# Supplementary material for: The trajectory of vesicular proteomic signatures from HBV‐HCC by chitosan‐magnetic bead‐based separation and DIA‐proteomic analysis
Source: J Extracell Vesicles. 2024 Aug 29;13(9):e12499. doi: 10.1002/jev2.12499 (PMC11359709; doi:10.1002/jev2.12499)
Supplement: Supplementary file 3 — Supplementary Information [file JEV2-13-e12499-s007.xlsx]

## Sheet: Table S1. Clinical data
Table S1. Characteristics of participants clinical data.
		HC	CHB	LC	HBV-HCC
Number of participants		38	50	49	55
Gender	Male	16	30	32	42
	Female	22	20	17	13
Age (Mean±SEM)		49.11 ± 2.71	45.54 ± 1.95	51.35 ± 1.86	55.92 ± 1.54
AFP (Mean±SEM)		2.56 ± 0.21	2.87 ± 0.21	201.95 ± 85.46	359.24 ± 99.50
Drug name		Number of patients on medication (Some patients have no medication information)
Silymarin			2	3
Glutathione	glutathione		1	6
Magnesium Isoglycyrrhizinate	Magnesium Isoglycyrrhizinate			1
Entecavir	entecavir		2	5	6
Compound Glycyrrhizin	Compound Glycyrrhizin			2
Polyene phosphatidylcholine	polyene phosphatidylcholine			8
Tenofovir alafenamide fumarate	tenofovir alafenamide fumarate			3
Ademetionine 1, 4-butanedisulfonate	ademetionine 1, 4-butanedisulfonate			2
Ornithine aspartate	ornithine aspartate			2
Octreotide Acetate	Octreotide Acetate			7
Mecobalamin	mecobalamin		3	2
Recombinant Human Granulocyte Colony-stimulating Factor	Recombinant Human Granulocyte Colony-stimulating Factor		1	5
Omeprazole sodium	Omeprazole sodium		1	8
Carelizumab	Carelizumab				3
Sorafenib Tosylate	Sorafenib Tosylate				3
