# Supplementary material for: The trajectory of vesicular proteomic signatures from HBV‐HCC by chitosan‐magnetic bead‐based separation and DIA‐proteomic analysis
Source: J Extracell Vesicles. 2024 Aug 29;13(9):e12499. doi: 10.1002/jev2.12499 (PMC11359709; doi:10.1002/jev2.12499)
Supplement: Supplementary file 4 — Supplementary Information [file JEV2-13-e12499-s008.xlsx]

## Sheet: Table S1. Proteins identified i
Table S2. Proteins identified in serum sEV using distinct methods.
Protein.Ids	Protein.Names	Genes	UC-1	UC-2	UC-3	IC-1	IC-2	IC-3	GDC-1	GDC-2	GDC-3	PEG-1	PEG-2	PEG-3	SEC-1	SEC-2	SEC-3	CS-1	CS-2	CS-3
A0A075B6H7	KV37_HUMAN	IGKV3-7	28.6146	28.6424	28.6389	28.3452	28.9174	28.906	27.8445	27.632	27.6389	28.2935	28.3578	27.8445	27.1115	27.391	27.7195	27.4938	27.632	27.604
A0A075B6H9	LV469_HUMAN	IGLV4-69	17.9417	19.0854	19.601	17.4862	16.2232	15.9914	20.2892	19.4925	19.5599	16.1363	17.9407	16.6769	15.2424	15.4579	14.5564	15.0071	17.538	21.1704
A0A075B6I0	LV861_HUMAN	IGLV8-61	25.4234	25.2021	25.2096	24.0854	24.1253	23.9933	21.6409	22.1111	22.2125	22.4576	22.1519	22.8519	21.6231	22.3211	22.2736	23.0951	23.211	23.2821
A0A075B6I4	LVX54_HUMAN	IGLV10-54	15.7848	15.57	14.7244	17.3691	17.7126	17.4712	20.0541	20.2749	19.7948	13.6625	13.1956	12.5099	15.6291	16.0344	16.1426	16.1574	19.9068	20.7715
A0A075B6I9	LV746_HUMAN	IGLV7-46	24.1095	23.9043	23.848	21.0292	21.6671	20.5638	19.8103	20.5745	20.3495	17.6644	18.6311	18.2173	16.1677	15.4825	19.4818	20.4273	21.0088	21.002
A0A075B6J1	LV537_HUMAN	IGLV5-37	14.6339	19.9264	20.0426	17.3716	15.1374	16.8038	18.2062	20.2756	19.6703	15.607	21.3211	13.4257	16.2648	16.0216	15.0504	16.8398	16.0193	15.3431
A0A075B6J9	LV218_HUMAN	IGLV2-18	24.4362	24.4298	24.4298	18.3052	16.9943	20.0426	22.9812	20.5553	21.2261	23.4298	23.3511	23.4041	21.3321	21.6886	21.0292	24.0935	23.9406	23.9672
A0A075B6K0	LV316_HUMAN	IGLV3-16	19.3687	19.6355	19.3959	19.5619	17.9019	18.8479	19.5088	20.1862	19.7726	15.1078	17.4331	16.736	18.7407	18.1396	18.681	14.7801	16.0213	15.9775
A0A075B6K2	LV312_HUMAN	IGLV3-12	23.3645	23.417	23.4425	18.0486	16.4146	17.7929	20.0238	19.4393	19.6539	22.7369	22.632	22.4651	16.7754	15.7587	15.8298	13.3698	16.3132	16.6604
A0A075B6K4	LV310_HUMAN	IGLV3-10	25.9933	25.9338	25.989	24.3578	24.4041	24.5165	19.2565	21.0882	19.9628	23.8764	24.141	24.1719	23.4676	24.3239	24.2961	23.211	23.2081	23.0691
A0A075B6K5	LV39_HUMAN	IGLV3-9	24.4298	24.1015	24.3778	25.5225	25.6264	25.7492	19.3288	19.0464	19.065	25.9066	24.4488	25.7389	24.9406	24.0609	23.9584	22.9566	22.7265	22.9654
A0A075B6P5	KV228_HUMAN	IGKV2-28	24.4105	24.019	24.2096	22.2036	21.7348	22.5983	19.6184	20.4	19.0852	24.2096	24.3376	24.1015	22.1673	21.5823	22.2125	16.1812	15.1851	14.7557
A0A075B6Q5	HV364_HUMAN	IGHV3-64	26.2696	26.3926	26.1852	28.8385	24.3031	24.867	22.4221	19.123	19.5317	26.3844	26.1984	26.4409	24.6971	25.3712	24.4234	23.391	23.2679	23.1095
A0A075B6R2	HV404_HUMAN	IGHV4-4	27.3992	27.2979	27.2891	25.2535	23.2961	25.9361	18.7015	19.4249	19.5332	26.632	25.1135	26.4266	24.4862	25.0484	25.2426	21.5261	21.7553	21.9495
A0A075B6S2	KVD29_HUMAN	IGKV2D-29	22.4144	25.6865	25.726	22.019	19.9601	24.1015	20.3525	20.6868	19.887	24.5983	24.7234	24.4984	23.3101	23.2821	23.3239	21.5309	21.6584	21.654
A0A075B6S5	KV127_HUMAN	IGKV1-27	26.038	26.1015	25.9933	24.7945	21.5545	14.6424	19.8665	20.1276	20.6228	25.9066	26.065	25.8433	21.6096	20.6714	21.0156	16.7533	16.9802	16.1695
A0A075B6S6	KVD30_HUMAN	IGKV2D-30	21.5213	21.5404	21.5777	17.1154	16.0055	18.339	19.5116	18.8889	19.934	20.7389	21.4375	21.4118	19.9601	19.9601	20.2419	17.1073	16.5384	16.2938
A0A075B6S9	KV137_HUMAN	IGKV1-37	17.5934	18.2412	16.4232	16.7234	16.9423	16.2153	19.316	18.9964	21.762	14.4438	19.4987	17.9776	16.8264	15.9028	15.319	16.5989	18.3724	16.2774
A0A087WSX0	LV545_HUMAN	IGLV5-45	24.9847	24.9361	24.9803	23.391	23.6971	23.48	19.5119	22.6606	23.4551	21.953	22.4324	22.3988	22.6298	22.9388	22.8783	21.5498	22.1519	21.0426
A0A087WSY6	KVD15_HUMAN	IGKV3D-15	24.7024	25.1449	24.6811	24.9495	22.8404	22.7895	18.7959	19.8211	19.8676	25.4583	25.5165	25.4831	22.6518	22.8442	22.7553	22.1916	22.1795	21.4118
A0A087WSZ0	KVD08_HUMAN	IGKV1D-8	22.2419	21.9847	21.9388	22.7182	21.6096	15.7461	19.2771	19.8466	19.7221	22.8987	22.6342	22.0691	19.8866	19.8355	20.0292	19.13	19.3465	18.7952
A0A087WW87	KV240_HUMAN	IGKV2-40	24.1565	24.2021	24.317	25.4425	16.7428	22.5309	19.677	20.6509	20.4507	24.9495	24.976	24.7846	21.4676	21.2477	21.5356	16.6822	16.3421	16.4106
A0A0A0MRZ9	LV552_HUMAN	IGLV5-52	17.8774	17.6721	18.0009	16.9988	17.2695	16.7493	20.8367	20.4137	21.0141	18.3596	18.3197	18.2545	15.1561	15.0122	18.3074	15.2571	16.8886	16.5642
A0A0A0MS14	HV145_HUMAN	IGHV1-45	23.5983	25.5463	24.019	24.3239	22.7203	23.0951	20.5267	19.2046	20.5187	22.6409	22.9171	22.5892	21.953	21.8073	21.5069	18.783	18.3523	17.9642
A0A0A0MS15	HV349_HUMAN	IGHV3-49	26.3712	26.3562	26.2926	23.0854	22.9171	23.895	21.3699	22.2419	22.2066	25.6998	25.8167	25.6431	24.2891	24.4362	24.3975	21.3045	21.6006	21.4825
A0A0B4J1U3	LV136_HUMAN	IGLV1-36	19.8067	20.4972	17.9507	20.9601	20.1079	16.6848	19.647	20.4755	21.1552	18.8588	18.9912	17.8386	20.0821	18.0625	15.8664	16.4663	15.7314	15.9296
A0A0B4J1U7	HV601_HUMAN	IGHV6-1	26.8858	26.7895	26.9316	24.3031	24.9977	24.7543	26.0813	24.7543	24.5225	24.2891	24.6264	24.3645	23.7389	24.5165	24.4738	25.3342	25.4923	24.9043
A0A0B4J1V0	HV315_HUMAN	IGHV3-15	25.141	25.1371	25.2058	21.4923	21.6006	22.2066	18.9693	20.7056	19.4451	20.9459	22.155	21.8876	22.1363	22.9079	22.9298	20.7955	21.7056	21.5731
A0A0B4J1V2	HV226_HUMAN	IGHV2-26	20.8269	20.8034	20.7223	21.9316	18.8819	21.0088	19.6388	20.8327	19.882	23.2477	23.2535	23.2006	21.9134	22.0088	21.5869	21.5213	20.4576	21.3538
A0A0B4J1V6	HV373_HUMAN	IGHV3-73	20.3962	20.8346	20.6628	17.0818	21.8839	21.8614	19.8864	19.2365	21.2953	20.5451	19.8918	20.0951	15.1745	18.3306	18.1515	16.1075	18.7096	15.4606
A0A0B4J1X5	HV374_HUMAN	IGHV3-74	31.1544	30.947	30.995	28.3787	28.003	28.5718	25.895	28.391	27.3066	28.4234	29.1724	28.965	28.632	29.2216	29.2535	27.8504	27.7958	27.7833
A0A0B4J1X8	HV343_HUMAN	IGHV3-43	25.4551	25.433	25.4425	24.141	24.9539	24.6595	23.1596	23.3645	23.8093	25.3477	25.5841	25.8019	25.1214	25.4073	24.5812	22.4375	22.3936	22.6649
A0A0B4J1Y8	LV949_HUMAN	IGLV9-49	23.8764	23.7389	23.7286	22.6992	23.4551	24.019	19.8735	18.6551	19.9239	24.1095	24.2317	24.391	23.1581	22.9171	23.1348	21.1457	20.5451	21.0691
A0A0B4J1Y9	HV372_HUMAN	IGHV3-72	28.7129	28.7162	28.7739	25.3975	26.3629	26.4346	27.1115	26.6181	26.5696	27.6527	27.9031	27.7771	26.604	26.4862	26.5285	24.867	25.7155	25.0567
A0A0B4J2D5	GAL3B_HUMAN	GATD3B	14.5249	13.6081	15.6969	16.0072	17.0911	16.0913	22.6029	23.8288	23.3511	15.0128	13.8114	14.8766	15.5071	16.0241	16.1021	20.895	21.0821	20.9459
A0A0B4J2D9	KVD13_HUMAN	IGKV1D-13	22.1015	22.0459	22.2273	21.9916	17.0354	21.6409	19.8314	19.9534	19.6874	24.4105	24.5404	24.2821	21.4118	21.0493	21.3538	16.1379	15.148	16.5237
A0A0C4DH24	KV621_HUMAN	IGKV6-21	21.391	21.5592	21.4972	21.002	21.2933	21.3645	19.4678	20.4244	19.7107	21.6231	21.9352	21.4726	20.9812	20.7715	20.7307	17.8057	19.3676	15.4908
A0A0C4DH25	KVD20_HUMAN	IGKV3D-20	26.4041	26.4999	26.518	26.7517	27.0609	26.976	23.654	22.7265	22.8365	26.1469	26.217	26.2335	24.9803	25.0526	25.019	23.7895	23.895	24.0275
A0A0C4DH26	KVD41_HUMAN	IGKV6D-41	24.9628	24.9088	24.989	22.8132	22.7119	23.1457	20.5451	20.5356	20.4918	23.9134	24.5345	24.1332	23.1825	22.9513	22.5475	20.5545	21.6006	21.3266
A0A0C4DH29	HV103_HUMAN	IGHV1-3	25.228	25.5898	25.7286	22.6822	23.4041	24.4676	20.237	20.8515	20.2376	25.9271	25.9847	25.7415	23.2448	23.0156	23.0443	19.5196	18.6833	19.6319
A0A0C4DH30	HV316_HUMAN	IGHV3-16	22.0224	21.7915	21.7955	23.976	22.0426	22.4551	19.9522	20.6656	19.2806	20.1825	24.1642	21.6714	22.6409	24.391	24.317	20.0821	20.4775	20.7223
A0A0C4DH31	HV118_HUMAN	IGHV1-18	26.8974	26.726	26.8623	26.2926	27.3324	27.1115	23.3645	24.9043	24.9134	26.4346	26.0296	26.0833	24.9977	24.8336	25.1015	20.5261	20.3857	20.9882
A0A0C4DH32	HV320_HUMAN	IGHV3-20	19.5095	19.3526	19.7039	19.5558	20.3101	19.9269	19.8123	21.2643	20.1036	13.5544	15.1002	15.2193	14.9621	17.3742	17.1159	16.7021	17.6522	15.8571
A0A0C4DH33	HV124_HUMAN	IGHV1-24	21.5261	21.7013	21.2006	17.095	16.4068	19.7951	20.6288	17.8833	20.0503	21.7471	21.8538	21.6051	18.4316	18.2606	18.1737	16.0626	14.5486	16.4184
A0A0C4DH34	HV428_HUMAN	IGHV4-28	24.3712	24.9933	23.9672	23.1047	22.5938	21.68	19.8255	21.589	20.2993	22.8538	24.3031	23.9933	23.0409	21.1519	21.0292	20.9316	20.9672	21.7715
A0A0C4DH35	HV335_HUMAN	IGHV3-35	27.8564	27.7958	27.189	26.7771	26.7129	26.9977	24.9271	24.9316	25.0609	26.3778	27.2445	27.2803	26.3778	26.2571	26.1312	26.8142	26.8142	27.0401
A0A0C4DH36	HV338_HUMAN	IGHV3-38	24.002	24.0275	24.0275	24.1871	24.4425	24.3975	24.7543	26.217	26.1946	23.8093	23.9672	23.8288	23.6865	23.5165	23.3376	20.5545	20.6364	20.5356
A0A0C4DH38	HV551_HUMAN	IGHV5-51	26.4908	26.4425	26.5105	24.2821	23.9406	22.5938	20.1031	19.8326	19.7414	24.8764	25.0935	24.7286	23.1472	23.2679	22.6387	20.714	20.3857	21.0088
A0A0C4DH39	HV158_HUMAN	IGHV1-58	20.4576	20.5915	20.6714	17.4769	16.1831	22.4041	20.7424	20.8654	20.6756	21.0292	21.0821	20.7389	16.7106	17.4608	17.1744	15.1588	14.776	17.0879
A0A0C4DH43	HV70D_HUMAN	IGHV2-70D	25.0526	25.2021	24.9716	21.6843	21.9985	23.4298	24.6264	24.141	19.6935	24.6918	26.1293	24.5404	23.7286	24.275	24.2317	21.5961	21.0756	20.5915
A0A0C4DH55	KVD07_HUMAN	IGKV3D-7	20.6971	20.8727	21.0559	16.5398	17.6555	16.2367	19.8188	20.1033	18.8806	13.5705	22.2764	11.7847	21.0951	15.7206	15.4834	20.5069	20.4067	20.6971
A0A0C4DH67	KV108_HUMAN	IGKV1-8	23.5285	23.3645	23.6971	21.8913	22.8633	22.895	20.4751	20.7984	19.5441	23.1658	23.417	23.3511	20.4972	20.6006	19.9601	17.5234	16.8064	16.9274
A0A0C4DH68	KV224_HUMAN	IGKV2-24	26.6458	26.275	26.1757	24.7234	24.9361	25.019	21.743	19.0737	22.0122	25.3811	26.0212	25.4457	24.848	24.8764	24.8623	21.2707	21.5823	21.3857
A0A0J9YVY3	HV741_HUMAN	IGHV7-4-1	21.8152	21.7098	21.8307	17.2632	17.7811	17.3628	19.5103	19.501	20.3972	20.5545	19.9882	19.8912	15.2146	15.2144	13.3249	15.6935	15.7541	16.403
A0A0J9YX35	HV64D_HUMAN	IGHV3-64D	24.2463	23.9495	24.0359	25.4138	25.3307	23.3645	19.3816	19.6509	20.34	23.6096	24.0772	23.5869	22.5285	22.5522	22.5475	19.5592	19.6319	19.2971
A0A0J9YXX1	HV5X1_HUMAN	IGHV5-10-1	20.7634	20.6364	20.6276	15.8531	16.5717	19.3583	18.8651	20.5915	20.0987	22.7451	22.68	22.7492	22.7735	22.5189	22.7553	20.2535	19.6133	19.4767
A0FGR8	ESYT2_HUMAN	ESYT2	15.0475	17.9588	18.855	16.0815	16.8918	15.4992	20.5205	20.7423	19.6833	17.4502	13.2889	18.0492	15.9701	19.8293	15.0718	18.7173	18.9059	18.6027
A0M8Q6	LAC7_HUMAN	IGLC7	18.985	22.4676	22.4576	25.0894	24.1253	26.8142	20.2905	18.8911	20.1641	23.3511	19.4378	19.5089	22.5261	22.8746	22.9406	20.0292	19.5742	20.1457
A1L4H1	SRCRL_HUMAN	SSC5D	16.2293	15.9804	14.4911	17.9025	16.5753	16.964	19.3984	18.913	18.8567	18.4319	18.9753	18.6355	14.818	14.7401	16.4106	17.7975	14.4573	18.5295
A2NJV5	KV229_HUMAN	IGKV2-29	17.7501	18.4452	18.7127	16.9849	16.0497	16.8217	19.383	20.1578	21.1811	17.9773	17.4366	17.6051	14.2249	16.059	15.3967	18.6467	19.0654	18.2732
A2RUS2	DEND3_HUMAN	DENND3	13.9086	15.4101	12.8568	15.5106	15.9332	16.7821	19.6771	17.8092	19.0938	15.4668	14.2483	13.7057	16.5362	16.0547	15.3507	16.0331	16.7712	15.1414
A4D1P6	WDR91_HUMAN	WDR91	15.0541	13.5206	15.3189	21.9637	21.7876	20.9672	20.0559	20.4972	20.6971	13.6557	13.4573	14.7148	15.9264	15.005	14.7768	20.6971	21.3156	21.3752
A5A3E0	POTEF_HUMAN	POTEF	15.0494	13.6055	13.554	18.5092	17.7506	14.2856	19.4446	20.2843	20.6093	13.8624	13.3875	13.9033	15.8777	19.4155	19.7979	20.895	20.7955	20.8346
A5YKK6	CNOT1_HUMAN	CNOT1	15.5871	14.2174	16.4983	17.1911	18.6439	16.8936	24.4551	24.0691	23.9134	13.2953	13.8289	15.2418	16.4895	16.1282	15.0423	17.3182	16.044	17.1336
A6NDG6	PGP_HUMAN	PGP	14.8294	14.1692	15.8031	16.2992	16.9724	16.3741	19.3528	20.6514	21.7056	12.8161	14.1721	14.4943	15.0743	17.0208	15.4882	20.1581	20.2185	20.2185
A6NHL2	TBAL3_HUMAN	TUBAL3	19.2838	19.1003	19.1318	22.3073	20.1332	20.5451	28.7195	28.4473	28.5718	18.1284	18.4495	18.3441	22.6497	22.5869	22.6387	22.8538	21.8423	22.0592
A6NHQ2	FBLL1_HUMAN	FBLL1	14.0166	15.2123	13.8653	17.1458	18.0561	17.4013	18.2768	19.0959	21.4254	13.8638	15.479	13.8887	15.6336	15.8017	13.4097	17.8514	14.8846	17.8593
A6NI72	NCF1B_HUMAN	NCF1B	14.7826	15.6215	15.8718	16.1045	15.2387	17.1622	21.9237	18.6995	20.2145	14.0165	14.6691	13.582	19.916	20.1581	20.3645	15.6397	16.9301	16.0282
A6NIH7	U119B_HUMAN	UNC119B	14.6873	14.5107	15.8206	17.3363	15.7704	16.2031	19.0874	20.164	19.5165	12.5128	14.7272	14.4726	15.9566	17.0503	16.1501	16.42	16.9976	16.4433
A8K2U0	A2ML1_HUMAN	A2ML1	15.7748	25.141	25.1488	24.8336	24.8093	24.6865	25.1371	24.9716	24.7745	24.7389	25.0317	24.8433	26.1055	26.2679	26.3307	23.9406	15.9133	22.8987
A8K7I4	CLCA1_HUMAN	CLCA1	14.3817	15.0988	15.5027	17.4344	16.3356	18.4071	20.3397	19.9507	19.9571	14.126	12.7744	15.0072	16.0814	16.0492	16.1865	21.2125	21.4118	21.6231
A8MWD9	RUXGL_HUMAN	SNRPGP15	15.8863	13.3562	13.5142	17.6506	16.8326	14.793	21.2342	19.6782	19.6641	13.6146	14.5065	14.8264	15.0909	15.0882	16.1013	19.7882	18.8226	19.5141
B0I1T2	MYO1G_HUMAN	MYO1G	19.9601	19.2368	18.595	22.5451	22.4298	21.3045	19.9386	19.4586	18.5714	12.508	14.0844	14.0189	21.1079	21.1457	21.2477	19.7078	20.2302	20.0156
B9A064	IGLL5_HUMAN	IGLL5	29.5033	29.5862	29.537	29.1483	29.7325	29.8534	24.3578	25.452	25.4394	28.2979	29.3578	28.9539	28.0965	28.7292	28.6697	28.4194	28.2847	28.4113
E9PAV3	NACAM_HUMAN	NACA	18.071	17.9561	17.1759	17.8771	19.1615	18.9731	19.6896	19.0231	20.3558	16.28	15.5734	12.8599	16.2966	16.1566	16.6877	21.9637	21.6006	21.7348
O00116	ADAS_HUMAN	AGPS	20.2419	20.7876	20.4273	18.3568	16.8584	17.0906	20.648	20.4211	20.2485	14.0891	14.9859	15.1601	18.0431	21.4425	13.9566	17.5872	17.0856	17.4647
O00139	KIF2A_HUMAN	KIF2A	17.9845	16.897	17.0305	18.0119	18.552	15.643	23.7995	23.8288	24.1015	13.1244	13.5136	12.2684	20.4676	20.4476	20.5069	19.6267	19.5294	19.0162
O00148	DX39A_HUMAN	DDX39A	15.0966	14.0767	14.5469	18.5058	16.1425	16.1991	20.5605	19.694	20.2909	14.9714	12.4988	13.9872	18.0173	18.2872	17.8897	19.9246	20.2185	20.2419
O00151	PDLI1_HUMAN	PDLIM1	15.2939	13.3971	13.8877	16.9482	17.2778	19.0935	18.8282	19.8123	19.405	17.8793	18.2539	18.0168	20.7553	20.4273	20.2302	22.8876	22.8249	22.882
O00154	BACH_HUMAN	ACOT7	16.3616	15.8122	14.3708	16.9575	20.5823	21.6453	25.217	25.217	25.632	12.8418	14.5176	13.5316	20.2302	20.0292	20.4576	20.1946	19.7554	19.9742
O00159	MYO1C_HUMAN	MYO1C	14.8285	13.405	16.3344	21.7471	22.2006	22.0756	15.4617	19.1834	15.7741	12.8351	18.3579	13.6596	16.3095	19.2973	15.712	18.9343	18.92	18.8902
O00160	MYO1F_HUMAN	MYO1F	13.7121	14.4879	14.2389	16.7589	15.6153	16.066	20.3851	18.6723	20.2048	13.2137	14.1332	14.8456	14.9886	15.7032	15.0834	15.7616	16.5847	16.8827
O00161	SNP23_HUMAN	SNAP23	18.6144	18.6772	18.1938	17.5583	16.4375	17.6776	20.8623	21.0999	19.6705	15.1249	13.3793	15.1299	18.3589	19.3543	19.4662	18.5031	18.3717	18.4094
O00178	GTPB1_HUMAN	GTPBP1	14.5986	15.1505	14.3918	18.6955	18.4166	17.0186	19.5117	19.7699	20.5102	14.2978	13.029	14.8005	19.0533	19.339	18.8275	16.869	15.7802	15.9101
O00182	LEG9_HUMAN	LGALS9	14.8342	15.5206	15.0444	18.3539	15.6626	17.2667	20.1374	20.1497	20.6344	12.8452	14.6613	15.8799	18.2898	17.6401	18.0264	15.689	14.709	15.529
O00186	STXB3_HUMAN	STXBP3	16.5662	14.7703	14.4422	16.7244	15.9656	15.3961	18.7993	20.4011	18.853	15.1198	12.673	13.6501	17.2477	16.8564	17.1983	14.1727	15.9286	16.574
O00187	MASP2_HUMAN	MASP2	24.0275	23.9672	24.1642	22.3403	22.6606	22.6971	20.0147	19.3265	20.3475	23.9672	23.8858	23.7895	20.6276	21.0359	21.1457	20.1704	20.4273	20.2989
O00194	RB27B_HUMAN	RAB27B	17.976	21.2764	19.6333	16.9084	16.5978	15.4982	20.6403	19.9821	18.8951	12.7074	13.1545	13.746	15.0379	15.5713	13.6838	19.9601	20.5165	20.3645
O00203	AP3B1_HUMAN	AP3B1	14.7601	16.4371	14.7005	17.0541	17.727	17.9986	22.7856	20.7307	22.6006	13.529	13.4155	12.7802	18.7333	19.1097	19.2106	18.411	17.6025	17.3283
O00217	NDUS8_HUMAN	NDUFS8	14.2245	15.0954	12.3952	18.9443	17.4063	17.264	19.3981	19.986	19.5357	14.9326	14.0067	12.7554	14.0114	16.2978	14.8673	18.6862	18.2881	18.3271
O00231	PSD11_HUMAN	PSMD11	15.8256	15.705	15.8567	17.1973	16.5124	15.6962	23.7995	24.5345	24.4614	13.6772	15.4716	13.765	19.2364	19.6536	20.0559	20.3752	20.4375	20.7553
O00232	PSD12_HUMAN	PSMD12	17.448	17.9044	18.0872	17.5792	17.4741	19.3497	21.3645	22.0325	22.3101	15.0181	13.2805	16.2143	18.4726	18.0049	18.0753	19.9742	20.2989	20.1079
O00233	PSMD9_HUMAN	PSMD9	19.3561	19.5717	19.024	19.5012	16.9319	16.2611	20.6882	19.0633	20.1805	14.483	14.2136	13.0797	14.9978	16.1346	15.5237	20.3101	20.1332	20.3645
O00264	PGRC1_HUMAN	PGRMC1	19.4623	20.3211	21.7265	21.0359	20.3962	20.6971	23.9043	25.0691	25.0526	18.4863	18.3191	18.4339	21.2066	20.2419	20.3538	22.7776	22.8651	22.8858
O00299	CLIC1_HUMAN	CLIC1	20.5451	20.7715	20.5165	22.1269	21.9812	21.714	22.3699	23.0951	23.2821	18.5761	18.7505	18.4938	23.1363	23.1238	22.9637	23.5165	23.1946	23.3376
O00303	EIF3F_HUMAN	EIF3F	14.6341	15.5778	15.4738	16.4498	16.6621	15.731	20.0494	21.4121	20.0548	15.8057	13.6668	13.7609	17.8059	19.024	19.2106	19.8774	18.8061	18.1888
O00305	CACB4_HUMAN	CACNB4	15.169	16.1933	14.6729	16.7219	18.1534	16.8228	20.7553	20.343	21.1886	15.5403	13.9365	13.5151	15.2343	14.2485	14.9483	14.913	16.0792	15.9294
O00391	QSOX1_HUMAN	QSOX1	18.8805	19.6788	18.9721	20.0426	21.0088	21.3484	24.3444	24.1095	24.7945	20.0821	19.0381	18.8795	21.391	21.5451	21.9637	19.7936	19.6006	18.8209
O00410	IPO5_HUMAN	IPO5	18.9011	18.331	18.2926	18.2856	18.7362	18.865	24.5696	23.9134	24.2961	15.8913	14.3057	15.2822	18.0524	18.8046	19.0354	18.8145	18.3653	18.6807
O00422	SAP18_HUMAN	SAP18	20.5069	19.4692	13.5143	18.2151	17.4458	16.5358	24.4425	24.1015	24.2535	14.5787	14.47	14.0864	16.0846	16.109	14.7534	21.343	21.4676	21.502
O00425	IF2B3_HUMAN	IGF2BP3	15.5954	13.4941	14.9582	16.684	17.077	16.2951	20.4875	19.226	18.9366	13.803	12.9206	12.5291	17.7428	14.8499	15.6731	17.9998	17.4553	17.7726
O00429	DNM1L_HUMAN	DNM1L	14.9759	15.5964	15.6283	17.3676	17.9273	16.9586	28.1065	27.8974	27.976	15.1945	17.464	13.3384	16.0425	16.7006	16.6122	21.3592	21.8876	20.7955
O00468	AGRIN_HUMAN	AGRN	15.5227	16.3283	16.2481	17.3912	17.1744	17.7653	19.9031	20.6048	21.0176	15.9275	14.9174	15.634	16.0062	15.2821	16.0019	15.4875	16.9274	16.025
O00471	EXOC5_HUMAN	EXOC5	15.225	13.9961	14.9098	16.8064	16.6773	14.7197	23.6971	24.4234	24.48	14.4193	16.2478	15.136	15.4958	15.1268	15.3507	16.5681	14.939	15.3431
O00483	NDUA4_HUMAN	NDUFA4	17.5445	17.4788	17.5824	14.9057	16.6118	16.6007	20.2002	19.033	19.8515	14.5149	14.7034	14.223	17.9335	17.427	16.3949	18.6106	19.0516	18.764
O00487	PSDE_HUMAN	PSMD14	16.9971	14.5366	16.9907	17.9112	19.1023	19.3128	25.1488	24.7745	24.8997	13.2767	13.2417	13.3417	14.5856	15.9783	17.8903	20.3538	19.806	19.8559
O00505	IMA4_HUMAN	KPNA3	15.6535	15.6993	14.8525	15.9677	15.5162	16.9734	23.9495	23.5522	23.5869	14.3552	14.2377	13.9708	14.2333	16.8899	17.4596	17.4762	18.3615	18.8284
O00533	NCHL1_HUMAN	CHL1	15.359	14.7307	15.9427	18.0846	16.5438	15.9377	21.0629	19.703	20.0531	12.8802	11.9433	13.3455	17.9134	18.2198	18.1608	17.3185	17.7983	16.3519
O00560	SDCB1_HUMAN	SDCBP	19.4423	19.2222	19.1344	21.6364	21.6886	21.2006	19.672	19.8628	20.7546	15.1128	13.4245	14.4034	16.3455	16.6492	15.2983	18.9014	20.654	18.945
O00567	NOP56_HUMAN	NOP56	17.6272	14.3859	20.9024	17.009	17.5976	21.5869	24.0691	23.9043	23.848	15.3017	14.9444	14.0783	19.8929	20.0821	19.9601	20.9951	21.0559	21.0224
O00571	DDX3X_HUMAN	DDX3X	17.7665	17.7089	17.4547	19.0835	19.3596	19.9215	24.7338	24.4425	24.945	17.798	17.7883	17.6869	19.2286	19.5	19.1423	21.8152	21.4526	21.6929
O00602	FCN1_HUMAN	FCN1	20.0951	20.1946	20.1457	16.3796	18.0381	15.082	20.5936	19.7485	20.0156	16.7507	16.9264	16.6055	15.1937	16.1859	17.0784	16.7744	15.6434	17.0089
O00743	PPP6_HUMAN	PPP6C	15.005	15.4518	14.3938	17.516	16.6849	15.7024	22.1976	22.1174	22.2506	15.4885	14.5618	14.6425	14.9901	15.0254	15.7972	17.964	16.0114	16.7196
O14594	NCAN_HUMAN	NCAN	15.3835	17.0254	14.9866	17.1665	16.2122	15.0709	21.6971	22.4375	23.1565	14.3846	13.6827	14.8993	15.7675	15.4409	16.333	15.3273	15.8276	19.9022
O14617	AP3D1_HUMAN	AP3D1	16.4601	14.2802	15.7823	18.5679	16.6374	14.9891	23.7594	23.8858	23.9225	16.0008	13.6578	13.0898	16.2026	15.2113	15.6931	15.795	16.3778	15.5606
O14618	CCS_HUMAN	CCS	16.9905	14.6288	14.1096	18.0866	16.6399	17.4509	20.2692	20.5933	20.3312	15.66	15.4364	13.439	15.3241	16.711	16.2116	19.8944	19.6763	19.8837
O14672	ADA10_HUMAN	ADAM10	20.8651	20.6096	21.3592	17.9521	19.7517	20.5261	24.9225	24.824	24.867	17.1663	12.2151	14.4526	19.7523	19.843	19.9882	20.4375	21.0088	20.8346
O14735	CDIPT_HUMAN	CDIPT	14.6683	13.9385	16.0459	18.0945	17.6406	16.3817	25.6676	25.5315	25.6513	13.4525	13.721	14.5764	14.9263	15.4481	16.3256	17.1387	15.6818	18.6036
O14744	ANM5_HUMAN	PRMT5	15.1348	14.4892	16.3738	19.2065	15.5507	16.4492	19.21	21.0088	20.3321	14.5649	12.911	12.297	16.1356	15.3026	14.9531	18.2933	17.9936	18.7972
O14745	NHRF1_HUMAN	SLC9A3R1	20.4775	19.9742	19.9601	15.3112	19.9882	20.6364	19.7296	20.8301	20.0946	13.6576	13.837	15.3788	21.5069	21.5261	21.4972	21.0951	21.2125	21.2243
O14775	GBB5_HUMAN	GNB5	15.3068	13.6292	15.2901	15.506	16.3487	15.541	23.5165	22.882	22.6757	13.6539	14.5544	13.7807	15.9804	17.075	16.6555	14.3587	15.3369	15.3581
O14776	TCRG1_HUMAN	TCERG1	14.615	15.8541	15.3564	17.2279	16.4085	18.2606	20.8113	19.8244	21.632	14.6284	13.6982	12.8409	15.9925	14.1459	14.9497	18.9233	19.0982	18.8827
O14786	NRP1_HUMAN	NRP1	18.3939	18.9816	17.2659	16.7248	15.8327	16.0273	19.5214	20.3463	20.1483	20.9243	20.7955	20.714	19.4851	18.8355	19.122	19.6675	19.5892	19.1831
O14787	TNPO2_HUMAN	TNPO2	15.3642	13.011	17.2513	17.2067	18.6853	15.8514	24.1488	23.895	23.9584	14.4455	13.6261	15.2201	16.0947	13.3368	17.0353	18.1166	15.9842	16.3135
O14791	APOL1_HUMAN	APOL1	26.8858	26.8858	27.019	25.2243	25.5898	25.797	22.391	24.0359	24.0854	25.3239	25.6292	25.4234	24.5105	24.7945	24.9803	24.9316	25.0691	25.1946
O14818	PSA7_HUMAN	PSMA7	20.3538	20.4972	19.7587	21.6141	21.7553	21.9707	26.6998	26.1253	26.2661	17.8147	18.1689	16.9902	19.7159	19.3806	19.6996	22.4576	22.1269	22.1395
O14828	SCAM3_HUMAN	SCAMP3	15.1369	13.7735	15.9994	17.0161	16.7965	16.8253	20.3184	18.0053	20.0305	15.0099	13.4052	13.9973	18.3872	18.9091	18.4852	18.7326	17.3505	18.0731
O14874	BCKD_HUMAN	BCKDK	16.0314	14.5813	15.915	16.0339	16.4137	17.7251	19.3608	18.9512	20.0988	12.522	15.6236	15.6967	15.0124	13.3525	15.792	16.8458	16.3833	16.7143
O14920	IKKB_HUMAN	IKBKB	20.3857	20.3962	20.4576	17.1999	16.3216	17.4305	20.4072	19.6491	20.8838	19.6297	19.663	19.5419	15.2246	16.1773	15.0818	16.3443	16.8921	15.4745
O14949	QCR8_HUMAN	UQCRQ	18.8743	15.1645	19.2105	18.7837	16.827	17.5726	19.76	19.633	20.8448	14.4375	12.9418	14.5545	17.4774	17.8747	17.7119	18.4855	18.5004	18.9529
O14950	ML12B_HUMAN	MYL12B	20.9098	21.8538	21.7389	17.5508	23.3645	23.8576	26.4846	26.3239	25.0275	19.0005	18.2684	19.4788	22.7492	21.502	21.0426	23.5869	23.0037	23.4551
O14964	HGS_HUMAN	HGS	15.2501	14.1836	14.996	17.5997	16.3919	14.4582	18.9287	20.265	20.3752	14.4698	13.9509	12.6208	16.3461	16.9564	17.4875	15.6965	16.4075	15.5032
O14974	MYPT1_HUMAN	PPP1R12A	14.0653	14.9405	15.0131	16.7354	15.8339	15.7413	18.2451	19.7691	19.4865	14.9408	13.3239	12.3095	15.5012	16.1997	15.7566	17.8739	19.6407	19.2719
O14975	S27A2_HUMAN	SLC27A2	22.6779	22.502	21.1886	22.6992	17.2352	16.4724	20.8525	20.1079	20.1738	23.391	12.5327	23.3239	22.0854	22.0658	22.0918	20.8876	21.6929	20.8191
O14979	HNRDL_HUMAN	HNRNPDL	21.3645	21.391	21.3752	18.4741	19.8203	19.6756	24.8858	24.5754	24.7286	17.1927	16.5381	16.4074	19.5698	19.9742	19.522	23.0476	23.0359	23.1348
O14980	XPO1_HUMAN	XPO1	20.343	15.138	14.8237	17.8327	16.1124	15.4989	26.2535	25.2463	24.9672	14.9549	14.1131	15.2768	18.0068	14.8912	17.86	20.5261	20.2989	19.8056
O15020	SPTN2_HUMAN	SPTBN2	15.4319	14.3176	16.2769	17.9488	16.6831	16.076	25.4298	25.228	25.2607	14.0114	13.4958	15.9154	14.6611	15.2771	15.155	15.5379	16.2718	15.1971
O15031	PLXB2_HUMAN	PLXNB2	13.7884	14.9769	15.7851	16.5868	16.6694	16.9228	21.3592	19.9742	19.6886	15.3658	14.3759	15.2443	14.9288	14.531	15.269	19.163	16.3786	18.4238
O15042	SR140_HUMAN	U2SURP	16.0589	16.567	13.9027	19.4302	19.3493	16.6246	18.6489	19.9309	19.1942	15.2209	15.57	13.0521	15.301	15.6116	14.3586	17.2927	17.2828	17.5391
O15067	PUR4_HUMAN	PFAS	13.9328	16.1115	15.9601	16.9746	16.1125	15.8781	19.8165	20.6405	20.5464	13.4725	13.2798	11.0574	15.9692	16.4434	16.2287	19.2772	19.3245	19.4276
O15075	DCLK1_HUMAN	DCLK1	14.8408	16.0454	15.7838	16.2748	16.9872	14.6382	27.019	26.4754	26.7129	14.5363	15.0208	15.414	16.3241	15.9608	16.3677	15.6501	16.0059	16.1211
O15143	ARC1B_HUMAN	ARPC1B	14.3881	15.2852	14.9239	18.243	15.724	16.6392	23.5869	19.06	20.3094	12.0635	16.1852	14.5703	18.4987	17.5731	17.6803	20.7796	20.0559	20.1079
O15144	ARPC2_HUMAN	ARPC2	18.7583	18.794	18.2717	18.2602	20.0821	19.3223	25.6486	26.0629	26.141	17.023	12.7335	14.3245	19.2577	18.7613	17.8306	21.9207	21.4626	21.4273
O15145	ARPC3_HUMAN	ARPC3	17.3663	17.2032	17.5738	17.9311	16.891	20.0292	24.1253	24.2891	24.7846	13.3276	14.7503	14.0176	23.2185	22.0359	21.6186	21.4576	21.3484	21.3592
O15160	RPAC1_HUMAN	POLR1C	15.6708	13.517	14.2042	17.7465	17.5774	15.8017	19.1391	19.3374	20.0285	13.3735	14.6095	12.7512	16.3217	16.2017	15.334	19.0315	17.8807	18.4986
O15162	PLS1_HUMAN	PLSCR1	14.7264	15.786	13.7049	16.9535	18.1744	18.0309	19.9047	19.5814	18.8941	14.413	15.1875	13.0676	18.1492	18.4959	18.3967	18.1311	17.6669	17.3291
O15173	PGRC2_HUMAN	PGRMC2	16.6285	14.8321	17.0926	17.1896	19.0508	18.5981	23.2679	22.4601	23.0443	15.9154	14.2395	14.2166	19.3348	19.4006	19.813	20.1206	20.002	20.6096
O15230	LAMA5_HUMAN	LAMA5	20.7553	20.5823	20.7389	23.0526	23.0037	21.1642	18.9108	19.5603	19.4173	17.9818	17.9347	18.086	17.1807	18.4837	18.8501	16.5412	16.6078	15.5026
O15260	SURF4_HUMAN	SURF4	15.7294	12.9795	13.2597	17.378	18.3023	15.9774	22.2877	22.2679	22.5427	15.1637	13.9883	13.7084	14.9496	16.0427	15.9917	19.4521	19.3894	19.7774
O15294	OGT1_HUMAN	OGT	14.0291	14.5543	13.5361	17.3734	16.6431	16.5508	18.1734	20.3888	18.3731	13.959	14.9893	14.3499	16.2213	18.3587	18.4217	21.8839	18.2076	18.7961
O15347	HMGB3_HUMAN	HMGB3	14.7774	15.8579	15.7594	17.4068	16.9805	16.3774	21.7334	19.7792	19.8287	15.4881	14.245	14.8159	16.1594	16.0369	14.8327	20.7056	20.714	20.8423
O15355	PPM1G_HUMAN	PPM1G	14.734	16.2001	15.6999	17.2181	16.3182	16.0303	19.6562	19.7832	21.3592	13.7483	13.6515	12.2988	15.8522	16.5164	16.825	17.8214	16.5592	17.9157
O15371	EIF3D_HUMAN	EIF3D	15.8193	14.4888	13.5198	17.6681	17.2534	16.7535	22.7077	19.715	21.0368	13.0345	14.6297	12.2922	14.8034	18.5784	16.9635	20.7553	21.1765	20.4676
O15372	EIF3H_HUMAN	EIF3H	14.0569	15.4742	14.5543	17.6372	17.2912	16.2316	18.154	19.6961	21.8423	13.5212	13.2014	14.6696	15.8799	15.5428	15.5821	19.5693	19.5113	19.7382
O15400	STX7_HUMAN	STX7	19.3969	19.2308	19.3171	17.9751	15.7669	16.3076	24.9847	25.1174	25.0935	17.1195	17.3304	13.1478	18.232	18.7224	19.1716	19.9882	20.2066	20.0951
O15427	MOT4_HUMAN	SLC16A3	18.2893	18.8227	18.7226	20.417	21.1206	20.8034	21.397	19.7666	19.7795	13.9037	14.9999	21.2707	22.6342	23.2535	23.0275	20.0821	20.7471	20.5069
O15439	MRP4_HUMAN	ABCC4	23.1063	22.9079	22.9707	19.7721	21.0292	21.1269	18.5889	17.4909	19.4453	23.1673	23.2679	23.2679	22.4298	22.4651	22.58	18.8395	15.2767	19.5454
O15484	CAN5_HUMAN	CAPN5	13.4938	15.521	13.936	16.4012	17.2091	17.4541	23.2961	24.0691	23.9134	13.1469	15.3134	14.4145	15.9453	14.8389	16.4761	16.3712	16.504	17.3761
O15511	ARPC5_HUMAN	ARPC5	19.1542	19.1284	18.4114	18.2361	19.1772	19.0628	26.4266	26.1965	26.0629	18.1621	18.5852	18.4524	20.5069	20.417	20.68	24.7286	25.0317	24.9539
O15533	TPSN_HUMAN	TAPBP	14.3824	14.5931	14.5541	17.0217	16.032	15.1313	18.3008	20.4378	20.7091	14.6768	12.9484	12.8377	18.4207	19.1425	19.1582	15.4062	15.7616	16.7147
O43143	DHX15_HUMAN	DHX15	21.7512	19.1989	21.7307	17.712	20.3321	20.2185	24.2679	24.2891	24.3645	14.1611	14.2032	16.0387	20.3857	20.0559	20.1946	19.704	19.1419	19.4608
O43169	CYB5B_HUMAN	CYB5B	17.9552	17.7279	18.0778	18.5054	18.2178	19.2692	19.8679	20.0607	19.6923	12.9947	14.9809	13.5562	19.9601	19.6841	19.7019	18.2762	19.1011	18.8421
O43172	PRP4_HUMAN	PRPF4	13.9397	16.9984	15.6169	17.6938	16.1112	17.2634	22.5261	21.9098	21.6671	14.6128	14.5823	13.3261	15.7811	15.2075	13.5819	16.8012	13.9741	16.3651
O43175	SERA_HUMAN	PHGDH	20.714	20.7876	20.8651	21.9316	21.8802	20.9672	26.8142	26.0955	26.7129	17.0231	14.7681	13.6497	22.4425	22.3403	22.6606	22.3962	22.1916	22.2849
O43181	NDUS4_HUMAN	NDUFS4	15.7862	13.8114	15.7799	15.7905	17.1042	16.2669	20.4293	19.9889	19.6444	14.9853	12.7317	12.8762	15.3975	16.0809	15.3932	20.1457	20.4067	20.3101
O43237	DC1L2_HUMAN	DYNC1LI2	14.899	15.435	13.666	16.9715	16.8977	17.0416	20.9647	24.3239	24.417	12.1027	15.1328	15.075	16.8821	18.0325	14.8336	20.0559	20.5823	20.3538
O43242	PSMD3_HUMAN	PSMD3	13.7156	13.9977	18.8412	16.9225	20.3321	20.3211	23.417	24.2463	24.3101	15.4111	13.9129	15.2725	18.7531	19.6854	19.7735	20.3538	20.0426	20.265
O43286	B4GT5_HUMAN	B4GALT5	16.5991	16.174	15.6779	21.0088	22.5093	22.4247	22.1332	22.1395	22.5892	15.6679	16.1247	15.7983	21.2125	21.2989	21.3538	15.715	15.2536	15.7726
O43294	TGFI1_HUMAN	TGFB1I1	15.2652	15.5942	14.6487	16.4143	15.2546	18.1802	19.5365	19.1424	19.0084	13.9595	13.6989	13.3223	16.1756	15.8882	16.056	21.743	21.4576	21.8538
O43306	ADCY6_HUMAN	ADCY6	13.4039	16.2091	15.841	16.2497	17.943	14.8162	24.3101	24.1095	24.1332	14.1106	14.698	14.0544	15.6334	15.4815	16.2467	15.2586	15.288	16.8514
O43390	HNRPR_HUMAN	HNRNPR	20.1457	19.7038	19.6563	21.7013	20.7955	21.1946	26.5463	26.4394	26.2589	18.4728	18.6753	18.5453	21.343	20.9601	20.7389	22.6006	22.6298	22.5983
O43395	PRPF3_HUMAN	PRPF3	15.3496	15.251	15.4889	17.4287	15.4066	16.5443	21.2006	20.3644	19.7409	13.7775	15.144	14.371	15.3674	16.3263	15.7204	18.8369	19.5028	19.3351
O43396	TXNL1_HUMAN	TXNL1	16.3939	16.3818	16.0532	18.4718	16.8633	16.5597	24.019	23.6209	23.8191	17.5075	15.2456	13.5074	17.6686	15.415	18.0236	21.6628	21.3962	20.6628
O43399	TPD54_HUMAN	TPD52L2	18.9359	19.0631	18.676	18.0234	16.3295	17.0496	23.7077	23.4298	23.3511	14.3184	14.3979	14.4708	18.0406	17.1866	18.0041	19.4715	19.7728	19.6885
O43432	IF4G3_HUMAN	EIF4G3	21.3805	21.2185	21.1143	16.2094	15.8733	19.4794	23.2535	27.1795	27.2445	21.3266	21.2477	21.2535	24.8093	24.8288	24.5165	24.9043	24.7745	24.8904
O43447	PPIH_HUMAN	PPIH	16.2364	14.9346	15.2578	17.5993	16.9355	16.7037	20.0661	20.0385	20.6056	13.8665	13.7967	13.8341	15.7164	16.2975	13.7417	17.7735	19.1405	20.002
O43488	ARK72_HUMAN	AKR7A2	13.7274	15.684	17.3637	18.1047	17.5401	15.4438	19.3142	20.294	20.2186	19.1546	14.0374	13.2287	18.481	14.8978	16.1836	18.8688	15.7504	19.2397
O43491	E41L2_HUMAN	EPB41L2	13.5848	15.7649	14.3678	17.5016	16.123	16.2838	19.6064	18.6051	19.0317	15.1252	14.3025	14.1231	18.0661	17.8631	18.233	16.1598	16.7267	16.1803
O43504	LTOR5_HUMAN	LAMTOR5	14.8432	13.5062	17.2313	17.8962	17.904	17.2062	19.6506	19.1217	20.1191	14.1662	12.0961	14.2226	16.1163	14.1742	13.014	15.7073	16.925	16.6407
O43516	WIPF1_HUMAN	WIPF1	17.017	17.4741	16.8912	16.7419	17.1902	16.0067	22.1047	18.9276	20.4792	12.895	13.9669	11.5194	17.4007	17.3079	17.9792	19.5587	17.3404	15.8888
O43592	XPOT_HUMAN	XPOT	17.5942	17.2703	15.8358	16.1809	17.5035	17.2759	20.2556	20.24	20.6606	14.317	13.3072	12.3356	16.194	14.6661	14.6396	17.1951	16.7047	16.5374
O43615	TIM44_HUMAN	TIMM44	15.2966	14.87	15.2045	15.5414	16.4216	15.8261	19.6702	19.6467	20.11	16.0427	14.4711	14.0914	17.2013	15.045	15.481	17.3974	18.3155	17.6089
O43665	RGS10_HUMAN	RGS10	17.7446	17.4642	17.5014	16.9429	18.5324	16.6022	19.1307	19.7254	20.4774	14.1486	13.8676	14.4554	16.2199	15.5827	15.3624	19.4779	19.3094	18.8284
O43670	ZN207_HUMAN	ZNF207	14.5968	14.5593	14.4182	16.9309	16.4452	17.2707	20.567	20.1248	19.5383	15.1082	13.6361	13.9489	16.0644	15.3459	16.5363	20.2066	19.8273	20.0951
O43676	NDUB3_HUMAN	NDUFB3	21.0088	20.3962	21.0559	18.0423	15.1644	16.3176	26.3679	25.9606	26.0484	11.8175	12.795	13.2047	15.9264	15.4563	16.0796	18.471	17.939	16.27
O43678	NDUA2_HUMAN	NDUFA2	19.7133	19.7784	19.7418	17.5011	17.3747	15.9123	19.7586	20.2243	21.3556	16.4435	16.4348	16.4717	16.1446	15.302	14.5473	16.6113	15.871	15.7214
O43681	ASNA_HUMAN	ASNA1	14.8737	14.2573	14.3264	17.0101	19.1284	20.0821	24.9043	24.654	25.0975	12.7049	12.9302	15.7544	20.2989	20.3645	20.3645	19.9459	19.8871	19.7161
O43684	BUB3_HUMAN	BUB3	16.8501	15.6937	14.975	16.1281	16.4981	18.9527	24.6375	24.2021	24.4923	12.6746	13.714	13.2625	18.7652	18.8889	18.5774	21.5261	21.0625	21.0756
O43707	ACTN4_HUMAN	ACTN4	19.3019	19.1476	19.0343	20.8423	21.6096	21.4476	25.0401	24.654	24.7846	18.8005	18.4736	18.1854	20.5915	20.8269	20.714	22.4015	21.9098	21.7796
O43747	AP1G1_HUMAN	AP1G1	15.227	14.0255	14.4958	16.7366	15.5976	15.8876	20.918	18.9558	19.2768	12.9148	16.4063	14.9451	15.6894	15.3355	16.016	15.5612	16.293	16.846
O43776	SYNC_HUMAN	NARS	19.0381	16.7646	17.4938	17.6695	15.8674	16.7692	19.9757	19.3731	19.4688	14.2148	13.4075	13.5644	19.4411	19.484	19.1708	19.0613	19.6749	19.6138
O43795	MYO1B_HUMAN	MYO1B	14.7361	14.6748	15.6469	17.1631	16.7162	16.686	20.7368	19.3903	19.7992	14.6949	12.7851	14.3345	16.2882	15.2808	14.62	17.4829	17.4317	16.9264
O43809	CPSF5_HUMAN	NUDT21	19.0303	19.3758	19.0332	18.1077	16.8026	16.9646	22.9864	22.8152	23.2096	14.5726	13.4711	14.9845	15.9018	15.9511	16.5274	19.5834	19.4957	19.4746
O43813	LANC1_HUMAN	LANCL1	13.9015	14.3554	13.329	17.5469	16.07	16.7058	26.2821	25.8264	25.9628	14.0959	12.8652	12.0509	14.8044	16.5248	16.4304	17.2286	15.2011	16.516
O43837	IDH3B_HUMAN	IDH3B	14.6106	15.48	16.0861	18.4658	15.8121	16.8832	23.2961	23.2679	23.417	14.3675	13.3482	14.4743	17.7282	17.4981	18.242	20.4676	20.5823	20.7955
O43852	CALU_HUMAN	CALU	14.9355	16.129	14.5669	17.3058	20.3645	16.8645	20.2265	19.5678	20.6023	13.0178	14.1645	14.2862	15.9724	16.1116	17.9977	20.3645	20.1206	20.6364
O43865	SAHH2_HUMAN	AHCYL1	16.5082	15.8302	17.3248	18.3715	20.4476	15.7123	26.0752	25.9248	25.7103	17.1052	17.9999	18.1173	19.7832	20.0559	19.5376	20.9098	20.1825	20.6276
O43866	CD5L_HUMAN	CD5L	29.94	30.0737	30.1239	25.5754	25.5696	24.7645	24.6486	25.0935	25.1015	27.5969	27.4862	27.3828	24.918	25.0233	25.0854	27.1214	27.0914	27.1015
O60229	KALRN_HUMAN	KALRN	16.5856	14.7341	14.1614	17.278	17.8342	18.2523	24.6918	24.4488	24.654	15.2502	13.2404	15.4499	15.661	15.3099	14.4251	17.2499	15.948	16.1761
O60234	GMFG_HUMAN	GMFG	18.803	19.0127	18.6896	18.9958	16.3573	15.9424	20.377	22.7975	22.343	14.3367	15.1469	12.2506	19.7755	18.9434	19.1738	19.3	17.6511	15.8599
O60256	KPRB_HUMAN	PRPSAP2	14.9647	15.0308	15.9515	16.7109	16.0355	16.215	25.3679	24.8336	24.632	13.2136	13.512	14.2587	15.6372	16.9187	19.2504	19.2765	19.0179	19.0328
O60259	KLK8_HUMAN	KLK8	16.3553	15.9304	15.2782	17.1406	19.8401	19.7228	20.2836	20.597	19.9707	14.8041	13.4179	13.6094	18.8487	19.0868	18.801	18.317	18.697	18.031
O60262	GBG7_HUMAN	GNG7	18.8209	16.1499	15.3106	17.7413	16.152	16.5462	22.5777	22.5777	23.0838	21.0156	20.654	20.8727	20.4067	20.1457	20.2877	18.5825	18.9546	18.724
O60264	SMCA5_HUMAN	SMARCA5	17.0453	17.8713	18.1699	17.4025	19.9601	17.5846	24.7645	24.8528	24.8576	18.4809	18.3164	18.2927	19.3285	19.6477	19.752	18.7064	18.5766	18.6577
O60268	K0513_HUMAN	KIAA0513	16.0634	15.5553	15.3689	16.9395	17.2329	17.5637	25.9628	25.772	25.8623	15.8866	14.6014	12.8123	15.1834	16.3529	15.535	14.7542	15.3191	16.4636
O60282	KIF5C_HUMAN	KIF5C	13.2692	14.6876	15.0621	16.8449	17.0957	17.7142	21.4273	22.1174	22.2066	15.94	15.3683	14.7839	16.6615	15.6774	15.8518	16.1348	15.5999	15.22
O60313	OPA1_HUMAN	OPA1	13.9564	15.4208	14.1937	16.1347	13.9783	23.4425	25.976	25.8336	25.7568	15.96	15.137	14.6278	17.3685	16.0424	16.8943	16.2683	16.6696	14.7046
O60437	PEPL_HUMAN	PPL	19.2708	19.0227	19.078	20.4273	20.8576	19.4191	21.0471	18.5115	21.7689	13.5142	12.7254	12.6501	15.2795	16.416	16.9491	15.3926	14.685	16.6584
O60488	ACSL4_HUMAN	ACSL4	17.0088	16.9387	16.9313	17.6682	16.0764	16.5819	19.2526	19.9613	20.5292	15.4401	15.943	16.1416	16.1324	16.4838	17.3102	18.2947	16.2309	18.0546
O60493	SNX3_HUMAN	SNX3	20.3962	20.3211	20.2066	17.1093	16.0239	16.2503	25.48	25.1719	25.1371	18.1733	18.1758	18.2338	15.2931	16.0023	18.1216	22.68	22.5846	22.632
O60506	HNRPQ_HUMAN	SYNCRIP	19.1399	19.4487	18.9328	19.2501	19.591	19.76	24.7695	17.6355	25.9847	12.8364	15.5495	13.5847	19.8976	20.5638	20.3211	21.5823	21.5731	21.4825
O60547	GMDS_HUMAN	GMDS	14.1871	16.9366	17.436	16.67	16.5342	15.8427	23.3376	22.9459	23.0122	14.7549	13.4017	16.2272	15.7585	15.9797	15.3919	20.714	20.8576	20.8651
O60610	DIAP1_HUMAN	DIAPH1	16.9402	19.2189	17.0736	18.0439	18.4696	16.0354	24.9406	25.1565	24.1946	13.5738	13.3489	14.0648	19.5242	18.7047	19.522	17.199	16.2187	16.004
O60613	SEP15_HUMAN	2024-09-15	16.8217	14.6726	18.3837	16.7009	16.804	16.6094	20.3128	19.7857	19.0082	13.0452	14.6779	15.1033	16.8451	15.1077	14.9714	20.7223	20.8346	20.8576
O60636	TSN2_HUMAN	TSPAN2	14.8817	14.68	15.2551	16.837	17.8533	16.215	18.8001	20.2877	20.2535	15.556	12.9872	15.332	16.3871	14.7507	15.43	16.4336	16.9618	15.7281
O60641	AP180_HUMAN	SNAP91	14.8287	15.3411	17.0759	18.3791	16.7193	14.7555	20.0156	22.4067	22.1426	14.5284	14.2499	13.6521	16.6945	14.9121	14.6406	16.2367	15.1223	16.0832
O60684	IMA7_HUMAN	KPNA6	14.6633	15.9892	16.1337	16.6973	18.0996	16.0686	19.7546	20.1645	19.5039	14.3764	13.5675	14.1089	18.5173	18.4729	18.1322	18.3512	18.3532	18.4865
O60701	UGDH_HUMAN	UGDH	15.1302	14.7515	13.2856	18.4584	20.9951	20.8651	19.4924	20.0276	21.5143	17.9868	12.6346	14.798	18.2924	18.6257	18.4034	19.6395	19.2885	19.276
O60716	CTND1_HUMAN	CTNND1	13.8561	15.6379	14.8466	17.2543	17.0991	16.6574	22.3156	21.8987	21.5356	14.2119	14.5931	14.1926	14.2411	14.2716	13.6168	19.9459	19.5671	20.0691
O60739	EIF1B_HUMAN	EIF1B	17.9862	17.3556	16.194	16.8028	17.6073	14.6756	20.2876	19.94	20.2395	12.2837	13.5568	13.2018	16.8615	14.4642	15.1992	21.2125	21.4825	21.417
O60749	SNX2_HUMAN	SNX2	15.344	16.5442	15.8137	18.3254	15.0359	17.1566	22.8269	23.087	23.6096	14.5432	15.2738	14.4571	18.5219	18.1567	18.4712	19.8956	19.0514	19.2697
O60762	DPM1_HUMAN	DPM1	16.7712	15.3851	15.1112	16.944	15.9602	15.6201	19.2392	18.9656	20.6191	14.7318	13.5607	12.961	17.71	17.7903	15.2424	18.6586	18.3825	18.5984
O60763	USO1_HUMAN	USO1	15.8503	13.5986	13.9689	17.252	17.1824	19.0491	25.5225	25.1488	24.9847	12.334	13.6505	14.7757	15.4194	14.5163	15.1819	18.6024	16.4124	17.6883
O60814	H2B1K_HUMAN	HIST1H2BK	23.4676	23.417	23.1688	24.5345	24.5463	24.4362	28.5426	28.1263	28.2625	23.2155	22.7553	22.9406	23.6209	23.0376	22.9566	29.1913	28.9896	29.3066
O60831	PRAF2_HUMAN	PRAF2	15.8077	14.8865	12.8703	16.3652	19.7319	18.2358	26.0854	25.8717	26.0275	12.7016	14.2424	14.2773	18.5164	18.3344	18.721	16.4118	14.4188	16.1642
O60832	DKC1_HUMAN	DKC1	15.66	14.2836	14.948	17.6183	17.746	15.3644	18.5959	19.4446	20.5308	12.5468	13.8488	14.9295	16.7406	16.3972	15.9789	19.1601	19.9243	19.2937
O60841	IF2P_HUMAN	EIF5B	15.612	14.2689	15.0895	17.0866	16.7797	17.1643	20.2508	18.4861	19.633	16.5452	14.031	13.4276	15.1394	15.2854	14.986	15.9186	15.8095	16.0206
O60884	DNJA2_HUMAN	DNAJA2	14.8199	13.5694	19.9601	17.9534	18.6955	15.9967	22.1673	22.3778	22.7013	13.875	13.407	12.5153	16.4314	15.0669	16.603	21.0493	21.0951	20.8346
O60885	BRD4_HUMAN	BRD4	15.2014	16.3328	14.8661	16.5444	16.271	16.9638	19.6053	20.4226	20.0671	13.1776	13.6912	15.1538	14.1337	14.578	14.3323	18.4172	19.9459	19.0485
O60911	CATL2_HUMAN	CTSV	13.8252	14.391	15.5311	16.9088	19.4482	19.6508	20.9812	20.2686	18.0554	13.5384	13.2145	13.84	14.0222	14.7242	16.8786	18.3724	18.2724	17.9189
O75015	FCG3B_HUMAN	FCGR3B	17.6028	17.6248	17.8393	17.1447	17.6669	16.678	21.0143	19.919	19.5443	13.5754	15.5122	15.1776	16.7779	17.669	17.4294	17.8984	18.1763	19.0457
O75061	AUXI_HUMAN	DNAJC6	14.0425	14.9811	15.8192	16.5392	17.3791	16.8042	24.1253	24.0443	24.1795	13.3733	14.6147	14.6132	17.0034	15.2283	14.4237	16.7595	17.3159	17.0439
O75083	WDR1_HUMAN	WDR1	19.7641	19.1212	19.2462	19.7967	20.5069	19.7581	25.228	25.8504	25.9473	18.2971	18.7758	17.6505	20.4273	20.265	20.4476	22.7895	22.3619	22.2961
O75116	ROCK2_HUMAN	ROCK2	15.82	14.4931	14.4957	15.9803	16.4632	16.1392	24.3511	24.3444	24.5045	14.4496	13.1028	13.1119	17.3088	15.1186	17.6731	19.3333	19.7293	19.5391
O75122	CLAP2_HUMAN	CLASP2	14.7879	15.9917	13.224	16.1995	16.6019	15.8885	25.1795	24.7389	24.895	13.5187	15.5329	14.995	15.3159	15.4059	15.806	16.5152	15.3797	15.6191
O75131	CPNE3_HUMAN	CPNE3	16.3325	14.0377	16.1837	19.0903	16.7066	19.588	22.6342	22.2185	22.4751	13.3485	12.1944	14.6186	18.8156	18.9782	19.2074	19.177	19.3882	19.3752
O75144	ICOSL_HUMAN	ICOSLG	15.7506	13.2178	14.7126	16.2077	15.2911	16.9825	20.0485	19.8645	18.6363	13.986	14.7444	13.3131	15.4017	17.7871	15.8138	13.8825	16.067	17.282
O75150	BRE1B_HUMAN	RNF40	27.8142	27.7453	27.8623	25.7796	25.8528	25.8264	19.1662	19.5813	20.3408	27.7645	28.0137	27.8324	26.4692	26.3256	26.3014	25.1795	25.4394	25.3307
O75153	CLU_HUMAN	CLUH	14.7415	15.1098	14.3648	16.0437	17.0669	15.5436	20.4976	20.1255	20.4582	15.1	13.9218	11.8008	16.7871	14.9342	17.5518	16.6004	16.713	16.3324
O75223	GGCT_HUMAN	GGCT	18.2706	17.9035	17.9664	22.9899	23.5522	23.3511	23.7895	23.4425	24.0443	14.2243	13.0872	13.9896	21.9566	22.0625	22.239	20.7389	20.8802	20.7796
O75340	PDCD6_HUMAN	PDCD6	19.1463	19.3701	19.366	17.2832	16.8511	16.6035	23.7796	23.3101	23.7895	14.8478	15.219	14.9534	19.0495	19.3705	14.489	20.5356	20.5915	20.5823
O75347	TBCA_HUMAN	TBCA	21.6186	21.5165	21.6409	16.7504	16.3372	16.6475	19.1397	20.3617	20.8495	14.6581	13.7963	14.4087	20.2066	19.8601	20.2185	18.4067	17.9765	17.3959
O75348	VATG1_HUMAN	ATP6V1G1	17.5081	17.735	17.8608	17.8653	15.9566	17.2032	23.417	23.4923	23.5404	18.0554	18.3931	18.1653	16.6159	17.7131	17.6874	20.895	20.4067	19.7773
O75351	VPS4B_HUMAN	VPS4B	16.6221	16.606	17.0443	16.211	17.4506	17.6431	23.5522	23.5404	24.0935	13.4775	12.1003	14.8359	18.4486	18.2235	18.5413	20.5545	20.8727	21.2302
O75367	H2AY_HUMAN	H2AFY	13.9561	19.8676	21.1765	22.019	22.6453	22.5869	28.6075	28.2308	28.0609	18.9235	13.8649	18.9608	15.467	18.5185	19.1841	23.4923	23.3239	23.6865
O75368	SH3L1_HUMAN	SH3BGRL	20.8034	21.0224	20.9243	17.8114	15.5644	15.7972	20.2731	21.7764	20.483	13.5113	13.2466	12.189	14.3812	16.6185	15.134	22.538	22.0054	22.2273
O75369	FLNB_HUMAN	FLNB	15.0774	15.2142	15.3897	16.6069	19.2534	20.2989	20.1315	18.7211	20.0444	17.6352	12.9323	15.9208	15.3238	14.9924	15.8514	20.1946	19.0408	19.6099
O75379	VAMP4_HUMAN	VAMP4	15.5363	15.6174	14.2644	17.7377	15.8964	15.394	15.9478	18.3287	17.9462	15.3856	13.2561	14.2341	16.0749	15.8309	15.2527	16.0255	14.8354	15.9262
O75390	CISY_HUMAN	CS	20.0559	19.8456	19.8654	20.5731	21.7223	22.5754	28.2625	28.0137	28.1312	19.1077	19.3463	19.5271	21.3962	20.9882	20.0691	22.0658	22.0122	22.1047
O75396	SC22B_HUMAN	SEC22B	14.5516	17.1109	15.8535	21.2933	21.1765	19.7895	23.8385	24.6375	22.8746	18.6355	12.4991	18.0893	19.5247	18.9051	20.0426	19.6524	19.0264	19.1478
O75436	VP26A_HUMAN	VPS26A	14.596	14.7818	15.4705	19.8567	21.4067	21.4972	25.391	25.4008	25.1488	14.6138	12.8269	13.9276	19.9047	19.8208	20.0292	21.1946	20.7876	20.9316
O75475	PSIP1_HUMAN	PSIP1	17.6149	17.9847	17.8489	18.0335	19.9236	19.6806	23.8385	24.239	24.5285	13.7951	15.6483	16.9992	20.4375	20.1581	20.1079	18.6409	18.6575	18.826
O75489	NDUS3_HUMAN	NDUFS3	15.2443	14.6124	13.5591	18.0879	17.5058	15.7063	20.0435	19.9708	19.4816	15.1534	9.92988	12.7158	16.3418	15.5519	14.3973	18.5146	18.8034	19.4587
O75494	SRS10_HUMAN	SRSF10	14.9867	16.2505	13.2702	18.7892	15.6489	16.5444	20.5879	19.5284	20.9264	14.5173	17.1939	14.5082	15.7685	15.7101	15.0995	18.4302	18.4224	14.6284
O75531	BAF_HUMAN	BANF1	25.7103	25.7871	25.1293	22.9637	21.9459	20.85	22.5754	24.604	24.4614	12.8805	13.9011	13.6471	19.4059	15.1986	19.3833	23.654	23.7286	23.7077
O75533	SF3B1_HUMAN	SF3B1	14.9567	18.4491	17.1691	15.9413	15.9903	20.265	20.184	23.6096	20.2166	13.8658	12.7925	13.8767	20.0821	20.3211	19.5825	19.9316	19.5213	19.6932
O75534	CSDE1_HUMAN	CSDE1	15.3344	14.3516	15.6462	17.3374	16.5352	16.248	20.6592	19.5421	19.6012	14.3097	14.3362	13.5757	15.6764	15.1713	15.3158	19.0671	18.54	18.6826
O75563	SKAP2_HUMAN	SKAP2	15.3344	14.7468	13.1671	17.4575	16.194	17.8773	20.6327	20.4104	20.7702	12.565	14.475	13.4587	18.0813	18.2177	17.1784	16.3215	16.6684	15.8475
O75569	PRKRA_HUMAN	PRKRA	14.3107	15.5656	12.9761	17.5295	15.7166	16.4532	21.5961	20.9601	21.0625	16.606	13.8624	14.2718	17.6668	16.7898	17.5526	16.2259	16.4083	16.6049
O75594	PGRP1_HUMAN	PGLYRP1	14.8146	14.3727	14.7113	17.592	17.3218	15.3429	20.2086	20.863	20.2449	15.3082	13.6576	14.4252	15.4571	15.1561	15.2442	18.1902	17.6145	18.3001
O75608	LYPA1_HUMAN	LYPLA1	19.6269	21.654	19.8278	17.1692	16.9533	20.3321	23.0241	20.7672	19.9911	12.7588	12.7422	14.0623	21.7098	21.5213	21.7915	21.7955	22.3403	21.895
O75635	SPB7_HUMAN	SERPINB7	15.102	13.7253	16.1274	17.1295	19.012	18.6516	20.7056	18.0668	20.5494	13.5159	13.5416	12.8659	16.5562	14.6404	18.0635	16.2356	16.1903	14.7934
O75636	FCN3_HUMAN	FCN3	26.4785	26.5014	26.4425	23.2036	23.4923	24.1174	22.2036	22.5117	19.4179	24.8904	24.9271	24.8142	23.2273	23.019	23.0476	21.7013	21.7594	21.9951
O75643	U520_HUMAN	SNRNP200	19.1419	14.9318	12.5973	16.8992	17.1574	16.2551	25.3578	24.6595	25.2058	12.5543	15.0842	12.437	20.5261	20.0691	19.7281	21.0426	20.2185	21.0224
O75695	XRP2_HUMAN	RP2	15.1767	14.6571	14.0197	17.9329	17.3968	15.4841	19.2851	18.6918	20.0691	14.0466	16.3145	14.7754	19.0692	19.2825	19.1028	19.1511	18.7341	19.2319
O75746	CMC1_HUMAN	SLC25A12	16.7253	16.5982	17.4146	17.401	17.1789	17.5864	25.4425	25.48	25.9406	18.7834	19.1751	19.1954	19.2118	18.3381	18.5353	20.6364	20.7223	20.7553
O75821	EIF3G_HUMAN	EIF3G	13.7888	13.976	15.0579	17.7228	16.5226	15.5216	20.9809	19.7815	21.0638	13.767	13.4357	12.7597	16.1904	15.5697	15.3373	17.4898	17.5201	14.9483
O75822	EIF3J_HUMAN	EIF3J	14.2191	15.0191	15.2772	18.1816	18.8685	20.3645	25.3645	25.3612	25.2463	14.8123	16.4384	12.8324	20.1332	20.4676	20.9388	20.7307	20.4476	20.9459
O75828	CBR3_HUMAN	CBR3	15.0869	14.9242	15.1917	17.1992	18.9847	18.9239	24.6757	24.604	24.6375	18.163	18.531	18.4626	18.7998	18.3434	18.4689	21.6276	21.7836	21.8987
O75844	FACE1_HUMAN	ZMPSTE24	14.7539	16.6051	14.2727	16.9843	15.5705	17.3898	23.6096	23.2448	23.6971	14.9568	14.5546	14.9372	18.5598	16.3273	18.6576	19.6642	19.6814	19.7818
O75874	IDHC_HUMAN	IDH1	18.2643	16.9676	17.0766	17.2533	20.3857	18.9816	23.7895	24.7543	24.8623	19.9314	19.4566	18.9605	19.2944	19.8007	19.9882	23.1363	22.6929	23.3376
O75882	ATRN_HUMAN	ATRN	22.5285	22.5475	22.5754	19.5409	19.6459	20.1825	22.0426	20.0763	21.3645	20.2419	20.3645	20.3321	22.9864	22.7715	22.9441	20.7307	20.6096	20.7471
O75891	AL1L1_HUMAN	ALDH1L1	16.0157	16.3456	15.2116	18.0262	16.8451	16.358	25.4008	23.654	24.1174	22.4551	21.1581	20.0951	20.5731	19.9459	19.5405	20.9098	21.1206	21.1395
O75915	PRAF3_HUMAN	ARL6IP5	20.5545	20.4972	20.5261	17.4446	18.068	16.1348	24.632	24.8093	25.1946	18.2914	18.4797	15.201	18.0332	18.6599	18.1816	20.7876	21.2361	21.0156
O75935	DCTN3_HUMAN	DCTN3	14.4214	13.8459	15.3282	16.5407	17.1847	15.6353	22.2155	21.7876	21.8764	14.368	13.5211	14.7052	16.8467	14.8237	15.6716	16.6765	16.0414	15.4887
O75947	ATP5H_HUMAN	ATP5H	20.2764	20.7056	20.5823	18.1383	16.1015	15.394	20.688	21.5165	24.1946	18.097	13.7844	13.7878	16.2726	15.4443	15.4297	20.6453	20.9316	20.953
O75955	FLOT1_HUMAN	FLOT1	19.0659	18.9715	19.2997	21.7995	20.4476	20.1704	23.6209	24.0359	23.9225	13.6866	19.1149	17.9609	20.5356	19.7402	20.0951	19.2813	14.5637	15.9477
O75964	ATP5L_HUMAN	ATP5L	20.8191	20.4676	20.8876	20.4273	21.5451	21.3645	19.98	18.8365	20.3623	19.32	19.342	19.5366	14.9728	20.1332	17.4612	20.7307	21.1825	21.0359
O76003	GLRX3_HUMAN	GLRX3	14.9501	16.0278	15.1191	19.1454	16.7524	16.344	20.5904	19.9203	20.0398	14.6389	15.3509	15.2624	19.9054	18.8093	19.4878	17.7768	18.2289	16.8537
O76011	KRT34_HUMAN	KRT34	15.8483	13.3532	15.6021	20.2419	19.8907	18.4281	19.7655	21.2323	19.4977	12.9175	14.4491	14.344	21.7715	21.5545	21.9637	19.5222	20.0426	18.7045
O76013	KRT36_HUMAN	KRT36	15.7206	15.1646	15.8103	16.9739	15.6267	16.6761	19.3501	20.0197	19.8104	14.102	14.7947	13.5931	17.4844	18.0637	16.2475	20.9882	20.7796	21.4923
O76014	KRT37_HUMAN	KRT37	15.5437	15.0705	15.5364	21.5356	22.0691	21.8538	23.0641	22.0723	22.4349	14.1776	13.5998	11.737	18.3614	15.725	15.7072	16.8379	15.7549	16.2214
O76021	RL1D1_HUMAN	RSL1D1	16.6685	16.1231	13.1273	15.9846	20.2066	16.9939	19.792	18.985	18.8986	14.9548	14.5599	12.5957	19.3797	19.4088	19.4752	19.3753	19.8971	19.9028
O76094	SRP72_HUMAN	SRP72	15.7455	14.8731	16.9873	15.992	16.6839	15.0571	21.1483	21.3101	21.3484	14.0222	14.6238	14.4901	16.6258	17.0565	15.2856	18.751	19.1321	19.093
O94776	MTA2_HUMAN	MTA2	14.6913	14.2553	14.7605	16.6606	16.8235	16.0503	23.9134	22.7056	22.3778	15.3159	15.2591	15.1615	15.0637	16.474	15.0212	19.265	19.2381	19.1019
O94804	STK10_HUMAN	STK10	18.9208	15.3532	13.509	16.4831	16.2234	16.8664	21.8191	22.3538	22.5093	13.7327	13.0436	12.876	17.0622	18.0613	17.2408	18.9365	17.9577	17.2637
O94805	ACL6B_HUMAN	ACTL6B	12.5837	16.4134	14.7995	16.7154	16.3355	15.9634	23.0542	22.7307	22.6518	14.8707	13.1186	13.4663	16.5912	18.376	16.385	21.8113	22.0723	22.0258
O94819	KBTBB_HUMAN	KBTBD11	20.895	20.7307	20.7223	20.1457	21.7013	21.0426	19.3088	19.0611	19.3444	21.5404	21.743	21.4775	14.8137	16.2719	19.8676	16.73	15.6256	16.6942
O94826	TOM70_HUMAN	TOMM70	14.8886	14.8974	14.6529	16.9383	16.6242	15.814	25.1565	25.2535	25.4138	12.1507	13.1868	13.3972	16.221	15.8839	14.8424	19.7668	19.0478	19.4758
O94903	PROSC_HUMAN	PROSC	14.3406	16.0144	12.3485	16.6813	17.1632	16.4282	20.9245	19.1582	19.9202	13.5455	15.0955	13.6043	16.1902	16.3708	14.4536	19.0228	19.2461	18.6331
O94905	ERLN2_HUMAN	ERLIN2	15.498	14.3895	15.903	18.165	17.9755	16.6502	22.5846	20.3101	21.3266	13.478	13.5361	14.7587	15.4575	15.4708	17.6995	20.5261	21.7389	20.4576
O94906	PRP6_HUMAN	PRPF6	15.06	14.8866	13.9466	16.9776	18.2647	18.9688	20.3687	20.4755	19.7993	14.6139	14.9051	13.1223	18.8647	18.959	18.4036	17.3454	17.9463	17.1702
O94925	GLSK_HUMAN	GLS	15.9077	14.837	13.5913	18.5045	16.3551	18.4917	26.1095	26.6595	26.632	15.5364	12.9587	16.199	15.4775	15.6404	15.2429	19.8714	20.343	20.4576
O94973	AP2A2_HUMAN	AP2A2	14.7999	16.3905	12.9817	18.323	17.1652	16.4151	26.9428	26.4723	26.5754	14.935	14.321	14.159	15.0945	17.6745	17.5023	19.8574	18.4734	19.8806
O94979	SC31A_HUMAN	SEC31A	19.848	19.9459	20.1457	17.591	17.4657	18.4058	24.1332	23.8858	24.4551	14.1785	13.9242	14.3159	17.926	17.9517	17.9239	21.8191	21.5356	21.714
O95104	SFR15_HUMAN	SCAF4	16.9523	15.1221	14.8021	18.7548	16.997	16.9101	18.5079	19.5868	19.7986	15.0269	13.2947	13.2399	15.746	15.304	13.7777	17.371	17.4086	17.965
O95182	NDUA7_HUMAN	NDUFA7	14.8429	14.9239	15.3768	17.7033	16.2732	16.3384	17.6242	19.1306	18.5167	12.7516	13.3416	12.9697	16.7512	14.9394	17.7287	20.9601	20.8269	20.6886
O95197	RTN3_HUMAN	RTN3	16.2726	15.4895	13.9886	17.8539	18.6643	15.8097	27.8019	27.1604	27.217	18.1676	14.0543	13.2507	20.85	20.7389	20.7796	22.2006	22.3211	22.0393
O95202	LETM1_HUMAN	LETM1	19.7525	15.2419	13.2112	17.05	17.0345	16.0123	24.9977	24.558	24.5812	13.3004	14.9425	14.7366	15.3536	16.7608	15.0022	17.455	17.3874	17.6515
O95292	VAPB_HUMAN	VAPB	14.1044	15.9935	15.8725	17.3177	16.0886	16.7719	21.0936	20.0677	19.3213	13.8308	13.3278	14.8714	15.2614	16.9717	14.7588	20.6628	20.7223	20.5451
O95295	SNAPN_HUMAN	SNAPIN	16.3297	16.3586	16.2853	16.0274	16.478	16.2517	19.7989	20.5638	21.3101	14.0903	14.83	14.9196	15.4083	17.0249	14.4252	19.1023	19.2877	18.9268
O95319	CELF2_HUMAN	CELF2	16.1477	13.608	14.2904	17.703	17.5738	17.1103	19.9147	18.7475	19.8152	14.1564	13.3083	13.4545	15.0657	14.9776	15.5426	17.4496	16.0416	17.1165
O95336	6PGL_HUMAN	PGLS	22.5615	22.3184	22.9061	22.3211	24.4676	23.7492	22.6757	21.9134	21.6096	14.0256	19.3867	12.3491	23.0443	23.1596	22.9189	21.7512	21.6843	21.7098
O95347	SMC2_HUMAN	SMC2	14.2418	13.9008	16.1148	16.0459	16.7647	16.6033	20.5441	19.5015	20.1259	15.3361	14.0205	12.7666	16.4346	14.991	15.7199	21.1519	21.1642	21.0756
O95372	LYPA2_HUMAN	LYPLA2	15.4146	14.5418	14.9992	17.3177	16.2947	16.1006	25.3578	24.8191	24.8044	14.2718	14.1928	13.6673	16.8849	15.1292	16.1442	21.9777	20.7876	21.4273
O95373	IPO7_HUMAN	IPO7	17.3858	16.8088	14.4676	16.3776	16.2784	18.1226	24.867	24.6865	24.5983	13.8025	15.0239	16.1254	15.914	17.7902	15.7066	18.2156	18.6669	18.0172
O95399	UTS2_HUMAN	UTS2	20.5638	20.5261	20.6714	22.9795	23.0902	22.7182	24.3578	26.0041	25.9933	16.1383	17.0831	17.1071	20.6276	21.3752	21.2707	24.8904	24.8191	24.7389
O95400	CD2B2_HUMAN	CD2BP2	16.1257	15.0451	14.4017	17.0829	18.5636	16.2505	20.4013	19.9452	19.0891	14.4529	12.9412	14.051	15.3512	15.9	16.5444	16.3638	16.6169	16.8533
O95445	APOM_HUMAN	APOM	22.8614	23.0088	22.821	23.3645	23.417	23.2535	24.2679	23.895	23.8858	23.8385	22.7614	23.5983	22.9061	23.5754	23.4676	24.1332	24.4425	24.2463
O95479	G6PE_HUMAN	H6PD	17.5064	17.7971	17.5553	16.0263	15.7235	16.7351	19.502	20.3415	20.8667	13.7348	12.4632	15.5901	16.1637	15.6766	17.1459	17.8366	17.311	15.8304
O95497	VNN1_HUMAN	VNN1	13.913	14.1683	14.6027	17.0833	16.263	17.6871	19.7048	21.1364	20.9882	13.0274	13.9361	15.0705	18.1317	21.0426	21.2066	16.676	14.5961	15.6987
O95573	ACSL3_HUMAN	ACSL3	19.0205	19.1482	19.06	17.3392	18.8734	18.5877	24.9316	24.5165	24.632	16.8888	15.854	16.288	19.5711	19.3698	19.5134	17.9181	17.4189	16.1285
O95716	RAB3D_HUMAN	RAB3D	15.2692	15.8808	14.3353	20.1079	18.7988	19.3516	26.2979	27.1115	27.1795	13.7944	14.7917	12.0057	19.5005	19.8922	19.8376	20.714	20.7955	20.8876
O95747	OXSR1_HUMAN	OXSR1	15.7117	15.8855	14.9943	16.1866	17.4917	16.3257	21.8346	22.239	22.3156	14.3574	14.3692	12.2493	17.484	17.5034	17.8055	18.8904	19.1531	18.6975
O95757	HS74L_HUMAN	HSPA4L	15.6038	16.0171	14.0422	16.8509	16.7175	16.3434	25.1681	24.7129	24.5812	14.4251	14.7131	15.9717	16.8602	14.8408	15.8586	18.1709	18.5816	17.8667
O95782	AP2A1_HUMAN	AP2A1	18.5856	18.5279	16.5962	15.7116	19.8337	21.2989	26.1135	24.918	25.7543	16.8462	14.8653	16.4991	14.5385	19.8833	17.2553	19.5556	19.527	19.5752
O95810	SDPR_HUMAN	SDPR	15.0472	17.1488	17.0701	17.707	16.5745	17.4102	19.838	19.8376	19.6106	13.8518	13.7059	15.1682	15.8362	14.0386	16.2088	21.343	21.654	21.6276
O95831	AIFM1_HUMAN	AIFM1	15.9014	19.0221	12.9784	19.531	19.0968	15.1392	25.7441	25.767	25.7182	19.3719	18.1494	18.6856	19.1696	19.5999	19.2833	20.3645	20.4676	20.4874
O95834	EMAL2_HUMAN	EML2	14.6682	14.1878	14.2429	16.7213	17.431	16.4303	21.002	20.0496	19.4349	15.227	13.6566	13.0504	16.2002	16.6138	14.8584	19.9316	19.9601	19.9156
O95865	DDAH2_HUMAN	DDAH2	15.4702	15.2011	13.8179	17.2688	17.0534	17.1828	22.5475	22.6929	22.7223	15.0542	15.5186	15.0203	14.9594	15.6106	15.4398	20.343	20.3321	20.2877
O95870	ABHGA_HUMAN	ABHD16A	14.5054	14.8526	13.883	17.7799	15.9596	15.771	21.7512	20.2989	20.0951	14.4137	12.8951	12.3322	16.0135	16.4112	14.7145	16.7897	15.9323	15.2475
O95881	TXD12_HUMAN	TXNDC12	14.7126	14.2969	14.6323	18.7489	16.7963	15.6427	19.2412	18.4762	21.1726	13.7792	14.6346	13.9143	14.9198	15.5307	15.0745	20.8651	20.7634	20.9882
O95969	SG1D2_HUMAN	SCGB1D2	14.4117	13.9467	14.8672	22.5213	22.9024	22.7836	23.9495	23.7286	23.8288	12.6299	14.519	12.7652	20.9672	20.85	20.7876	14.7647	17.9083	16.4537
O95980	RECK_HUMAN	RECK	25.1795	25.2535	25.2996	15.8082	17.5774	21.6628	20.3227	19.1932	20.5772	25.0691	25.1833	24.976	22.8423	22.7955	22.9441	20.3645	20.6096	20.4273
O95983	MBD3_HUMAN	MBD3	16.3002	14.9978	15.7435	16.9002	16.9748	16.6054	19.8407	19.8477	20.1258	14.1316	12.2312	13.913	16.443	15.2364	17.6873	19.807	19.1997	17.6131
O96000	NDUBA_HUMAN	NDUFB10	15.1674	13.8723	16.1501	17.0974	17.7719	17.3765	21.7389	23.7077	23.5045	13.2041	15.6158	11.9358	15.2348	15.2519	15.1163	19.6179	19.8073	19.4888
O96008	TOM40_HUMAN	TOMM40	14.0805	13.6486	14.239	15.9432	17.1051	16.4027	18.8102	19.872	20.5472	14.0935	13.9694	14.452	19.9316	18.206	20.0951	19.2127	18.9659	19.2417
O96019	ACL6A_HUMAN	ACTL6A	15.1451	15.8423	15.2696	18.6782	16.0219	16.329	20.6777	19.7329	18.9464	14.6848	13.977	14.0241	15.5411	15.4627	15.182	18.0067	17.8072	17.5856
P00325	ADH1B_HUMAN	ADH1B	13.047	14.3205	14.5688	16.1638	17.5856	16.6679	22.5451	20.5591	19.3182	13.5121	14.4368	11.6146	15.4532	15.0651	14.5238	21.7182	21.9777	22.4324
P00326	ADH1G_HUMAN	ADH1C	15.1629	13.0747	15.3828	17.3956	16.486	16.3067	19.9946	20.0363	21.2471	17.8695	13.0401	14.362	17.3164	15.6221	16.1289	18.989	19.3231	19.2396
P00338	LDHA_HUMAN	LDHA	24.9847	24.8142	24.8904	24.9495	24.4738	23.7389	24.9361	25.3877	25.9225	22.2066	22.0756	21.9951	22.0789	22.4221	22.5615	23.9933	24.0275	24.002
P00352	AL1A1_HUMAN	ALDH1A1	15.4221	15.2506	15.4467	17.5429	17.0719	16.121	25.1984	25.7594	25.5812	17.0614	13.6719	17.0439	17.909	18.1953	18.1171	22.5213	22.2593	22.1825
P00367	DHE3_HUMAN	GLUD1	18.3493	19.5307	19.2745	19.8282	19.3108	19.5064	25.6811	25.5195	25.7619	20.0156	19.1671	20.5261	20.8876	20.2302	20.5545	21.3045	21.5777	21.2593
P00374	DYR_HUMAN	DHFR	16.7218	14.9394	14.4924	16.7726	17.3621	15.9585	20.7504	18.8718	20.0505	14.1188	15.6571	13.1663	20.6186	20.4775	20.5545	22.1976	22.4015	22.239
P00387	NB5R3_HUMAN	CYB5R3	19.5516	19.5061	19.3536	16.8024	21.5165	22.1765	19.715	19.0702	20.085	15.1017	13.6407	14.037	19.1028	19.3852	19.6535	21.0359	21.2066	21.1704
P00390	GSHR_HUMAN	GSR	14.8492	17.6129	14.8533	16.6264	20.2877	20.0559	19.4039	20.3943	20.1212	14.1796	13.9815	16.6691	18.5834	18.7642	18.6769	21.2933	20.5069	20.2989
P00403	COX2_HUMAN	MT-CO2	21.0088	17.9411	21.0156	21.1886	22.7348	22.3538	19.2408	19.9601	20.5356	13.6177	13.9073	13.7954	22.2564	20.9672	21.953	20.6276	21.0224	20.7389
P00441	SODC_HUMAN	SOD1	24.002	23.976	24.0275	22.3538	22.6119	22.5237	23.5869	23.9495	24.0772	13.72	13.9473	14.2657	20.7876	21.2821	21.6886	20.895	21.1332	21.1332
P00450	CERU_HUMAN	CP	26.6865	26.7771	26.8385	24.5105	24.217	24.7492	24.3101	24.1719	24.7441	25.3239	25.4645	25.3307	27.2077	27.0084	27.1312	25.7208	25.9406	25.7796
P00488	F13A_HUMAN	F13A1	22.9864	23.0443	22.8461	21.1581	20.5915	16.4478	19.7021	19.7279	20.313	21.823	22.2273	22.3321	19.6436	21.4324	21.2707	20.2066	19.8062	20.7553
P00491	PNPH_HUMAN	PNP	18.865	18.624	18.7526	16.9557	21.7265	20.1946	20.0961	19.1345	20.1657	16.9268	16.9688	16.2848	19.0248	19.5917	19.0714	18.548	18.7883	18.7287
P00492	HPRT_HUMAN	HPRT1	20.1825	18.7127	19.6612	16.8395	16.175	16.3699	26.4692	26.1155	26.0609	17.9639	14.747	15.4723	14.7857	15.0589	16.7845	20.9171	20.5915	20.3645
P00505	AATM_HUMAN	GOT2	19.8609	19.7344	19.3246	21.5404	20.714	20.5823	24.989	25.3545	25.8741	19.8404	19.4886	19.4188	19.895	20.5261	19.8344	23.1627	22.976	23.074
P00558	PGK1_HUMAN	PGK1	21.417	21.4775	20.9951	21.9985	21.7056	21.7756	25.3031	24.1488	24.6811	19.299	19.8766	20.0426	21.5545	21.6276	21.9672	24.5285	24.2679	24.2891
P00568	KAD1_HUMAN	AK1	14.6499	13.3497	15.4156	17.112	17.2803	15.1101	26.2643	25.5225	25.9043	15.697	18.5381	13.6059	15.7513	17.3009	15.0736	19.6982	19.6069	19.532
P00734	THRB_HUMAN	F2	26.4234	26.4629	26.518	25.0105	24.848	25.1371	24.5285	24.4105	24.5345	26.0609	26.0169	25.9955	25.9825	25.9694	26.0464	25.1488	25.2785	25.2785
P00736	C1R_HUMAN	C1R	27.0084	27.0084	27.0711	26.1814	25.5285	25.1449	23.8288	22.976	21.8802	25.5404	25.4676	25.3679	23.7594	23.8576	23.7695	23.5522	23.848	23.5983
P00738	HPT_HUMAN	HP	29.6389	29.6181	29.6981	25.6431	25.7619	26.0169	28.3196	28.2759	28.4938	26.2625	26.3545	26.2768	29.6181	29.8065	29.84	28.2535	28.3367	28.2847
P00739	HPTR_HUMAN	HPR	26.4154	26.0233	26.1095	21.9316	21.7715	22.8727	20.9402	19.5736	19.9581	23.5983	23.6757	23.5754	24.4551	24.1095	24.2535	24.3031	23.4923	23.976
P00740	FA9_HUMAN	F9	20.6628	20.6364	20.7715	17.1887	17.3819	18.1835	21.5961	20.1592	19.4353	21.6757	21.7796	21.7098	22.9725	22.8987	23.0002	20.895	20.6364	20.9171
P00742	FA10_HUMAN	F10	20.9243	20.9672	20.3321	20.8727	21.3211	21.632	19.7183	20.3211	20.9131	20.9951	21.3857	21.3156	22.4825	22.3073	22.5093	23.2096	22.417	23.0641
P00746	CFAD_HUMAN	CFD	17.1309	15.3332	13.8551	16.9652	16.2413	15.8047	19.4771	20.2009	20.9843	17.8916	16.5072	17.1397	19.6753	19.3566	19.3071	19.8802	20.1457	19.9234
P00747	PLMN_HUMAN	PLG	25.9694	25.9933	26.0359	26.1927	26.0359	26.0212	26.2926	25.9225	26.1352	26.7517	26.9203	26.8741	26.4394	26.5225	26.5105	26.2714	26.3222	26.3342
P00748	FA12_HUMAN	F12	20.654	20.8034	20.8034	18.9338	20.5069	18.5358	24.7492	22.9243	23.0207	19.9026	20.0426	19.9285	22.1886	22.4551	22.4067	22.5093	22.6253	22.3565
P00750	TPA_HUMAN	PLAT	16.4305	16.9727	16.6032	18.3392	16.2859	14.718	23.1095	23.087	23.141	12.2831	14.3663	13.9234	15.1646	14.9968	15.5926	15.61	15.7485	16.2229
P00751	CFAB_HUMAN	CFB	24.9977	25.019	24.8997	23.0756	23.5045	23.4676	26.5711	26.2625	26.4488	23.2961	24.1174	23.5285	26.0148	26.4425	26.5075	26.0105	26.1757	26.239
P00915	CAH1_HUMAN	CA1	13.0659	18.0498	17.925	16.4273	16.8592	15.3978	19.3677	19.2302	19.4624	16.5273	16.1845	15.8255	16.2506	18.2949	17.7811	15.8307	16.3561	16.7563
P00918	CAH2_HUMAN	CA2	13.6591	15.7637	20.1825	16.8741	18.0421	16.2608	19.0275	19.5559	17.7335	14.9984	18.7718	20.0821	19.1228	18.5633	19.8521	20.8802	21.1332	21.1642
P00966	ASSY_HUMAN	ASS1	16.7541	16.6129	15.8483	21.3962	18.5715	18.025	23.1111	24.6918	24.6431	16.353	16.9914	15.9999	19.8856	19.4657	19.5786	21.0426	20.5451	21.1269
P01008	ANT3_HUMAN	SERPINC1	25.6865	25.6622	25.7695	25.6865	25.7415	26.038	27.0711	26.7517	26.8019	24.2607	24.5045	24.3712	26.8623	27.1115	27.17	25.1135	25.3877	25.0732
P01009	A1AT_HUMAN	SERPINA1	26.2021	26.1946	26.1352	25.6348	25.0484	25.5492	26.452	26.6865	26.6458	25.4362	25.3975	25.5551	28.4551	28.203	28.6492	27.1312	27.2891	27.2262
P01011	AACT_HUMAN	SERPINA3	25.3307	25.3444	25.341	24.0609	24.0854	24.5983	26.1527	26.3877	26.9088	24.317	24.4676	24.3307	27.8741	27.8264	27.9088	24.1015	24.4425	24.3031
P01019	ANGT_HUMAN	AGT	24.9134	24.9628	24.9977	22.7695	23.3511	23.6971	26.3992	25.965	26.0609	25.1332	25.1332	25.0275	26.1604	25.8834	26.329	23.6649	24.0772	23.5404
P01023	A2MG_HUMAN	A2M	33.4458	33.4209	33.3169	30.5203	30.1115	29.9259	27.726	27.9595	28.2123	30.4532	30.5664	30.5389	30.3724	30.3303	30.3828	28.4976	28.5352	28.4394
P01024	CO3_HUMAN	C3	29.4354	29.4374	29.3766	29.0243	28.9372	29.3869	27.2979	27.6663	27.6251	29.94	30.0479	29.9814	29.3971	29.5444	29.5736	27.8445	28.0296	27.9869
P01031	CO5_HUMAN	C5	25.433	25.4138	25.4769	24.6918	25.0732	25.0691	24.5638	24.5345	24.3031	26.1352	26.17	26.067	24.7338	24.8093	24.8623	23.3376	23.417	23.4041
P01033	TIMP1_HUMAN	TIMP1	17.2479	19.7906	19.1376	19.1706	18.2844	16.9272	19.2284	18.5322	19.3477	13.0292	12.9136	19.548	14.0779	20.1079	14.6643	16.6642	16.1817	14.9862
P01034	CYTC_HUMAN	CST3	18.3794	15.3106	13.9022	16.698	16.0385	21.0625	24.3511	23.7895	25.0813	17.6929	17.0761	17.0913	20.9882	20.9098	20.8191	20.6186	20.6096	20.4273
P01040	CYTA_HUMAN	CSTA	19.6613	19.8693	18.7991	25.5165	25.5955	25.8167	25.895	26.4536	26.1391	14.9375	17.56	16.2341	23.6865	23.1976	23.4425	23.5869	23.7796	23.848
P01042	KNG1_HUMAN	KNG1	25.141	25.0526	25.0526	23.7389	23.8764	24.0609	23.9933	24.1565	24.8191	24.8858	24.9225	24.5983	26.8385	27.0084	26.9977	25.0691	25.1642	25.1565
P01111	RASN_HUMAN	NRAS	13.4328	14.2388	15.2867	16.8191	18.2492	17.057	20.1788	19.417	20.9243	13.7048	15.5473	16.2455	15.4934	15.982	14.9955	17.9532	18.3113	17.9275
P01116	RASK_HUMAN	KRAS	16.0252	13.6157	16.626	16.2589	17.9349	15.104	24.7594	24.632	24.8142	11.9833	13.4076	14.2484	18.9984	19.6698	19.7891	20.714	20.7553	20.8346
P01137	TGFB1_HUMAN	TGFB1	19.0879	18.9868	19.3556	17.7565	20.2302	19.7647	20.6262	18.5722	18.578	20.0156	19.8823	19.8571	18.5283	18.791	17.0609	19.0588	16.4713	18.7813
P01344	IGF2_HUMAN	IGF2	19.6295	19.8461	19.8606	16.8437	19.8392	19.0788	22.9459	22.9006	22.8288	19.5424	19.7505	19.5523	20.8876	20.7796	20.8113	20.714	21.1395	21.1457
P01591	IGJ_HUMAN	JCHAIN	30.1115	30.1361	30.1604	27.5014	27.5682	27.6865	27.5463	26.9977	26.9977	27.3992	27.524	27.4551	25.5551	25.7821	25.5926	25.7338	25.6703	25.848
P01593	KV101_HUMAN		26.2714	26.4057	26.4041	25.7286	23.5869	25.2785	17.9632	19.1914	19.8803	27.189	27.0813	27.4862	24.0854	23.7995	24.0935	20.3321	20.5731	20.8651
P01597	KV105_HUMAN		26.2481	26.1469	26.1312	24.6375	20.4273	20.6096	20.7145	18.9158	20.4437	26.1527	26.3118	26.0609	21.8802	21.1079	21.0292	18.0512	17.7934	18.2968
P01599	KV107_HUMAN		24.7543	25.1604	25.2133	23.3376	23.1749	23.417	18.6087	19.9294	20.6823	24.8288	25.0526	25.0275	22.85	22.8365	22.6843	20.8651	21.2302	21.002
P01601	KV109_HUMAN	IGKV1D-16	23.2288	23.0999	23.0526	18.4694	20.9812	22.3988	19.5989	21.5083	20.0649	24.2679	24.4298	24.1565	21.0493	20.8269	21.2707	16.6006	16.9519	17.2611
P01602	KV110_HUMAN	IGKV1-5	26.1371	26.0041	26.1469	25.0359	25.1642	24.7182	20.7715	23.391	23.2405	23.1596	23.6209	23.2535	22.3184	23.7995	23.6971	21.928	22.5638	22.3101
P01619	KV301_HUMAN		29.3473	29.5754	29.1819	27.0813	26.9316	26.1155	27.341	27.4551	27.4473	28.7739	28.632	27.9259	26.1332	26.141	25.7995	27.6251	27.7389	27.5682
P01700	LV102_HUMAN		26.8264	26.558	26.6181	25.341	24.9316	25.2821	22.6843	21.4726	21.0224	25.9473	25.8881	26.0317	24.6096	24.5345	24.6649	23.0723	23.8093	23.5869
P01701	LV103_HUMAN		23.7182	23.4298	24.0854	23.5638	23.7695	22.5285	19.6743	19.383	20.6761	21.8423	23.9043	23.7796	23.867	23.8764	23.8764	25.1642	25.2353	25.1833
P01703	LV105_HUMAN		23.3376	23.4298	23.48	21.3211	22.4576	22.6164	19.6446	21.5271	19.2959	23.391	23.2405	23.3239	22.2905	22.1519	21.7348	20.9601	21.0886	21.0821
P01704	LV201_HUMAN		22.7327	22.7471	23.417	16.5191	21.0426	21.2302	19.7911	19.407	20.8314	21.9566	22.7695	22.8365	20.7876	20.9388	21.0493	20.85	21.6006	20.8727
P01705	LV202_HUMAN		21.8764	22.3184	22.2621	16.9147	16.5656	19.9601	20.2493	19.2753	18.2094	19.4292	19.8723	19.7133	15.0709	19.0826	15.7286	14.7362	20.2302	15.9586
P01706	LV203_HUMAN		23.5754	23.895	23.7695	21.928	22.7796	20.6096	21.2302	21.5777	19.4177	23.0902	23.0723	22.9933	20.7715	20.5823	20.6453	24.0359	23.6649	23.7594
P01709	LV206_HUMAN		26.0588	26.1015	24.9584	24.5926	22.8288	22.743	19.5564	19.2639	20.0531	24.8623	24.8997	24.867	23.2521	23.4041	23.4425	22.7776	22.8746	22.8764
P01714	LV301_HUMAN		22.6276	22.3017	22.3672	23.632	23.7995	21.4015	19.3382	18.6793	21.0118	21.2185	23.7796	21.2764	22.2448	20.5638	22.4015	23.9584	23.895	23.9933
P01715	LV401_HUMAN		23.019	23.1047	23.0658	18.2755	21.2593	21.3857	19.334	19.9889	17.9924	21.9459	21.9637	21.8764	20.5356	20.7796	20.8346	19.2359	19.138	18.913
P01717	LV403_HUMAN		25.1984	25.1449	25.3645	24.9271	25.4298	24.4298	19.5026	22.7695	22.8307	22.3672	22.8519	22.9829	22.1143	23.7182	23.4923	22.2736	23.0426	22.3156
P01718	LV404_HUMAN		22.2477	22.2736	22.239	20.6276	20.895	20.68	20.5967	19.7159	21.1407	19.1757	19.9742	19.8152	19.4118	20.7389	20.8269	16.3234	16.0654	17.0447
P01721	LV601_HUMAN		24.8764	24.8904	24.7995	24.2607	24.8904	24.976	25.604	19.896	20.0623	24.6757	24.8044	24.6595	22.9024	22.8727	22.5404	19.6666	19.9096	19.8699
P01742	HV101_HUMAN		22.7119	22.4947	22.4874	20.6186	22.8288	22.9795	19.7067	19.9388	18.8723	23.7286	23.9584	23.7695	22.9968	22.8689	22.5237	19.7404	19.0028	19.6235
P01743	HV102_HUMAN		28.579	27.141	27.2353	25.0935	25.3273	25.8741	19.1361	23.9225	19.4416	26.8142	30.1724	29.995	26.0317	25.867	24.3101	22.9171	22.2477	23.2273
P01763	HV302_HUMAN		21.4324	21.502	21.2066	27.4394	24.1871	24.9316	19.9536	21.5235	19.9827	21.8802	21.9243	21.7955	21.7594	20.3962	19.5661	17.0384	17.0672	16.5073
P01764	HV303_HUMAN	IGHV3-23	28.3282	28.2399	28.2077	27.2353	27.509	27.3324	24.7389	25.2643	25.0854	26.515	25.6486	26.4457	26.2151	26.0062	26.1565	25.1174	25.1946	25.1253
P01766	HV305_HUMAN		25.4984	25.3204	25.3578	24.5045	24.7695	24.4551	20.5731	22.6006	22.6886	22.5475	22.9795	22.9423	22.6822	23.3376	23.2821	20.6364	21.1581	21.3805
P01768	HV307_HUMAN		22.1238	22.3266	22.0854	21.6141	20.0821	15.1248	19.5693	20.0659	19.4697	20.8876	20.7389	20.4375	15.2556	15.3208	14.9512	17.3443	16.1276	16.0487
P01780	HV319_HUMAN		28.4274	28.3109	28.1984	25.0443	24.945	24.391	19.5709	20.2007	21.5251	25.5195	25.6375	25.4769	24.3511	24.895	25.0813	27.019	27.1604	27.019
P01782	HV321_HUMAN		27.2803	27.17	27.1312	26.1055	26.1115	26.0914	25.1135	25.0105	24.5345	27.2625	27.5315	26.8858	25.3101	25.4041	25.5255	24.1095	24.1095	24.1174
P01814	HV201_HUMAN		18.9633	18.7326	18.7736	18.6374	19.5796	16.3196	18.9458	20.4269	19.5769	15.0658	14.9551	15.5651	13.9712	15.6193	14.8516	16.2735	17.0042	15.9486
P01817	HV204_HUMAN		19.5867	21.265	21.2125	19.3613	19.3461	16.3992	19.4467	19.65	20.1401	22.2036	22.265	22.2506	18.6561	18.0232	20.5261	20.7634	21.3376	20.4273
P01833	PIGR_HUMAN	PIGR	23.5638	23.5638	23.5638	24.1015	22.3565	22.1673	20.7634	22.9024	22.3511	21.823	22.0983	21.9601	19.8897	20.4375	20.1457	21.2185	21.0426	20.9601
P01834	IGKC_HUMAN	IGKC	30.6198	30.7692	30.5754	31.3033	31.0217	31.6839	27.0401	27.3578	26.6181	30.3088	30.6285	30.2979	30.362	30.2308	29.9677	29.8887	30.0864	30.1842
P01854	IGHE_HUMAN	IGHE	17.1851	17.5888	17.0324	17.5927	17.2477	15.0606	20.1839	18.2093	19.4334	17.8707	16.3993	17.5515	15.5391	14.854	17.0563	19.543	16.7315	15.8047
P01857	IGHG1_HUMAN	IGHG1	32.4032	32.2897	32.1664	32.8422	31.5527	32.9574	31.015	31.2479	31.1664	32.7653	32.7353	32.5481	32.2675	32.1115	32.015	32.6	32.7985	32.7292
P01859	IGHG2_HUMAN	IGHG2	30.4433	30.4433	30.4032	31.0283	31.1783	31.0609	29.995	29.7755	29.4154	31.4678	31.3088	31.4032	30.933	30.9746	30.8309	32.3463	32.4581	32.4384
P01860	IGHG3_HUMAN	IGHG3	26.3376	25.9562	25.9716	27.1115	27.7453	27.0084	22.7035	24.9716	25.1984	25.7645	26.4614	26.2408	24.9584	25.6649	25.8093	26.8623	26.2661	26.6998
P01861	IGHG4_HUMAN	IGHG4	26.0105	25.7129	25.9043	26.0752	26.3135	26.4394	21.2066	24.1332	24.019	25.0062	25.5551	25.5105	26.7129	26.0588	26.5359	25.6513	26.1234	25.7415
P01871	IGHM_HUMAN	IGHM	33.2135	33.3436	33.3303	30.2077	30.2869	30.1842	28.4746	28.7292	28.5862	31.3515	31.2365	31.4032	29.5333	29.5315	29.5536	31.5664	31.7252	31.7047
P01876	IGHA1_HUMAN	IGHA1	29.5407	29.4629	29.4174	27.7195	26.976	27.3494	26.5075	26.5653	26.5045	28.7613	29.0427	29.0711	29.1628	29.1724	29.1507	28.6492	29.0479	28.7771
P01877	IGHA2_HUMAN	IGHA2	26.2096	27.2803	26.2696	22.4501	24.5696	24.558	20.6433	20.5915	19.7571	24.7492	25.0062	25.2714	24.4923	24.4984	24.3307	25.4362	25.5255	25.6568
P01880	IGHD_HUMAN	IGHD	23.181	23.0526	23.1704	22.0258	23.2535	23.1886	21.2933	19.6802	23.8576	23.5285	23.7077	23.5165	23.3645	23.6431	23.4041	19.0186	19.5381	19.5316
P01889	1B07_HUMAN	HLA-B	21.0426	20.9672	21.0886	21.4425	20.4273	20.9024	21.265	20.4067	20.6971	20.1457	20.2764	19.6558	24.6096	24.3511	24.4105	20.7553	20.7634	20.714
P02042	HBD_HUMAN	HBD	21.5777	21.4526	21.7056	16.7723	17.5271	17.3355	21.9423	21.1765	20.6733	19.1507	19.9742	19.4899	21.0691	21.0559	20.6186	19.2659	19.0538	18.972
P02452	CO1A1_HUMAN	COL1A1	16.0437	14.5873	13.6911	21.5638	22.5165	14.5254	19.8587	21.2654	21.8839	17.1138	16.0433	17.3348	15.6506	14.6336	15.3546	22.2821	20.9742	21.9423
P02462	CO4A1_HUMAN	COL4A1	13.9111	15.318	14.6052	16.6572	17.0946	15.2624	21.8839	22.9225	22.7389	12.7413	14.7825	13.6449	15.5635	15.7341	16.9743	17.3012	17.4592	17.5499
P02511	CRYAB_HUMAN	CRYAB	14.7094	15.0958	14.5071	16.6858	17.0613	16.5156	22.0951	21.3699	21.4874	15.8674	14.8889	13.4766	13.9631	16.9987	17.3385	19.8245	19.843	19.5441
P02533	K1C14_HUMAN	KRT14	23.4923	23.4298	23.3239	27.9484	28.1312	28.2123	28.4073	28.8445	28.7895	20.6628	20.8651	20.5545	26.17	26.4202	26.4707	26.9088	27.0084	27.0505
P02538	K2C6A_HUMAN	KRT6A	21.5777	21.5213	21.4576	25.8858	25.8264	26.0317	25.3811	25.8788	25.9338	20.3101	20.265	20.0559	24.5404	24.3975	24.7492	24.1253	24.1642	24.1565
P02545	LMNA_HUMAN	LMNA	18.3671	18.0659	17.7231	22.6231	22.7574	22.2185	23.2821	23.7796	23.848	13.623	14.0408	14.5672	18.8358	19.3839	19.1961	23.4298	23.1795	23.0951
P02647	APOA1_HUMAN	APOA1	29.2123	29.1288	29.2308	30.4532	30.5933	30.7533	30.5203	30.7292	30.5481	31.099	31.1177	31.0217	31.1239	31.0479	30.995	27.7645	27.7833	27.9146
P02649	APOE_HUMAN	APOE	26.0752	25.976	26.1115	27.6458	27.8203	27.7581	25.3444	26.1814	26.1946	26.8974	27.217	27.1795	26.673	26.8385	27.0505	29.5736	29.651	29.6216
P02652	APOA2_HUMAN	APOA2	25.6811	27.0505	27.2535	28.1507	27.5898	27.6251	29.7096	29.5573	29.4823	27.6527	27.8504	27.7389	29.9814	30.2308	30.196	26.7517	26.1391	26.3959
P02654	APOC1_HUMAN	APOC1	21.8385	22.3129	22.5069	23.9584	23.9316	22.0459	19.2884	23.7492	23.5754	25.4953	25.4234	25.2785	23.4923	23.48	23.8191	24.3101	23.8764	24.1642
P02655	APOC2_HUMAN	APOC2	23.632	23.5522	23.5754	23.8764	23.895	24.1095	19.0631	20.5458	21.2344	25.6649	25.705	23.7492	24.3376	24.3307	24.3444	24.5105	24.6486	24.4923
P02656	APOC3_HUMAN	APOC3	26.632	26.8623	26.632	26.1776	26.3307	26.8858	26.0254	26.2096	26.1738	28.8623	27.4862	28.7292	27.3066	27.391	27.3239	25.7389	26.0338	26.0567
P02671	FIBA_HUMAN	FGA	23.0576	22.7327	22.7614	21.9985	21.2419	20.2989	23.2361	21.6929	21.2185	19.9742	20.4273	20.2066	20.9316	20.6096	21.1519	20.68	20.8034	20.6096
P02675	FIBB_HUMAN	FGB	24.141	23.9847	24.2463	15.6393	20.5451	22.1079	25.9473	25.9473	24.9977	22.1174	22.0886	21.8614	20.3857	20.3321	20.1079	21.6628	22.0088	21.6714
P02679	FIBG_HUMAN	FGG	22.5983	22.5685	22.6209	19.794	19.4777	19.3779	21.002	20.9951	21.2066	19.729	19.8709	19.9257	19.078	19.2497	19.032	18.6044	19.1677	19.1167
P02686	MBP_HUMAN	MBP	14.4569	16.6069	15.65	22.1916	19.3259	17.3414	27.8264	27.5826	27.4314	22.6822	21.7512	22.4551	17.5479	17.1527	16.9469	19.9882	20.9672	20.8651
P02730	B3AT_HUMAN	SLC4A1	19.9601	19.9152	19.9601	16.0895	16.0823	15.707	20.3444	19.7338	19.0148	14.1978	15.7437	14.9712	16.4505	16.6439	14.6562	19.9114	20.0821	19.9882
P02741	CRP_HUMAN	CRP	14.7251	17.4489	13.3934	17.8468	17.8412	22.5069	19.6249	19.555	18.7134	20.8346	20.7796	19.1123	18.6664	19.0206	17.2027	23.1316	23.391	23.2821
P02743	SAMP_HUMAN	APCS	27.4473	27.4314	27.509	25.4707	26.143	26.329	21.2467	19.6894	23.417	24.7024	24.9847	24.8044	23.7895	23.7492	23.8385	22.417	22.2006	22.4874
P02745	C1QA_HUMAN	C1QA	26.0275	26.3494	26.2445	25.1135	25.5898	25.4707	23.7695	23.3511	23.3645	23.7895	24.4425	22.3936	24.0105	23.895	23.5983	22.8614	23.9043	23.48
P02746	C1QB_HUMAN	C1QB	28.2935	28.3066	28.3452	27.5969	27.9814	28.0296	25.8741	26.4154	26.1946	26.8142	26.8019	26.7895	24.9847	24.895	24.8528	24.6209	24.895	24.5696
P02747	C1QC_HUMAN	C1QC	28.9428	28.9146	29.109	26.5898	26.8974	26.5682	24.5638	24.4614	24.7182	27.9539	27.8741	27.8623	25.8336	25.6838	25.7695	25.1642	25.2243	25.1795
P02748	CO9_HUMAN	C9	23.6649	23.632	23.5869	22.2736	21.9951	22.2933	25.0526	24.2961	24.4362	22.8876	22.9495	22.7975	24.1642	24.3844	24.3101	23.7077	23.7895	23.895
P02749	APOH_HUMAN	APOH	23.4298	23.4041	23.3239	22.5823	22.741	23.8858	22.5285	22.9406	23.181	23.5638	23.8093	23.5754	26.2114	26.2625	26.3861	25.3877	25.673	25.6486
P02750	A2GL_HUMAN	LRG1	21.502	22.2361	22.4923	22.5662	23.0592	22.8783	25.2821	25.2856	25.452	20.7471	20.9601	20.9388	24.2607	24.7182	25.2243	20.6971	20.8346	20.895
P02751	FINC_HUMAN	FN1	28.4314	28.341	28.3196	27.0084	26.8623	27.1604	24.2891	25.5374	25.2317	27.5014	27.6181	27.509	25.7363	25.7895	25.797	24.604	24.5522	24.632
P02753	RET4_HUMAN	RBP4	21.6671	21.3962	22.0756	16.5964	20.8576	21.5404	24.5926	24.1642	22.741	19.9882	20.7223	20.5165	23.7286	24.5812	24.4298	23.2961	23.8385	23.867
P02760	AMBP_HUMAN	AMBP	26.632	26.4738	26.604	26.1293	26.7389	26.8741	25.5841	24.5638	25.1984	26.4645	26.341	26.3083	27.2714	27.0914	27.3324	26.3118	26.5536	26.4614
P02763	A1AG1_HUMAN	ORM1	25.5463	25.558	25.5165	23.4676	22.976	22.1916	25.8741	25.6918	25.772	22.7161	22.7307	22.8746	27.6251	27.604	27.6527	22.2961	22.6119	22.5261
P02765	FETUA_HUMAN	AHSG	23.9847	23.9933	23.9316	23.0071	22.4923	23.2036	24.5463	25.0609	24.7182	22.0459	22.417	22.2736	27.0609	27.1507	27.1795	24.1642	24.3101	24.2607
P02766	TTHY_HUMAN	TTR	25.4645	25.2058	25.0975	28.9484	25.6676	25.7129	26.3427	25.772	25.9738	24.4614	24.7234	24.3444	26.7645	26.965	26.239	24.5638	24.867	24.7389
P02768	ALBU_HUMAN	ALB	31.6242	31.5156	31.4384	30.6372	30.3828	30.5296	29.4629	30.3088	29.877	30.0864	30.2422	30.0864	33.7751	33.9677	33.8883	33.3436	33.5867	33.4458
P02771	FETA_HUMAN	AFP	14.8779	12.6219	13.6911	15.7554	18.2654	17.7497	20.6243	19.5887	20.8322	14.8894	13.901	13.2416	20.0559	20.9171	21.0156	15.8154	16.0739	16.5416
P02774	VTDB_HUMAN	GC	24.2535	24.3712	24.3444	23.2375	23.5045	23.48	25.7338	25.5955	25.5285	23.4923	23.8576	23.6971	27.2445	27.2891	27.4551	26.0359	25.8811	26.0317
P02775	CXCL7_HUMAN	PPBP	24.4425	24.2463	23.5869	22.343	23.2535	22.895	27.8974	27.7958	27.8741	23.654	24.141	23.8858	26.4441	26.3342	26.4707	24.7995	24.9316	24.9316
P02776	PLF4_HUMAN	PF4	27.5389	27.3239	27.0296	23.2961	21.654	20.3321	27.7645	27.391	26.7771	23.141	23.3511	23.3239	23.7286	23.5869	23.5869	27.7581	27.8081	27.8203
P02786	TFR1_HUMAN	TFRC	22.48	22.417	22.4425	19.5046	20.7955	19.8825	27.8974	18.8694	26.8019	19.9201	19.916	19.8388	21.4576	21.5869	21.6671	21.4118	21.5213	21.5069
P02787	TRFE_HUMAN	TF	28.9705	28.8504	28.9344	26.6181	26.7645	26.9316	27.3153	27.3239	27.2535	27.7129	27.7833	27.7129	30.7533	30.5844	30.6713	28.49	28.7676	28.7129
P02788	TRFL_HUMAN	LTF	21.7389	21.5961	21.5117	24.945	23.5983	23.1596	24.3578	23.9672	23.6971	19.2212	20.1825	19.3578	20.953	21.0886	21.1395	20.9024	21.0224	21.0359
P02790	HEMO_HUMAN	HPX	27.1115	27.2077	27.17	26.0752	25.1946	26.0484	28.0453	27.4073	27.509	25.5135	25.7024	25.6348	29.0322	28.976	29.3174	26.0914	26.5225	26.5105
P02794	FRIH_HUMAN	FTH1	14.2445	13.3584	17.9646	18.0188	19.5315	19.3103	22.7056	22.8764	22.5662	13.4737	14.142	13.5581	14.7653	14.7698	14.7176	15.6595	17.4148	17.2862
P02795	MT2_HUMAN	MT2A	15.618	13.7038	15.073	17.341	15.6108	16.9647	18.4096	21.1112	20.0375	14.8299	13.3816	15.6694	16.5225	15.5538	16.1868	18.5025	17.9146	18.3892
P02810	PRPC_HUMAN	PRH1	14.19	16.3835	15.5413	18.5516	19.6237	19.6534	18.9958	20.8113	20.0951	14.7032	14.0492	14.0048	15.2832	15.804	16.4094	15.1492	15.8846	17.0501
P03950	ANGI_HUMAN	ANG	14.0259	15.5625	15.3517	23.0756	17.3989	15.9951	18.7605	19.4653	20.6725	16.1114	15.481	14.5299	17.3202	17.1328	16.5114	19.7861	19.9882	19.8167
P03951	FA11_HUMAN	F11	21.9243	21.7955	21.6886	16.8805	16.0589	16.4978	20.6986	20.2856	19.9717	20.8727	21.2477	21.0292	20.895	21.0088	20.7876	19.0935	19.5169	19.621
P03952	KLKB1_HUMAN	KLKB1	22.953	23.0122	22.9916	20.9882	21.5451	22.3831	24.9495	24.945	24.1871	22.3376	22.5869	22.2679	24.2243	24.0359	24.2096	23.5165	23.7077	23.5045
P03973	SLPI_HUMAN	SLPI	18.7869	17.8404	14.4648	17.853	16.2667	16.0457	20.3059	20.9963	19.668	13.9273	14.4299	13.5888	17.9774	18.9652	18.4986	20.9171	20.7715	20.9316
P04003	C4BPA_HUMAN	C4BPA	28.8234	28.8234	28.6831	26.8504	26.3695	26.8974	25.2535	24.824	25.2607	27.4394	27.4234	27.4154	26.4723	26.4073	26.3844	27.7453	27.8916	27.8019
P04004	VTNC_HUMAN	VTN	27.673	27.8799	27.8264	27.8916	28.1747	28.5278	29.3992	29.1724	29.2467	28.4274	28.524	28.4394	28.1361	28.1984	28.2308	27.4938	27.7517	27.5315
P04040	CATA_HUMAN	CAT	20.3211	20.2535	20.3321	22.7856	23.0821	22.9725	24.5696	24.5463	24.5522	19.8401	19.7067	19.8099	21.2821	21.0951	21.4015	21.654	21.7594	21.8385
P04062	GLCM_HUMAN	GBA	14.4055	16.1487	13.4219	15.792	19.1998	18.9148	20.654	19.6408	20.8914	15.9553	15.3684	13.2794	17.3887	16.1406	16.2359	15.7595	17.2029	15.9536
P04070	PROC_HUMAN	PROC	18.7175	18.6915	17.2742	16.2969	19.6157	15.9604	20.3813	20.136	19.8969	19.8769	20.0426	20.6628	20.2989	20.895	20.9316	21.1519	20.2419	20.8802
P04075	ALDOA_HUMAN	ALDOA	21.3266	21.2477	21.1079	22.8093	23.087	22.7492	26.8019	27.9484	27.7195	20.1079	20.0559	20.0426	21.0292	21.5069	21.5731	25.7517	25.4041	25.3778
P04080	CYTB_HUMAN	CSTB	19.6715	19.8802	19.2865	21.9707	21.0224	21.1332	20.7099	19.128	20.4893	13.5473	14.8267	16.0909	16.1838	17.065	21.4576	21.1886	21.1825	21.8576
P04083	ANXA1_HUMAN	ANXA1	21.6628	21.3484	21.5915	23.0173	23.4551	23.417	23.3645	23.6096	23.0292	14.4829	13.3415	13.6225	21.6628	21.6671	21.391	22.4726	22.0325	21.7876
P04114	APOB_HUMAN	APOB	26.632	26.5433	26.5682	27.8324	28.0137	27.9484	27.5826	27.3828	27.3153	28.2353	28.3324	28.3367	27.0296	27.0813	27.17	26.9977	27.217	27.1015
P04179	SODM_HUMAN	SOD2	17.9663	18.2917	17.9936	16.2309	16.634	16.6096	24.3444	24.6703	23.895	18.4493	18.716	18.7945	15.9484	15.5068	17.0123	24.0443	24.417	24.2317
P04180	LCAT_HUMAN	LCAT	21.0493	21.1825	21.343	22.6779	23.0509	22.7265	23.2679	24.1871	24.1795	23.1079	23.1253	23.0376	22.5846	22.8152	22.7715	19.6859	19.8741	20.1079
P04196	HRG_HUMAN	HRG	24.2679	24.2096	24.239	23.4551	23.391	23.9225	25.5345	25.9847	25.1984	23.6209	23.8576	24.3307	25.4551	25.2426	25.5345	24.2535	24.4234	24.3031
P04211	LV001_HUMAN		25.6971	25.5667	25.5105	24.3239	23.7286	23.9584	23.7995	19.3506	21.1376	21.4923	21.9134	21.9207	23.5638	21.7056	23.6865	25.0105	24.9316	25.1371
P04217	A1BG_HUMAN	A1BG	24.002	24.019	23.6971	23.1612	22.4651	23.1612	26.4661	26.5359	26.4831	23.7492	23.8288	23.7389	26.1661	26.1585	26.4378	25.0894	25.1214	25.1642
P04259	K2C6B_HUMAN	KRT6B	22.5892	22.6475	22.4751	26.3695	26.3861	26.8264	27.2979	27.6389	27.5898	19.5944	20.4576	19.5479	25.8093	25.8741	25.7796	25.2426	25.217	25.2571
P04264	K2C1_HUMAN	KRT1	27.217	27.1604	27.17	32.0673	32.2675	32.1021	31.0479	31.8042	31.6756	24.9495	24.7129	24.8142	29.8682	30.0217	30.1239	30.5481	30.6964	30.7613
P04275	VWF_HUMAN	VWF	23.9406	23.9134	23.9316	22.6364	22.7675	22.9024	21.8876	22.2273	21.5545	22.9777	23.2021	22.9584	21.7876	21.7471	21.7675	20.8269	20.9459	21.002
P04278	SHBG_HUMAN	SHBG	21.5069	21.4118	21.5731	18.8224	15.1849	20.6364	19.9009	21.6901	20.7867	21.5685	21.502	21.0292	23.0999	23.0918	22.8014	19.8217	20.9459	19.5288
P04350	TBB4A_HUMAN	TUBB4A	14.8866	15.1326	13.3209	17.138	16.906	16.6343	25.0148	24.9672	24.9225	15.2138	15.395	15.0156	16.7871	17.2295	16.9566	16.5194	16.3703	16.7724
P04406	G3P_HUMAN	GAPDH	24.3511	24.1871	23.8385	25.2058	25.1719	24.4923	25.217	26.5374	26.5075	22.2361	22.7512	22.6929	23.7182	23.8858	23.7077	25.6757	25.7103	25.5404
P04430	KV122_HUMAN		24.1719	24.2821	23.9847	20.7634	20.6096	20.9882	18.9081	21.4288	21.0544	23.2679	23.0609	22.9459	20.1332	19.9882	20.3211	20.1457	18.7478	20.343
P04433	KV309_HUMAN		30.2422	30.2535	30.2759	29.1913	29.4334	29.3641	25.2643	24.7796	25.0854	29.1386	29.7629	29.6527	26.7389	26.8385	26.7895	25.654	26.6181	25.9672
P04439	1A03_HUMAN	HLA-A	20.895	20.9742	20.8876	17.7077	16.8523	20.4067	19.1307	20.536	19.5099	18.5656	18.372	19.9601	21.5685	21.4067	21.4775	18.6668	18.5597	18.7799
P04632	CPNS1_HUMAN	CAPNS1	19.0873	19.3489	19.5461	20.7796	20.5165	21.3752	24.0609	24.3975	24.4041	12.6513	15.181	15.4401	19.6331	19.8247	19.683	21.2933	21.2302	20.9742
P04792	HSPB1_HUMAN	HSPB1	19.9234	20.2185	20.1332	24.5926	24.3712	25.0484	22.714	23.1095	23.1961	20.2989	20.4775	21.0224	22.9024	23.0207	23.019	21.8385	22.1825	22.0789
P04843	RPN1_HUMAN	RPN1	20.2066	20.4067	19.9316	20.1457	21.1395	20.9388	19.6085	19.9597	19.7347	18.6093	18.6226	18.3131	21.6757	21.895	21.8727	21.1642	21.4015	21.3538
P04844	RPN2_HUMAN	RPN2	18.9765	19.053	18.75	16.25	18.494	18.2602	23.5045	23.7796	24.0105	16.7752	13.9181	13.3822	19.4653	19.5668	19.9601	21.1395	20.8423	21.0156
P04899	GNAI2_HUMAN	GNAI2	20.5823	20.6186	20.6971	23.214	21.1581	22.1457	26.0169	27.0914	27.0296	19.2744	19.0334	17.2471	23.3778	23.7492	23.6971	22.538	22.0886	22.2155
P05023	AT1A1_HUMAN	ATP1A1	20.6096	20.4676	20.6006	22.9352	22.7655	22.8461	30.2535	30.2308	30.2535	21.4476	21.4221	21.3699	23.7492	23.9495	23.8764	23.0292	22.7836	22.9061
P05026	AT1B1_HUMAN	ATP1B1	14.7244	15.6941	14.5995	17.5205	17.3998	15.435	27.7325	27.1795	27.1604	14.6617	14.546	14.8014	15.9309	15.9874	14.9734	20.417	20.654	20.2877
P05062	ALDOB_HUMAN	ALDOB	16.79	17.267	17.1527	21.7915	19.641	16.6745	21.7675	24.9043	24.8858	21.2821	21.5545	21.2593	19.0425	18.8923	18.7809	19.888	19.5104	19.5011
P05067	A4_HUMAN	APP	17.7793	16.1823	18.1305	22.265	16.5527	16.0106	21.5869	22.5961	22.5498	17.1504	14.6756	12.0437	16.9489	17.3363	17.9358	18.1966	18.2637	18.4492
P05089	ARGI1_HUMAN	ARG1	15.021	14.901	17.3197	23.2679	23.7995	23.5522	25.5667	25.5725	25.4488	15.4108	13.5407	13.2259	22.1363	22.0592	22.2679	22.1886	22.4849	22.1825
P05090	APOD_HUMAN	APOD	24.604	24.4551	24.5404	25.002	24.8904	24.8142	18.8611	19.7988	20.9072	25.4551	26.1852	25.9977	25.4862	25.8215	25.8997	26.4614	26.4186	26.632
P05091	ALDH2_HUMAN	ALDH2	14.829	16.6953	13.3481	20.7389	18.791	17.0204	21.4775	20.4273	20.8346	20.8034	12.6153	14.0261	19.7867	19.7787	13.7981	22.0886	22.3403	22.1946
P05106	ITB3_HUMAN	ITGB3	22.3619	22.2736	22.4947	17.2777	17.629	15.7698	20.6024	19.694	19.3296	19.5993	19.6327	19.3923	16.6421	15.7822	16.4986	19.9101	19.9601	20.265
P05107	ITB2_HUMAN	ITGB2	14.2159	13.3302	13.3133	17.0484	16.8557	15.7562	21.68	21.85	21.3699	15.569	14.5894	15.7511	20.8423	21.1143	21.0156	20.0559	19.406	19.4996
P05109	S10A8_HUMAN	S100A8	19.4781	15.1901	14.2602	24.2679	23.7895	24.1719	25.8997	25.867	25.9716	17.6404	18.1196	17.8773	24.1795	24.4923	24.5285	22.6453	22.4701	22.5069
P05120	PAI2_HUMAN	SERPINB2	14.6244	15.6991	13.3943	19.6968	21.6628	21.1642	20.5797	20.9316	21.5165	14.6931	14.8242	13.6647	18.96	18.9249	19.0338	18.7762	19.5448	19.3161
P05121	PAI1_HUMAN	SERPINE1	13.6843	12.8045	15.4571	16.672	17.8859	16.614	21.6364	21.9098	22.3376	14.0339	13.4686	12.8291	16.9127	15.1751	13.8263	17.5667	17.1239	17.8779
P05141	ADT2_HUMAN	SLC25A5	21.1332	21.0224	21.5117	22.5615	21.8385	21.714	26.5315	26.604	25.7024	22.1363	22.1079	21.85	21.632	21.3592	21.3101	24.0275	24.0275	24.1565
P05154	IPSP_HUMAN	SERPINA5	19.7737	19.672	19.7145	15.9384	16.8591	17.0198	18.8548	19.5186	20.9192	18.9157	19.0008	18.9109	18.4178	18.658	16.8805	16.6472	15.6962	16.6465
P05155	IC1_HUMAN	SERPING1	24.5983	24.4862	24.6918	23.5638	24.6375	24.1719	25.8385	25.2463	26.275	23.6757	23.5754	23.4041	26.632	26.6595	26.673	22.5285	22.7594	22.5638
P05156	CFAI_HUMAN	CFI	22.8858	23.0105	23.0393	21.1581	20.6364	21.2419	21.7675	22.6409	21.6364	23.184	23.417	23.1931	23.417	23.4041	23.3239	21.8651	22.0983	21.9951
P05160	F13B_HUMAN	F13B	19.6456	19.7301	19.9207	17.0286	20.2185	20.7223	19.7357	19.9501	25.0975	21.8576	21.7796	21.7512	22.1612	21.9672	21.9495	20.0691	20.2185	19.6435
P05164	PERM_HUMAN	MPO	19.5965	19.1785	19.9184	17.8018	20.0156	17.9187	19.3051	20.7732	20.2446	19.4567	19.2438	19.3118	20.2535	19.8393	20.0426	20.5545	20.8576	20.6886
P05165	PCCA_HUMAN	PCCA	16.3878	16.1944	12.3877	17.722	17.2234	16.0865	25.3778	25.1871	25.1681	18.3706	17.6126	17.1509	16.1918	15.4869	14.2009	20.0426	19.9601	20.0156
P05198	IF2A_HUMAN	EIF2S1	19.5597	19.3317	17.9106	21.7756	20.8802	20.8191	26.3256	26.0127	26.2317	15.3994	13.2377	15.181	20.4476	19.8612	20.1704	21.823	21.5451	21.8913
P05362	ICAM1_HUMAN	ICAM1	18.3622	17.8917	17.9977	17.2556	19.1702	18.5022	18.7318	20.3252	19.2826	17.0057	17.3779	17.3615	18.8392	19.1637	19.4691	17.3708	15.624	13.6617
P05386	RLA1_HUMAN	RPLP1	21.2066	20.3857	20.6276	16.3345	15.7053	16.6831	20.4583	20.5993	19.0897	13.4191	18.6711	13.5642	16.3386	14.5809	16.5093	19.6247	19.0242	19.464
P05387	RLA2_HUMAN	RPLP2	22.3645	22.9985	22.7203	22.8746	21.9316	22.2679	19.6099	19.0492	20.5467	19.8003	19.6383	19.1591	21.9061	21.7553	21.6096	22.1765	22.2185	22.2905
P05388	RLA0_HUMAN	RPLP0	20.2989	20.3321	20.2535	20.7715	21.2361	20.2989	23.9134	24.1095	24.558	17.1604	17.3231	17.2684	20.9316	20.9388	21.1015	22.9951	22.538	22.741
P05452	TETN_HUMAN	CLEC3B	20.4375	20.0292	19.8534	16.6135	16.7238	18.5512	20.7982	19.7807	20.2323	20.2419	20.1457	19.5854	22.4701	22.7512	22.7035	20.9459	21.3592	21.5404
P05455	LA_HUMAN	SSB	20.3211	20.3857	20.4972	17.6818	19.1449	19.0166	28.2445	27.965	27.8385	21.6364	21.7915	21.8073	20.2764	20.3645	20.5261	19.5516	19.9882	20.2185
P05543	THBG_HUMAN	SERPINA7	19.801	19.6418	19.684	17.1292	22.3211	15.4856	23.6865	21.1886	23.4425	19.4008	19.3106	18.9769	22.0592	22.2707	22.1015	19.9601	19.7864	19.9882
P05546	HEP2_HUMAN	SERPIND1	23.7995	23.7286	23.7895	23.178	23.5638	23.5165	24.7077	24.8336	24.7077	24.4488	24.6703	24.6264	25.7103	25.7024	25.7821	23.48	23.5522	23.4923
P05556	ITB1_HUMAN	ITGB1	20.6971	20.5915	20.953	21.6096	22.6298	22.5961	24.3511	24.7286	24.4862	19.2888	18.8292	18.5912	21.9916	21.9707	21.9672	21.1206	21.2006	21.1015
P05771	KPCB_HUMAN	PRKCB	15.9895	13.8949	14.1852	17.604	16.8079	16.2547	23.0224	23.6209	23.4425	13.4094	14.1667	13.4221	16.2509	16.8948	16.4621	16.0252	16.8071	18.3185
P05787	K2C8_HUMAN	KRT8	14.8531	14.6516	15.2736	23.9933	23.7182	25.4583	19.4194	20.1305	20.5792	16.0324	13.548	13.2795	23.2419	24.6153	24.5105	22.2214	22.7675	23.0054
P06132	DCUP_HUMAN	UROD	14.5772	16.0574	15.6009	17.4575	16.6919	16.7667	21.3649	19.3835	19.504	14.474	14.2193	12.6683	15.5254	15.8708	15.9898	18.517	19.0689	19.1238
P06276	CHLE_HUMAN	BCHE	22.1856	22.0756	22.3752	15.9429	16.7196	17.1595	19.6543	19.7736	20.2282	19.0217	18.4171	18.7446	22.0658	21.7836	21.8839	19.121	19.1047	18.5826
P06280	AGAL_HUMAN	GLA	13.7707	15.1818	16.2466	16.1433	18.9323	17.2512	22.9829	22.7836	23.0641	14.9206	13.8099	12.0816	19.6554	16.4392	14.7304	20.265	21.2535	20.9098
P06310	KV206_HUMAN		29.8945	29.94	29.8218	28.1459	28.3282	28.3282	26.9539	26.6595	26.6595	28.5682	28.8564	28.5933	28.3828	28.3992	28.362	26.7129	26.8385	26.9977
P06312	KV401_HUMAN	IGKV4-1	27.1795	27.141	27.3578	24.976	23.4923	23.7389	19.7891	19.5421	19.6663	26.6998	26.7129	25.4362	24.3844	24.6375	24.3778	23.2821	23.0707	23.1825
P06331	HV209_HUMAN		24.7995	24.7995	24.7286	24.1719	23.654	23.6209	19.2028	22.3266	22.3073	25.772	25.8788	25.7024	22.0723	22.4349	22.6518	21.5638	21.4576	21.7056
P06396	GELS_HUMAN	GSN	24.0854	23.8764	23.9406	24.2679	24.0105	23.7695	24.9803	25.4138	25.2679	24.2535	24.3778	24.3975	24.9672	25.1293	25.2243	24.8997	24.9134	24.867
P06576	ATPB_HUMAN	ATP5B	20.6714	20.5915	20.8269	23.6757	23.0967	22.4996	28.8112	28.9259	28.8945	22.0054	22.1916	21.7307	21.5685	21.8802	21.85	25.8385	25.4862	25.6403
P06681	CO2_HUMAN	C2	21.3321	21.3321	21.2361	18.1474	16.3582	19.5929	20.4395	23.6971	23.0951	20.8802	21.0559	20.9742	22.8614	22.8442	23.0376	21.2066	21.2933	21.4273
P06702	S10A9_HUMAN	S100A9	18.219	17.6625	17.548	22.8404	22.7756	23.2679	24.2021	23.7995	23.7796	15.8559	16.5762	16.3587	23.3778	23.0691	23.0967	20.3962	20.5165	20.7715
P06703	S10A6_HUMAN	S100A6	18.4598	16.1425	16.8372	21.8307	21.7056	19.7573	19.0862	21.1765	22.0559	14.7994	12.2313	13.454	15.8728	16.1945	15.3007	26.1194	26.5195	26.3187
P06727	APOA4_HUMAN	APOA4	24.4984	24.4362	24.5463	25.5404	25.9134	25.8044	25.654	26.2979	26.3187	23.7182	24.217	24.0359	26.8974	27.0813	27.17	22.7035	22.8307	22.6628
P06730	IF4E_HUMAN	EIF4E	18.4888	19.1356	18.6192	16.4315	16.3738	15.8719	23.2036	23.6649	23.6971	15.6285	14.3445	14.4201	15.6204	15.0618	14.4816	21.2933	20.343	20.5261
P06733	ENOA_HUMAN	ENO1	23.5983	23.48	23.7286	25.0854	24.8576	24.6486	27.0401	27.8916	27.4785	22.2302	21.8802	21.7307	22.5141	22.3936	22.2849	26.0484	25.8811	26.1352
P06737	PYGL_HUMAN	PYGL	14.7358	15.5697	14.0897	16.6368	15.979	18.0265	18.631	19.8303	19.3123	20.0951	18.8492	19.1779	17.5001	17.2422	18.1838	18.3194	16.3727	16.356
P06744	G6PI_HUMAN	GPI	20.2419	19.7902	19.8428	22.4425	21.8191	19.7397	26.0338	25.4583	25.7645	17.4982	17.7949	17.3608	19.4527	19.5762	19.0194	20.953	20.5638	21.0625
P06748	NPM_HUMAN	NPM1	22.2096	21.9707	22.2273	18.3644	21.1143	21.5309	21.5869	23.4676	23.3101	12.9994	15.6727	14.6185	21.1079	21.9882	22.0088	22.3805	22.6298	22.9352
P06753	TPM3_HUMAN	TPM3	21.391	21.1269	21.4576	22.2621	21.7553	21.6364	23.6209	19.7001	19.2164	17.1011	17.8003	17.8225	21.1206	21.3321	21.5823	22.6298	22.417	22.4375
P07148	FABPL_HUMAN	FABP1	15.6912	15.1283	16.7713	17.5428	17.7351	16.1505	20.501	20.1375	20.0959	13.9875	12.9973	14.4767	21.1946	20.8113	21.0821	16.9429	13.4854	16.8389
P07195	LDHB_HUMAN	LDHB	22.7836	22.8152	22.9024	23.4923	23.7895	23.6209	28.9203	29.57	29.6561	20.9951	21.4626	21.1079	23.0509	23.3101	23.4041	24.002	23.7286	24.0526
P07203	GPX1_HUMAN	GPX1	14.1747	16.2862	15.7941	17.985	16.5198	18.0967	19.6287	20.3826	20.6621	14.5041	14.8744	13.6668	20.7553	21.2764	21.1581	15.84	15.953	16.7241
P07225	PROS_HUMAN	PROS1	25.4362	25.5014	25.5812	24.002	24.3975	24.6757	19.5149	23.0526	21.9566	24.6209	24.7389	24.5045	23.7077	23.6865	23.5522	22.7327	22.8034	22.8969
P07237	PDIA1_HUMAN	P4HB	19.9601	20.3211	20.265	21.0088	21.3045	21.3805	23.1886	22.5451	23.2535	19.863	19.7851	19.7991	20.953	20.9316	20.8346	22.9864	22.8034	22.8152
P07305	H10_HUMAN	H1F0	14.8165	13.5134	14.8255	16.9461	16.9749	16.2125	22.9207	22.4324	22.1642	19.0969	18.6529	12.8086	15.5051	17.2223	13.9385	18.5248	16.2425	16.5988
P07339	CATD_HUMAN	CTSD	20.417	20.2989	20.1825	23.5165	24.1642	23.4923	25.2096	24.5345	24.5983	18.2766	18.4071	18.2304	21.2989	21.6141	21.5915	21.5213	21.4118	21.1457
P07355	ANXA2_HUMAN	ANXA2	19.7361	19.0343	19.6367	24.1332	24.4551	24.2679	23.48	24.3645	24.4862	18.8754	18.9607	18.8398	21.1519	21.9495	21.9243	23.7695	23.48	23.5638
P07357	CO8A_HUMAN	C8A	24.1795	24.217	24.3101	21.8839	22.2448	22.3936	23.8764	24.1253	23.6757	23.9495	24.3031	24.1795	23.8764	23.8576	23.8288	22.5777	22.7935	22.5938
P07358	CO8B_HUMAN	C8B	23.4425	23.417	23.4923	22.928	22.3239	22.4375	23.5983	24.1946	24.1795	23.5045	23.4425	23.4551	23.002	23.3101	23.3376	22.0526	22.1825	22.0886
P07359	GP1BA_HUMAN	GP1BA	18.8146	18.139	17.0663	17.5125	16.7669	15.2892	24.6264	19.9185	23.9847	13.4851	17.481	17.7573	20.5451	20.8576	20.895	19.5758	17.8064	18.9996
P07360	CO8G_HUMAN	C8G	23.181	23.1961	23.2535	22.5892	23.417	23.848	25.8858	24.9672	25.1332	24.3645	24.317	24.2243	23.9847	24.0609	24.0359	21.6364	21.8461	21.9847
P07384	CAN1_HUMAN	CAPN1	18.4751	17.9809	18.9522	19.8	21.5545	21.3699	20.2385	19.5279	23.7389	13.92	13.1177	13.2311	19.486	19.7151	19.2626	19.6955	20.0426	20.002
P07437	TBB5_HUMAN	TUBB	22.8858	22.867	22.9707	24.8044	23.8191	23.6757	28.7517	28.5573	28.2847	21.6886	21.8913	21.5545	24.4105	24.5696	24.3376	25.2926	24.7895	24.867
P07476	INVO_HUMAN	IVL	15.275	13.485	13.8756	19.2305	19.7559	19.3151	21.8538	21.391	21.4221	12.6067	14.3507	12.7063	17.4009	16.418	17.228	17.6734	17.598	17.3281
P07477	TRY1_HUMAN	PRSS1	21.0224	21.6231	19.2544	23.2679	23.3376	23.6757	26.6998	29.189	29.3109	21.4221	26.9203	26.8741	25.0609	23.391	23.5754	23.654	23.391	23.7695
P07585	PGS2_HUMAN	DCN	19.0637	19.0153	19.3101	17.0723	18.5529	15.7928	19.3756	19.3347	21.0697	12.9279	12.4204	14.9842	15.666	15.1915	14.8303	18.7442	19.8475	19.607
P07602	SAP_HUMAN	PSAP	20.0951	20.0821	19.7357	20.343	21.4425	21.4825	25.1757	24.9043	24.6209	12.7452	14.483	14.3872	20.7634	20.2535	20.1581	24.002	23.4298	23.3778
P07686	HEXB_HUMAN	HEXB	18.1546	13.2142	16.729	16.7904	21.2933	20.417	24.918	22.2736	24.0854	13.2	14.9059	15.3554	16.056	17.043	15.2441	15.1711	14.4185	15.4248
P07737	PROF1_HUMAN	PFN1	23.867	23.2185	23.2821	25.4202	24.6375	24.7024	23.6757	24.2463	24.3975	22.4015	22.2448	22.4221	23.8576	22.4996	23.8576	24.8142	24.8717	24.7182
P07741	APT_HUMAN	APRT	19.8579	21.6096	21.7876	20.8423	22.0426	22.5638	23.3645	22.9171	22.7995	13.45	13.8822	14.0903	22.7614	22.4923	22.1395	23.5983	23.8093	23.8093
P07814	SYEP_HUMAN	EPRS	18.3293	17.8494	18.3282	19.2879	19.6028	19.344	23.8288	24.6971	24.9495	14.3509	14.026	13.5162	19.9742	20.5451	20.6971	20.1946	19.3935	19.7659
P07858	CATB_HUMAN	CTSB	14.2439	14.8663	17.1428	17.2401	20.0156	18.7359	20.6802	19.0955	20.5953	17.1671	12.171	12.4217	20.4067	20.0691	20.2302	18.3327	15.2816	17.108
P07900	HS90A_HUMAN	HSP90AA1	23.48	23.4041	23.0342	25.8433	25.5551	25.141	29.6781	29.7341	29.7786	21.3592	22.2961	21.5309	25.3975	25.4892	25.4073	26.0711	25.6568	25.7517
P07910	HNRPC_HUMAN	HNRNPC	20.6006	20.7471	20.6186	21.5685	22.0088	21.4324	24.5638	24.604	24.5522	18.4579	17.2323	16.4886	20.9882	21.0088	21.0756	22.2066	22.0918	22.3592
P07919	QCR6_HUMAN	UQCRH	15.3625	14.8747	14.5467	19.209	16.1385	15.9745	20.1079	20.2218	20.302	15.7137	14.3771	13.3097	15.7939	15.0709	15.9047	19.9297	19.8578	19.8895
P07947	YES_HUMAN	YES1	13.5138	16.5657	16.747	18.5047	16.9239	16.913	23.4041	24.2535	24.0772	14.2946	14.211	13.527	17.0468	15.9325	14.8373	21.6231	21.654	21.6886
P07948	LYN_HUMAN	LYN	19.1252	18.8348	18.8866	17.0692	18.8963	15.834	19.5666	21.4874	21.2185	13.7814	13.7568	12.2177	18.7835	20.1079	20.0156	18.8038	18.1736	18.7542
P07951	TPM2_HUMAN	TPM2	15.8368	13.8141	20.8651	17.9917	16.9503	17.0863	19.0702	19.5948	21.6757	13.9746	17.8442	17.969	14.9355	15.1497	16.0077	23.0376	23.0292	23.1379
P07954	FUMH_HUMAN	FH	17.838	16.7642	17.6689	16.6104	14.834	15.3687	24.9495	24.7695	22.8858	17.6804	14.7536	16.9157	16.4103	15.3177	15.7961	21.9495	22.0526	22.0951
P07996	TSP1_HUMAN	THBS1	23.6096	23.7695	23.7286	23.9933	24.239	23.9933	23.8191	24.3975	24.4105	24.4425	24.239	24.2096	22.8288	22.848	22.8595	23.1063	23.2317	23.2051
P07998	RNAS1_HUMAN	RNASE1	15.948	15.0526	13.6912	16.7129	15.4892	16.2136	20.37	18.8969	19.192	13.7373	14.5904	14.8012	15.0882	15.3006	14.4246	16.7062	16.4249	17.2392
P08123	CO1A2_HUMAN	COL1A2	13.8296	15.335	15.7923	16.1454	16.9805	18.2269	20.6689	21.0092	21.3015	15.4929	15.3106	12.848	17.1369	15.2007	17.0538	21.4375	21.6453	21.6276
P08133	ANXA6_HUMAN	ANXA6	19.5578	19.1232	19.1173	22.0088	22.2707	21.632	24.7695	25.2207	24.9977	17.9991	18.2542	17.5167	23.3101	23.391	23.4551	21.6096	21.6276	21.4015
P08134	RHOC_HUMAN	RHOC	13.3464	14.2046	13.6056	19.204	16.2072	17.3078	20.3113	20.288	20.1837	13.4066	13.9033	13.7704	15.1235	16.1112	15.4444	21.7512	20.8346	21.6096
P08183	MDR1_HUMAN	ABCB1	12.7056	15.1131	26.9428	17.4672	16.9731	15.5361	27.9031	19.7345	18.9253	14.3989	24.3844	13.3814	13.7867	15.6911	13.9382	24.3975	24.4551	24.2463
P08185	CBG_HUMAN	SERPINA6	20.85	21.4375	21.9171	18.1902	17.4321	16.8808	20.8763	20.2535	20.1206	20.7056	20.6096	20.7307	24.5638	24.5165	24.6486	19.5254	19.6629	19.775
P08195	4F2_HUMAN	SLC3A2	19.4618	18.4155	18.4419	21.0426	21.0756	21.1704	28.6146	25.2643	27.7517	16.2449	16.865	15.6142	23.3645	23.4551	23.6865	20.9024	21.0224	20.9882
P08237	PFKAM_HUMAN	PFKM	14.6074	12.1404	15.4714	18.0672	17.3756	18.0269	25.0975	25.4583	25.4614	13.0225	12.5475	14.3294	16.1761	16.333	16.6945	17.4813	16.1142	16.3864
P08238	HS90B_HUMAN	HSP90AB1	22.7776	22.7836	22.8269	24.8385	24.9271	24.8288	27.8324	28.1747	28.0609	20.9672	20.7223	20.5069	25.5433	25.6125	25.6486	25.705	25.1946	25.2891
P08243	ASNS_HUMAN	ASNS	15.443	15.9326	14.9818	17.728	17.7787	16.1485	19.7513	20.7589	18.9261	13.4267	13.9513	15.0502	20.2419	20.5823	20.3101	19.7496	19.8582	18.8546
P08253	MMP2_HUMAN	MMP2	14.989	18.3698	15.3028	18.1496	15.7029	15.3286	19.4113	21.2619	20.1175	16.6879	17.6425	17.5561	15.1703	19.1081	19.3473	16.9568	15.2532	17.5546
P08263	GSTA1_HUMAN	GSTA1	23.0641	23.0342	22.9725	19.3476	19.7238	18.9512	20.4055	20.3139	21.3699	15.8091	14.4191	13.0851	19.1036	19.9037	19.6577	20.7223	19.7129	20.2185
P08294	SODE_HUMAN	SOD3	18.9788	19.1587	19.1705	17.8001	16.9248	14.9419	20.7159	20.436	19.7189	18.0229	18.3935	18.1103	18.8892	19.126	19.3237	15.949	16.0897	15.2295
P08311	CATG_HUMAN	CTSG	18.5774	18.9866	18.065	15.7349	20.4375	19.3844	24.2243	23.0691	24.2317	17.2108	17.0507	17.1758	18.4438	18.8543	16.3377	18.9263	20.1457	18.6114
P08514	ITA2B_HUMAN	ITGA2B	22.3778	22.4425	22.44	18.0061	16.3921	19.432	21.391	20.4576	22.0359	18.9948	18.8693	18.9079	16.4828	15.2254	14.3636	18.6064	18.388	19.0248
P08519	APOA_HUMAN	LPA	24.5869	24.5869	24.6264	23.9584	24.217	24.2891	25.1565	24.867	24.9672	25.3342	25.4707	25.558	23.1565	22.7695	22.9225	28.4433	28.5862	28.5969
P08559	ODPA_HUMAN	PDHA1	16.4364	16.9422	15.8133	19.7729	20.1581	19.3345	25.217	25.2317	25.3811	18.4846	18.6264	18.5462	19.4786	19.6776	18.9117	21.2821	21.1332	21.391
P08567	PLEK_HUMAN	PLEK	18.943	19.2562	19.4237	17.7989	16.9114	17.037	18.8909	19.9339	20.3915	16.8063	17.3979	16.6989	18.87	18.6851	18.5681	20.5638	19.8362	19.7994
P08571	CD14_HUMAN	CD14	20.3962	19.2517	20.3752	20.1825	19.8055	19.676	19.8327	19.9867	19.5141	20.8876	22.0426	21.0756	21.5869	21.8269	21.7634	20.1946	20.1946	20.1704
P08574	CY1_HUMAN	CYC1	18.3507	14.477	18.6845	18.1325	17.8392	16.7105	21.9637	23.7182	23.2036	13.2399	17.3023	12.024	18.1669	18.2597	18.0533	20.3321	20.3321	20.4273
P08575	PTPRC_HUMAN	PTPRC	19.1598	18.9062	19.7006	16.7808	17.12	16.0968	19.2412	18.8549	21.0341	14.6718	14.6065	12.6188	22.7119	22.6141	22.6006	19.3339	18.988	18.8852
P08590	MYL3_HUMAN	MYL3	18.1943	17.6234	13.7743	18.006	17.2747	16.6801	20.4967	18.0551	20.7625	13.9457	11.623	14.4239	15.5163	16.3568	16.5569	22.9459	22.9985	22.9406
P08603	CFAH_HUMAN	CFH	25.6264	25.4953	25.6292	25.4008	25.654	25.9066	24.4676	22.9441	22.3884	26.7389	26.8385	26.7771	25.9933	25.9517	26.002	25.6431	25.8093	25.767
P08621	RU17_HUMAN	SNRNP70	15.3207	15.1053	15.5875	16.684	14.7855	17.4091	18.4847	20.3777	19.4291	14.018	13.7401	13.9539	15.0067	16.2052	14.4702	18.4716	17.7016	18.2364
P08637	FCG3A_HUMAN	FCGR3A	20.4775	20.5915	20.6364	17.5498	15.8965	17.3168	20.657	19.2948	20.1875	21.417	21.4825	21.2877	17.8342	17.7799	16.3082	16.7829	17.1949	15.3637
P08648	ITA5_HUMAN	ITGA5	15.6934	14.1689	15.5712	16.7167	16.9459	15.4251	19.8578	19.329	19.5996	15.4664	13.9355	14.1597	20.1825	19.9882	20.1704	20.1079	19.905	20.1825
P08670	VIME_HUMAN	VIM	19.1359	17.8993	18.7358	23.976	24.3101	23.5754	26.604	25.5955	26.1135	19.5889	19.4231	18.6391	20.8191	20.0951	20.8576	25.1681	24.1946	24.2679
P08697	A2AP_HUMAN	SERPINF2	23.4041	23.391	23.5522	22.5846	22.8093	22.8802	23.2096	23.5869	24.1946	22.0756	22.5117	22.695	24.4923	25.0148	24.9716	23.0105	23.1886	23.2214
P08708	RS17_HUMAN	RPS17	14.143	14.2341	14.4187	17.6877	17.597	16.3901	21.7955	21.7471	19.3461	13.8896	13.3472	13.2194	17.1632	17.0243	17.6133	20.3321	19.6875	19.7399
P08709	FA7_HUMAN	F7	18.8448	18.9522	19.0141	16.999	16.7765	14.9998	19.3841	19.9692	20.3754	13.1762	12.916	16.4641	19.4957	19.2245	19.654	16.0608	18.2011	17.912
P08727	K1C19_HUMAN	KRT19	16.2899	14.2285	13.853	16.2593	20.002	19.8327	20.3447	20.1545	19.929	13.6986	13.7951	13.8035	17.5879	19.6906	19.6006	24.3031	23.2155	24.217
P08729	K2C7_HUMAN	KRT7	13.6311	14.3871	14.8343	16.6232	17.7979	21.3101	19.6455	20.0068	19.794	13.6565	14.7383	13.9457	16.0947	15.465	15.5699	19.2943	19.6299	18.8191
P08754	GNAI3_HUMAN	GNAI3	16.9566	13.6724	14.8412	19.8254	19.9077	20.0951	21.3699	24.3031	24.1095	15.3498	14.5184	12.9284	18.6655	20.6628	20.0559	21.8191	21.5592	21.5069
P08758	ANXA5_HUMAN	ANXA5	21.391	21.1457	19.6807	22.7574	22.6141	22.848	25.4707	24.5225	24.5696	20.8113	19.9882	19.1934	22.4996	22.4996	22.5141	23.6865	23.8764	23.1581
P08779	K1C16_HUMAN	KRT16	21.1332	21.1581	21.1015	24.604	24.8717	24.9316	26.604	26.9088	27.0609	18.574	20.0156	18.902	23.9225	24.0772	24.1095	23.7594	23.848	23.7995
P08865	RSSA_HUMAN	RPSA	20.0821	20.1457	20.2185	21.9207	22.2096	21.8913	25.4041	25.0691	25.0317	18.1987	17.803	17.7109	21.9951	21.9847	22.0951	24.3778	24.3031	24.391
P09104	ENOG_HUMAN	ENO2	17.641	17.4152	17.4749	16.9686	17.8904	16.2101	25.6403	25.9203	27.4234	13.8825	12.6246	14.4646	16.1653	16.038	15.5216	19.1335	18.5474	18.7574
P09110	THIK_HUMAN	ACAA1	15.1086	15.0911	15.4167	16.5214	17.5929	16.4852	19.906	19.6268	20.2145	13.612	14.245	14.757	16.0318	15.7468	14.4991	20.3857	20.4375	20.1332
P09172	DOPO_HUMAN	DBH	20.6453	20.654	20.6453	17.3195	17.3406	16.8123	20.7608	20.5446	20.508	19.1668	19.3098	19.2099	19.4995	19.5471	19.1635	17.7932	18.7296	17.6049
P09211	GSTP1_HUMAN	GSTP1	22.654	22.2096	22.4947	21.714	21.7796	22.2535	24.9225	25.8433	25.1642	18.2119	17.9647	13.1422	17.3267	18.5771	19.2093	22.0918	22.0756	22.0156
P09234	RU1C_HUMAN	SNRPC	20.8113	20.9243	21.0821	17.9621	16.5239	17.7991	19.4585	20.3589	19.7165	14.4038	17.0348	16.3912	16.333	16.2126	15.1385	16.0716	15.9543	15.4696
P09382	LEG1_HUMAN	LGALS1	21.0691	20.9601	20.9601	21.5915	21.9171	21.4015	22.6253	21.8461	22.4015	16.5585	17.331	16.4967	20.7715	20.6364	21.0224	24.1095	23.417	23.4041
P09417	DHPR_HUMAN	QDPR	14.7749	16.2035	14.3327	17.8202	16.8323	15.1583	20.1992	26.2696	19.536	16.9893	17.6141	17.0312	14.47	16.6118	16.3248	21.7594	22.0054	21.6843
P09429	HMGB1_HUMAN	HMGB1	15.1414	14.7863	16.1356	17.1318	18.3494	15.4059	19.6855	19.2019	19.2383	13.862	15.7266	13.396	14.7179	15.6646	16.1062	22.1488	22.1301	22.1673
P09471	GNAO_HUMAN	GNAO1	15.0355	13.4056	15.7206	17.8046	16.19	16.0677	24.9672	24.654	25.0813	14.011	13.0035	13.4118	15.4037	15.6987	15.8824	14.455	15.6395	18.4113
P09486	SPRC_HUMAN	SPARC	13.9145	14.3055	14.8381	18.254	17.3877	16.2353	19.0055	20.1434	22.2812	13.7419	15.9909	14.2902	20.3857	19.9238	19.768	17.4216	16.2813	16.5597
P09488	GSTM1_HUMAN	GSTM1	16.4477	16.5844	16.1649	20.9024	16.6336	16.6067	27.2077	26.7645	26.7895	19.2917	18.2933	17.9046	19.2331	15.1582	19.183	22.5777	22.3457	22.48
P09493	TPM1_HUMAN	TPM1	13.7791	15.1003	16.2488	17.2098	17.3392	16.0597	19.9938	19.9839	19.73	14.6903	14.8157	15.2032	14.6108	16.8502	15.2037	22.9459	22.9513	22.9171
P09496	CLCA_HUMAN	CLTA	19.5519	19.8053	20.9459	16.6261	19.6977	16.3296	27.3153	25.4892	25.4266	14.4931	17.4635	13.6928	15.3591	14.5746	17.7574	21.9777	21.6929	21.0821
P09497	CLCB_HUMAN	CLTB	18.3639	18.5307	19.3698	16.979	16.0831	15.9318	24.2535	25.1642	25.7821	11.9932	14.8671	14.4618	15.7845	15.7195	14.8802	20.9812	20.6628	20.9243
P09525	ANXA4_HUMAN	ANXA4	20.5356	19.8568	19.6006	18.6795	17.1332	16.3926	23.5165	23.3511	23.632	18.5109	18.1906	17.8833	20.654	20.1946	20.2989	22.3511	21.953	22.2564
P09543	CN37_HUMAN	CNP	14.5122	14.7747	15.8218	17.617	18.4444	18.9189	28.5128	28.2759	28.3452	15.7451	15.2621	13.952	19.6373	19.2895	19.5376	15.9511	15.8144	21.8423
P09601	HMOX1_HUMAN	HMOX1	14.5957	14.6061	13.7897	16.9465	16.5649	16.567	20.475	20.3225	19.845	14.4812	15.3501	12.9353	15.4523	15.9915	14.8173	20.1581	18.829	18.9725
P09622	DLDH_HUMAN	DLD	14.471	23.7389	15.7404	17.0736	15.06	16.4471	23.9406	24.1565	23.2051	11.2361	11.6877	14.4771	21.343	17.5366	20.3101	21.2707	21.417	21.4972
P09651	ROA1_HUMAN	HNRNPA1	20.8651	20.1581	20.2877	21.6096	21.1642	19.8901	22.9985	24.4041	24.2317	19.1888	18.4307	18.8827	20.1206	19.629	18.99	24.3578	24.4362	24.2961
P09661	RU2A_HUMAN	SNRPA1	16.0912	15.036	14.7216	17.1857	17.7964	16.3531	20.837	20.4073	19.443	14.0762	14.3001	14.4756	16.5866	15.9393	14.994	17.3651	17.6109	17.5886
P09669	COX6C_HUMAN	COX6C	19.0623	19.1085	19.0942	19.1618	19.0556	18.4815	20.8553	20.1581	19.7655	12.0516	15.3432	13.3581	19.2765	19.6883	19.7919	20.0951	20.4972	20.7715
P09871	C1S_HUMAN	C1S	28.1164	28.1115	28.1065	26.6181	26.5898	26.6865	24.0275	24.5638	23.5404	25.2096	25.6125	25.4676	24.8433	25.1527	25.1757	24.5926	24.848	24.989
P09874	PARP1_HUMAN	PARP1	17.9785	18.5575	18.8417	18.0872	19.7038	19.3827	22.7013	25.848	22.5404	13.3244	15.2205	13.4643	20.3101	19.8283	19.7024	21.6497	21.8113	21.8385
P09936	UCHL1_HUMAN	UCHL1	16.4338	16.8253	17.0475	18.8212	20.002	19.7405	25.5345	25.5345	25.6375	12.5275	12.3219	13.9364	15.5657	14.3562	15.0501	19.7996	19.3804	19.6724
P09972	ALDOC_HUMAN	ALDOC	16.9845	14.2482	15.6793	17.591	19.1634	18.9558	25.2426	24.5404	24.8997	13.0261	15.36	14.2837	17.7987	15.031	15.7642	22.741	22.5754	22.5522
P0C0L4	CO4A_HUMAN	C4A	23.9847	23.9495	23.976	24.0772	22.4849	21.6929	20.5811	19.8091	19.7714	24.7492	23.2302	26.2553	24.0935	24.2096	15.9816	23.1143	23.155	23.417
P0C0L5	CO4B_HUMAN	C4B	27.2535	27.2445	27.2262	26.2517	26.2696	26.2553	27.0505	27.3239	27.4473	27.189	27.1795	27.2445	26.9869	26.9316	27.0711	25.8069	25.9383	25.848
P0C0S5	H2AZ_HUMAN	H2AFZ	25.9293	25.848	25.8409	27.5754	27.509	27.4862	33.3436	32.846	32.7353	25.7338	25.6971	25.7771	26.6865	26.5492	26.5898	29.6424	29.6527	29.7129
P0C7H8	KRA23_HUMAN	KRTAP2-3	17.3454	14.6249	14.9339	16.4086	14.9013	17.3823	20.4803	20.1694	20.2894	14.6378	14.8543	15.2706	15.4661	15.9458	15.3654	16.0129	15.9379	15.1888
P0C7M8	CLC2L_HUMAN	CLEC2L	14.559	14.0587	16.1849	17.2402	15.9265	15.7056	22.3831	21.5165	20.2764	14.9376	15.7032	15.3416	15.5813	16.1831	15.1	15.7303	16.5711	17.1023
P0CF74	LAC6_HUMAN	IGLC6	24.0609	24.1015	24.1332	18.1612	20.0691	21.502	19.8422	19.6823	20.1993	25.2607	25.3578	25.2133	20.8113	20.5356	20.6364	19.9039	20.002	20.0292
P0CG29	GST2_HUMAN	GSTT2	15.2107	13.9687	14.1242	18.2411	16.6575	16.1543	19.4297	19.7464	18.4338	14.4953	14.4757	13.7427	15.4517	16.1032	16.846	18.778	19.2568	19.3801
P0CG38	POTEI_HUMAN	POTEI	20.895	15.9977	14.6159	16.6524	17.86	15.888	19.3676	19.3096	20.5612	16.6042	15.9003	12.8693	16.1837	14.5907	16.0222	19.1437	17.6029	18.5922
P0CG39	POTEJ_HUMAN	POTEJ	14.9292	15.5223	15.7781	14.655	17.2117	16.2901	19.0242	21.4019	22.7796	14.913	14.3759	12.9401	15.7706	13.9978	15.6012	22.0526	21.3592	21.4923
P0DJI8	SAA1_HUMAN	SAA1	20.8727	20.3857	20.0951	17.291	17.4496	17.5333	20.5325	19.5977	19.8783	18.3262	19.0648	18.6434	22.0886	22.2506	22.0292	20.0691	20.8876	20.6886
P0DJI9	SAA2_HUMAN	SAA2	18.6645	18.9039	19.1407	19.0674	16.2772	16.2481	19.9073	19.6636	19.4364	14.9806	11.6593	14.1078	20.6364	20.5823	20.1332	18.0097	18.0705	16.0696
P0DMV8	HS71A_HUMAN	HSPA1A	21.0625	21.7013	20.5545	23.7389	23.5983	23.5285	29.2512	26.965	29.2535	18.534	19.2026	19.1474	21.4726	21.5498	21.7265	23.2258	23.4923	23.5165
P0DOY3	IGLC3_HUMAN	IGLC3	31.2814	31.3142	31.0864	30.6198	31.1177	31.1361	28.3367	27.6865	27.8264	31.3463	31.4727	31.2759	29.55	30.2759	29.4453	29.8916	30.1842	30.2077
P0DP01	HV108_HUMAN	IGHV1-8	26.8019	27.0609	27.3066	25.7821	26.6595	26.2891	18.3647	19.5082	19.4155	26.9203	26.8019	26.9428	23.8288	23.417	23.6209	21.8839	23.0723	22.9061
P0DP07	HV431_HUMAN	IGHV4-31	15.4931	14.2676	15.5236	17.37	15.9145	15.7247	20.2459	19.8102	19.8689	20.4775	20.953	20.265	15.0073	14.1087	13.4899	15.4399	16.3827	15.7108
P0DP23	CALM1_HUMAN	CALM1	20.4576	19.9313	20.6714	22.4972	21.3699	21.7634	25.5551	25.2571	25.3204	18.2242	17.9831	17.3495	19.6132	19.7924	19.7052	22.2066	21.1581	21.3211
P0DP57	SLUR2_HUMAN	SLURP2	15.7007	15.5811	16.1743	16.6569	19.7899	18.9183	19.894	19.3384	19.217	13.6464	15.4579	14.1705	14.4273	14.6914	15.5335	18.1542	18.0157	17.4085
P0DPH7	TBA3C_HUMAN	TUBA3C	22.8132	22.6822	22.3376	25.0772	24.8811	25.0062	27.8142	27.632	26.9539	21.2535	21.4825	20.9024	25.5551	25.5195	25.4707	25.8288	25.5225	25.4645
P0DTE1	HV383_HUMAN	IGHV3-38-3	19.9742	19.6522	18.9832	16.5928	15.2911	15.4845	20.1306	20.6646	19.8991	21.1269	20.9742	21.1581	17.9898	14.2086	15.5666	15.9079	16.2812	16.1445
P0DTE7	AMY1B_HUMAN	AMY1B	16.4697	17.3468	14.4595	18.7695	19.9233	19.4518	18.4253	19.0084	19.2881	17.9944	18.1365	17.9414	19.342	18.586	19.318	17.0679	17.7421	17.0859
P10124	SRGN_HUMAN	SRGN	12.9111	15.1392	14.4513	15.8787	17.1047	16.0595	20.2234	19.612	20.0527	12.6644	14.0952	14.1977	16.4507	16.2628	15.3621	20.0951	21.3805	20.417
P10155	RO60_HUMAN	TROVE2	16.2993	14.0754	16.0971	18.7001	16.2201	16.6254	19.9864	19.1152	20.3369	13.6417	13.4491	14.4567	16.0393	14.4823	15.1623	17.8593	17.6229	17.5563
P10163	PRB4_HUMAN	PRB4	21.0691	20.9024	20.6971	22.0658	16.7118	19.7798	20.9306	23.4425	25.0732	18.9136	19.8538	19.3169	22.4874	19.2473	21.3645	16.3065	15.7859	21.2821
P10253	LYAG_HUMAN	GAA	14.8758	14.2932	15.1278	17.8658	25.2058	25.1253	18.8479	18.4012	18.3381	14.8487	15.9234	14.2681	20.9316	23.3239	22.8633	20.2419	20.6886	19.7501
P10301	RRAS_HUMAN	RRAS	14.9393	15.4569	15.1587	17.8232	16.3633	15.5273	22.7286	23.4425	24.0275	13.8623	14.9336	14.6528	17.7004	17.7156	17.0718	19.9041	20.4067	20.8802
P10321	1C07_HUMAN	HLA-C	19.17	15.226	15.191	17.5181	16.4408	17.7148	20.7932	20.9634	20.4932	11.3872	13.1306	14.378	23.1174	22.8727	23.0122	18.99	19.3168	19.2011
P10412	H14_HUMAN	HIST1H1E	21.7594	21.7098	21.5356	23.9847	23.6649	23.5754	31.3303	30.8974	30.8534	20.8269	21.0559	21.0625	22.1426	22.4324	22.4092	26.8858	26.8974	26.9977
P10515	ODP2_HUMAN	DLAT	15.6544	13.8514	14.1583	16.8415	16.007	15.6798	23.417	23.3101	23.654	14.9138	14.8881	12.9803	15.5278	14.6986	17.0923	19.9601	20.1825	19.5749
P10586	PTPRF_HUMAN	PTPRF	14.2872	15.6855	14.8463	16.3867	16.8563	18.0048	21.205	19.4565	20.6621	16.4435	17.1353	16.9793	14.8875	16.8315	16.4225	15.8415	17.6699	17.7514
P10599	THIO_HUMAN	TXN	22.5777	22.5475	22.6253	25.002	25.2058	24.9225	26.1449	25.0233	19.158	18.9693	19.2544	18.726	23.1127	23.48	23.1301	22.969	23.0139	23.0054
P10606	COX5B_HUMAN	COX5B	23.9933	23.8764	23.8764	16.1147	18.3163	17.6946	26.3612	26.1214	26.1661	18.5915	13.1566	14.4834	15.9049	14.9336	17.6523	24.0443	24.275	24.1871
P10619	PPGB_HUMAN	CTSA	18.3485	18.0392	18.1227	16.3594	19.6576	20.2066	19.8649	19.8099	20.8022	17.1624	17.421	16.9276	19.0313	18.8454	18.9205	18.4448	17.9145	17.1485
P10636	TAU_HUMAN	MAPT	13.6988	13.6487	16.0108	16.1039	16.8583	16.7373	22.3348	19.5587	21.1704	14.3984	14.1312	14.1123	16.9376	16.1629	15.5953	16.1548	16.7647	16.8504
P10643	CO7_HUMAN	C7	22.8557	22.8346	22.8113	20.8651	22.0426	21.8987	23.7895	20.0684	22.3778	23.3101	23.2961	23.1316	23.0139	23.0207	23.0393	21.3211	21.3752	21.2764
P10644	KAP0_HUMAN	PRKAR1A	14.6121	14.5991	18.089	16.866	16.8581	16.5211	24.8288	24.7745	25.0148	15.2243	15.3947	13.3677	16.5556	15.6055	19.5747	20.6628	20.5638	20.7955
P10646	TFPI1_HUMAN	TFPI	18.7969	18.7286	18.3903	17.1902	16.9162	16.7092	20.2399	18.7768	19.422	20.4874	20.6276	20.4273	16.0481	15.8608	16.2557	18.9814	19.1092	18.6878
P10768	ESTD_HUMAN	ESD	14.6959	14.4593	14.7312	16.0011	16.7466	16.6392	22.6649	21.9171	21.8689	14.187	12.398	13.3328	15.7022	16.4206	15.1318	20.7876	19.854	19.5104
P10809	CH60_HUMAN	HSPD1	20.6186	20.68	20.3645	21.8614	21.3752	20.5638	24.2317	24.2535	24.217	19.5849	19.0886	19.5387	21.1269	20.7056	20.6628	24.0359	23.895	23.9225
P10909	CLUS_HUMAN	CLU	26.0443	26.0041	25.6649	28.0401	27.9259	28.3869	24.7796	25.2133	25.0233	26.452	26.4138	26.4138	27.3324	27.2803	27.2625	25.989	26.1527	26.1234
P10915	HPLN1_HUMAN	HAPLN1	15.1709	14.6938	13.0397	17.0658	16.6912	16.1624	21.7098	23.4298	23.4425	13.6932	10.8442	15.0915	15.0417	16.7695	14.6023	16.4864	16.4817	16.6853
P11021	GRP78_HUMAN	HSPA5	21.1457	21.1143	21.1886	22.7614	22.8895	22.9061	22.9637	23.0526	23.2679	21.3592	21.5404	21.2764	21.5165	21.417	21.3156	24.5869	24.4298	24.5638
P11047	LAMC1_HUMAN	LAMC1	13.6831	16.3164	16.5315	16.8208	17.5668	17.714	19.359	22.6865	23.6971	18.2124	18.8708	17.7256	15.8646	16.1975	16.6353	19.3662	22.2535	19.7585
P11137	MTAP2_HUMAN	MAP2	14.5672	13.7703	15.1887	15.8275	17.1954	15.7559	25.2679	24.6431	24.2961	15.104	14.115	14.9736	15.3885	14.4105	15.0174	15.5716	14.5712	16.0643
P11142	HSP7C_HUMAN	HSPA8	22.7756	22.7389	22.8633	24.558	24.4234	24.217	26.7517	27.1312	27.2262	20.6006	20.4476	19.8418	22.8327	23.3101	22.9261	26.673	26.2785	26.3359
P11166	GTR1_HUMAN	SLC2A1	19.3775	19.462	19.4601	19.9316	21.0426	21.5915	23.8858	23.7077	24.2021	14.7525	13.1634	14.8809	18.4703	14.8292	18.4414	19.6052	19.7433	20.0691
P11169	GTR3_HUMAN	SLC2A3	18.9284	19.4379	19.2482	17.4685	17.7829	17.205	20.5911	18.9862	21.0125	17.3532	14.512	16.8868	14.6024	15.8664	14.9739	17.9404	18.656	18.2814
P11171	41_HUMAN	EPB41	15.6393	13.4963	14.7331	15.0666	16.5487	16.9266	20.8802	20.7955	20.0292	13.7915	15.1903	13.3133	17.1534	17.9883	18.1673	18.1097	15.9013	16.3346
P11177	ODPB_HUMAN	PDHB	19.8573	20.1206	20.1946	17.8275	20.0426	15.1419	25.8528	24.2463	24.604	19.1926	20.0292	19.8942	19.0556	19.2723	18.6191	22.1395	22.1612	22.4526
P11215	ITAM_HUMAN	ITGAM	15.1875	15.4073	12.6859	16.3411	17.9155	17.1814	18.7932	19.085	20.1027	14.5117	14.1417	15.3567	19.1316	17.6728	18.3956	19.9459	18.53	19.0552
P11216	PYGB_HUMAN	PYGB	18.8874	18.6141	18.7337	20.5356	19.2764	20.1457	26.2151	26.0629	26.2961	20.0156	19.5312	18.7092	20.2535	20.1332	20.5451	20.5261	20.7796	20.7715
P11226	MBL2_HUMAN	MBL2	25.8576	25.726	25.5075	23.0359	23.2961	22.9423	20.4771	20.8444	20.4245	24.2021	24.5165	24.3031	21.9352	21.7553	21.6453	20.7634	21.1269	21.2764
P11234	RALB_HUMAN	RALB	14.1627	17.4376	18.3129	17.8478	17.0598	18.5585	23.7895	24.019	24.1719	17.7887	17.3808	16.8623	19.4437	19.7105	19.2779	18.3863	19.5722	17.8245
P11277	SPTB1_HUMAN	SPTB	14.5355	13.3957	14.397	16.5468	16.1636	15.6917	23.2125	23.6209	23.6096	12.7022	15.4111	12.4497	16.3687	16.1275	13.8196	19.927	18.9467	20.3321
P11279	LAMP1_HUMAN	LAMP1	17.9468	17.8892	18.0866	21.5451	21.3321	21.4526	19.2893	20.8269	18.7051	14.8004	13.1398	13.0889	19.4931	20.1206	19.8818	20.4273	20.0156	19.4719
P11310	ACADM_HUMAN	ACADM	18.6788	18.6598	18.1159	19.6977	22.0723	20.2989	19.6255	19.6642	20.5897	17.4896	18.65	14.0236	19.8646	20.002	20.0426	19.5011	19.3364	19.6009
P11387	TOP1_HUMAN	TOP1	14.1975	15.9338	16.0938	15.9996	19.6079	20.3101	25.2426	24.895	24.9225	13.927	16.1467	13.5565	17.6973	17.9872	17.9738	20.8191	20.9171	20.9951
P11413	G6PD_HUMAN	G6PD	19.8194	19.5001	19.3026	20.9243	21.7013	21.5777	22.0224	23.4425	23.3511	18.2073	18.4338	17.931	22.1174	21.6714	20.9459	21.1765	19.5423	20.1581
P11441	UBL4A_HUMAN	UBL4A	14.2582	13.6023	13.1391	17.3869	16.0729	16.7867	19.0038	21.0932	18.656	15.966	12.9336	15.7736	16.6889	16.75	14.6429	20.1457	20.1581	20.4576
P11586	C1TC_HUMAN	MTHFD1	21.0821	21.3645	21.0625	19.7573	21.5069	20.9882	24.6703	25.0105	24.8093	19.4406	19.6503	19.6656	22.6051	22.8385	22.6164	21.6051	21.7348	21.5498
P11597	CETP_HUMAN	CETP	19.6904	19.681	19.6545	20.4273	20.3645	20.7471	20.0973	19.0965	20.2075	20.5356	20.6364	20.5165	20.0951	20.0292	20.0426	18.7576	19.2614	19.7456
P11678	PERE_HUMAN	EPX	15.7304	16.8764	17.451	17.4988	17.8943	16.1169	20.4837	20.1773	19.3704	14.1049	13.3576	13.6306	19.0381	18.9492	18.9275	17.3191	17.4752	17.1633
P11717	MPRI_HUMAN	IGF2R	17.3336	17.8286	18.1936	17.3951	16.0223	15.7967	19.6259	20.2231	21.5261	18.2958	18.1951	17.7515	15.629	17.0116	15.1414	15.3913	16.5669	16.0744
P11766	ADHX_HUMAN	ADH5	17.2311	17.7332	17.7257	19.5138	20.4273	19.5222	20.0953	23.0854	19.9601	15.0653	11.849	14.6627	18.7957	19.6674	19.5636	20.5069	20.1704	20.2302
P11908	PRPS2_HUMAN	PRPS2	14.7218	14.4929	14.1018	15.5983	17.8979	15.2501	19.2548	19.8541	20.0129	15.0659	13.3776	14.3168	15.7964	17.8163	16.6537	19.1369	19.0123	18.6128
P11940	PABP1_HUMAN	PABPC1	19.5323	19.7658	19.8839	19.8615	21.0886	20.714	24.217	24.5696	23.7695	17.8829	17.0224	18.0878	20.5915	20.5356	20.6886	22.2961	22.239	22.3017
P12004	PCNA_HUMAN	PCNA	14.644	14.7423	14.4239	17.6383	17.4723	15.8128	19.5287	18.9743	18.9722	14.1151	13.12	14.6779	18.8087	18.7644	18.7937	20.7955	20.2535	20.5545
P12081	SYHC_HUMAN	HARS	14.9803	20.3101	15.7155	17.0009	21.4221	22.0854	25.9584	26.0041	25.6403	15.4748	15.7641	14.6439	21.2477	21.0156	20.8802	21.2361	21.0625	21.3211
P12109	CO6A1_HUMAN	COL6A1	17.4807	16.9348	16.9622	18.2118	20.2535	15.6314	20.4416	19.1646	20.3094	16.1828	17.5177	16.9253	15.061	15.7477	18.8472	20.1457	20.002	20.0951
P12110	CO6A2_HUMAN	COL6A2	16.6883	17.7762	17.5305	17.2997	17.1585	16.8886	19.8187	18.6098	21.1545	16.5094	16.4957	16.1761	16.901	15.6162	15.6638	20.4576	20.6276	20.4676
P12111	CO6A3_HUMAN	COL6A3	19.7239	19.7728	19.7996	21.4273	18.0691	16.0943	20.3541	18.6491	20.6819	18.0913	18.5259	19.3836	18.5764	18.714	19.1039	21.1765	21.8269	21.3592
P12236	ADT3_HUMAN	SLC25A6	21.8576	22.3484	22.2155	23.6757	22.7203	22.3538	28.8534	28.4433	29.2376	23.6757	23.3101	23.3239	22.3403	22.48	22.2564	25.2021	25.0975	25.2463
P12259	FA5_HUMAN	F5	22.2214	22.2036	22.2036	21.7013	22.5685	22.2564	23.848	23.6971	22.5568	22.953	22.7182	22.6119	21.9985	22.1047	22.0951	22.0156	22.1206	22.1143
P12268	IMDH2_HUMAN	IMPDH2	20.2877	20.343	20.1704	21.5592	22.0292	21.8034	20.8423	19.7679	21.0691	16.8479	17.1644	17.5301	21.9388	21.7223	21.7223	21.6714	21.6929	21.9316
P12273	PIP_HUMAN	PIP	20.85	21.0088	20.9171	24.1095	24.8433	25.1984	23.8385	23.9225	24.6209	15.3183	14.9066	12.6619	23.48	23.5983	23.0224	19.7566	20.0951	19.9601
P12277	KCRB_HUMAN	CKB	17.5861	16.1254	15.4906	22.7223	22.5545	21.6971	25.9825	25.8927	26.3204	20.6096	21.0426	20.3538	20.6714	20.85	20.654	22.895	23.0139	22.9459
P12318	FCG2A_HUMAN	FCGR2A	14.4182	14.768	15.1913	17.9472	17.5209	16.3078	18.4887	20.4836	19.9901	14.046	13.0093	13.8011	15.6913	16.6955	14.7785	15.0728	17.5758	17.5674
P12429	ANXA3_HUMAN	ANXA3	20.2066	19.2848	19.0094	21.5165	22.5213	22.6231	23.7695	22.9079	23.3101	18.3203	17.9962	17.3388	20.895	20.7955	20.8423	21.9707	22.3239	22.3592
P12532	KCRU_HUMAN	CKMT1A	13.9074	14.2129	14.2061	18.2789	19.2219	18.8033	25.3307	24.976	24.9672	18.644	19.1482	18.7151	15.0215	14.5526	15.719	21.5685	21.8576	21.5165
P12724	ECP_HUMAN	RNASE3	16.1866	15.215	15.0357	16.8576	16.6536	15.9999	17.9278	19.9303	20.6404	13.8388	12.2202	14.0711	13.8252	15.9035	16.6872	16.6804	17.3665	16.4013
P12814	ACTN1_HUMAN	ACTN1	20.9024	20.5165	20.6714	22.7286	23.2679	22.695	26.0105	26.2891	26.4661	19.3475	19.8363	18.3454	21.7389	21.7348	21.7634	23.1063	22.714	22.6843
P12829	MYL4_HUMAN	MYL4	15.3459	14.6534	13.8787	17.9861	17.3697	15.6709	19.6576	20.1881	20.4241	15.1985	15.1666	14.9209	16.3786	15.7039	18.2471	19.473	19.6935	19.5411
P12830	CADH1_HUMAN	CDH1	16.3612	16.3917	16.4293	16.936	14.8172	14.735	18.8958	20.321	21.2053	14.5753	13.85	14.3428	18.4701	18.9321	19.1465	18.7341	18.1049	18.1993
P12931	SRC_HUMAN	SRC	19.0585	19.4166	19.1854	17.2289	18.2162	16.1005	25.8118	26.0443	26.0874	19.049	19.235	14.9037	20.1079	19.5946	19.0939	20.002	19.9253	19.6129
P12955	PEPD_HUMAN	PEPD	18.8435	18.9618	19.2902	17.8135	18.4927	18.8846	20.8073	19.2416	20.0691	17.6288	17.6096	13.5966	19.6154	19.9459	19.4546	18.3331	17.9811	18.3122
P12956	XRCC6_HUMAN	XRCC6	19.3341	19.9742	20.0156	20.3645	21.5545	21.8876	19.5757	20.1651	20.6014	14.4028	14.3248	12.4589	20.9951	21.1825	21.3699	20.1825	20.1825	20.2535
P13010	XRCC5_HUMAN	XRCC5	20.0691	19.0945	19.8357	21.6141	22.7182	21.1704	19.6207	21.3006	20.8493	12.7843	14.3863	13.2771	21.1395	21.1765	20.4576	20.1457	20.2877	20.3857
P13073	COX41_HUMAN	COX4I1	19.838	19.8943	20.1581	16.7383	18.8754	19.3164	20.2873	19.3978	20.2739	17.1555	16.652	14.4596	19.1133	19.1272	18.9895	20.5915	20.2066	20.5069
P13164	IFM1_HUMAN	IFITM1	13.061	17.5071	13.2165	18.0529	17.0264	15.7402	18.7843	19.1733	20.6116	14.9152	14.4277	12.4056	16.27	15.1213	15.2895	19.9028	18.8585	19.6851
P13224	GP1BB_HUMAN	GP1BB	19.9459	19.9601	20.0292	16.6013	18.069	15.6271	19.3884	19.301	21.0341	13.7847	15.1646	12.6544	14.8671	15.6556	16.0993	18.8407	19.9459	19.8843
P13473	LAMP2_HUMAN	LAMP2	18.7218	18.578	18.5943	20.9882	21.9024	21.4221	20.0189	19.696	20.1647	12.3212	15.7437	14.786	16.4542	20.654	21.2125	15.955	16.2142	15.5525
P13489	RINI_HUMAN	RNH1	16.8884	18.358	16.4655	20.6006	21.6628	20.9882	19.7695	20.1157	20.2556	16.8851	17.7269	16.6205	21.6051	21.8987	21.7553	18.0021	16.8582	16.7601
P13591	NCAM1_HUMAN	NCAM1	19.4554	18.1983	19.5244	16.9832	16.1259	16.8595	25.4953	25.8264	25.6595	12.3006	14.4771	14.6075	16.1735	15.7765	17.2955	17.624	17.8984	17.5787
P13611	CSPG2_HUMAN	VCAN	18.3252	18.2138	18.8501	17.3132	16.9925	16.6365	22.5823	21.2851	22.3565	13.8171	13.2558	13.381	13.6119	20.2419	15.6422	18.122	15.8793	17.1907
P13612	ITA4_HUMAN	ITGA4	15.3846	18.6764	16.2261	16.8602	17.0572	15.267	19.8105	19.6406	20.3279	15.458	14.1927	12.4653	19.9601	20.265	20.1825	15.8445	17.2231	17.919
P13637	AT1A3_HUMAN	ATP1A3	14.5634	13.6692	15.2423	16.3272	17.2122	16.7354	30.1239	29.995	30.0217	15.0123	15.9661	15.399	19.5053	19.4522	19.5165	15.8761	16.7733	16.6301
P13639	EF2_HUMAN	EEF2	23.019	23.1534	22.6649	23.654	23.0359	22.8346	27.8445	27.3662	27.391	19.5818	19.2025	19.0642	23.1856	23.1856	23.3778	24.9977	24.6486	24.6918
P13645	K1C10_HUMAN	KRT10	26.1391	25.9716	26.0547	30.7373	31.0414	31.0927	31.5709	31.8608	32.0283	23.0258	23.2961	23.2448	29.2557	29.267	29.3153	29.7958	30.0349	29.9814
P13646	K1C13_HUMAN	KRT13	13.6233	14.8202	16.5252	23.3778	23.3101	23.1457	24.1332	23.9933	23.1426	15.2275	15.2011	13.1594	21.5356	21.5309	21.7836	17.0523	23.2821	16.6501
P13647	K2C5_HUMAN	KRT5	22.9116	22.9189	22.7776	27.189	27.5165	27.2714	27.4785	27.7389	27.8445	20.895	20.9098	20.6276	25.6068	25.9203	25.9338	26.0975	26.1214	26.0833
P13667	PDIA4_HUMAN	PDIA4	14.1299	14.1064	14.2065	16.6197	21.3266	19.483	22.4015	22.0886	22.1673	14.1674	15.8225	13.8898	18.9338	21.0224	20.3962	21.3211	21.1946	21.2361
P13671	CO6_HUMAN	C6	22.8633	23.0122	22.976	22.5708	21.1269	21.3645	19.2464	21.6231	19.9459	23.8858	23.9847	23.632	23.1976	23.1765	23.1488	22.4349	22.5615	22.5165
P13693	TCTP_HUMAN	TPT1	20.1457	18.9049	20.4874	16.2813	17.0266	17.2113	20.5451	18.8383	20.5819	15.5442	14.7377	14.2766	16.9227	16.9049	16.9526	19.5405	17.9151	19.5623
P13716	HEM2_HUMAN	ALAD	14.4524	16.0992	13.6172	17.3641	17.7196	15.3786	20.0682	19.9024	19.808	17.0935	16.9322	16.6558	13.996	13.619	13.0202	18.1134	17.8052	18.5196
P13727	PRG2_HUMAN	PRG2	15.0722	15.3317	14.535	17.7341	18.1871	17.4376	19.161	20.3279	18.6139	17.3647	15.9915	13.8583	20.1825	20.8727	20.7307	16.3025	15.5946	15.0746
P13796	PLSL_HUMAN	LCP1	21.5961	21.6276	21.6364	20.1581	21.8876	21.5261	25.6237	25.2785	24.3239	20.6886	20.6886	20.0951	23.391	23.5285	23.6209	24.275	23.4425	23.7077
P13797	PLST_HUMAN	PLS3	15.1263	15.0173	15.5765	18.6348	17.9788	15.6057	25.9203	24.7441	24.7389	12.7887	14.4618	14.1109	15.7249	20.5823	16.1014	20.0559	19.9025	19.9264
P13798	ACPH_HUMAN	APEH	18.0983	17.5335	18.9441	19.0681	19.8954	20.0691	21.1935	19.4156	18.6981	16.4901	14.1	12.4216	15.289	15.6775	17.9468	18.9798	18.7747	18.8859
P13804	ETFA_HUMAN	ETFA	16.599	21.6971	19.6018	17.3186	23.2679	15.9751	24.141	23.9495	24.2096	20.4375	19.6152	14.8967	20.8727	20.953	21.0559	22.5777	22.4996	22.5869
P13861	KAP2_HUMAN	PRKAR2A	15.1509	15.4709	14.529	18.5976	17.4601	16.9379	21.5498	20.5915	20.714	12.3604	14.9373	14.7612	15.5411	16.1654	14.6316	16.985	16.4151	15.5831
P13987	CD59_HUMAN	CD59	13.8314	14.8739	17.8447	16.423	20.2302	19.0077	21.0819	19.7834	20.1967	15.651	14.7531	14.4232	19.5185	18.7559	19.603	18.251	17.992	18.0535
P14151	LYAM1_HUMAN	SELL	18.3083	18.3302	18.4572	16.4254	17.87	16.2619	19.3133	20.4605	20.2838	18.9774	19.1585	16.018	20.1581	19.394	20.0292	18.4143	17.7686	16.0613
P14174	MIF_HUMAN	MIF	25.002	24.9672	25.0233	24.7389	23.1991	21.8876	24.7024	23.417	24.8044	22.0359	22.1519	21.8576	23.2821	21.6409	22.0493	25.8552	25.1795	25.3712
P14209	CD99_HUMAN	CD99	16.2231	13.9337	14.5042	17.7191	16.5208	16.6854	18.8595	19.2433	20.4459	15.2811	13.6584	14.3409	14.4706	14.2451	15.6438	17.5363	16.3945	17.6776
P14314	GLU2B_HUMAN	PRKCSH	18.5784	20.5823	17.7791	18.2022	22.1488	22.7265	20.4475	19.4511	19.8949	11.1499	13.4679	13.5975	21.1079	21.1704	20.7553	21.2989	21.3211	21.5404
P14317	HCLS1_HUMAN	HCLS1	14.0748	15.4888	16.2467	14.4285	16.4299	17.1341	20.7979	20.1072	20.2508	14.3586	14.8775	13.6473	17.1624	20.0156	19.7395	18.3616	15.7334	16.3164
P14324	FPPS_HUMAN	FDPS	17.707	16.8263	14.74	17.3356	19.2997	19.4565	20.5174	19.8197	20.0147	15.2324	14.4773	13.4074	19.0239	18.8636	18.9092	16.5465	18.1779	16.3256
P14406	CX7A2_HUMAN	COX7A2	19.2117	19.0571	18.9801	16.5364	17.757	19.2292	20.3854	20.7665	20.5542	14.0911	13.3475	14.736	17.9935	15.5182	16.9159	19.2734	19.5132	19.6755
P14543	NID1_HUMAN	NID1	18.369	17.9163	18.1023	21.6186	18.8945	19.2874	22.6276	21.1269	22.0054	19.5399	19.3644	19.2227	16.5607	17.2989	16.8377	18.3975	18.4772	18.5087
P14550	AK1A1_HUMAN	AKR1A1	19.7063	19.2593	19.5785	17.0649	17.6561	18.2602	19.5332	19.4073	19.5396	19.9459	19.6469	19.5104	19.597	19.4493	20.1079	21.4067	21.0691	21.2302
P14618	KPYM_HUMAN	PKM	22.895	22.8633	22.8385	25.2535	25.5783	25.0854	29.3828	29.2847	29.604	21.5261	21.5915	21.3962	24.5463	24.4676	24.4298	26.6181	25.7363	25.9248
P14625	ENPL_HUMAN	HSP90B1	20.68	20.5069	20.1825	22.0122	22.3129	21.9495	25.965	26.0955	26.1908	21.1581	21.2361	20.7715	21.5309	21.2125	21.0886	25.2353	25.0317	25.019
P14678	RSMB_HUMAN	SNRPB	20.6186	12.8684	19.3278	17.3022	19.473	19.8951	25.1795	24.8288	24.8576	18.1471	19.1852	18.9613	17.0466	18.1604	18.5953	21.5685	21.1825	21.4576
P14735	IDE_HUMAN	IDE	15.4931	15.7367	22.7013	18.6462	20.2419	19.7605	24.3376	24.2243	23.9672	15.6619	12.8147	15.412	19.2459	19.8438	19.7702	19.9601	19.9601	19.894
P14770	GPIX_HUMAN	GP9	18.8386	18.9788	19.085	16.5767	15.1887	16.8956	19.9135	19.5435	20.6552	14.3204	14.8733	13.0793	14.8206	16.3298	15.9768	17.4654	17.8307	17.5922
P14780	MMP9_HUMAN	MMP9	14.7138	13.4874	13.9042	19.1565	18.209	16.4187	19.2457	20.2039	18.34	14.2225	15.47	15.5249	16.0754	16.9502	17.0447	16.2106	15.507	17.4907
P14854	CX6B1_HUMAN	COX6B1	22.9584	23.0088	23.2302	17.2414	16.0027	15.5244	19.1108	21.0487	19.2461	13.3556	16.9233	13.7301	15.31	14.4368	15.9158	18.3393	17.0849	18.3967
P14866	HNRPL_HUMAN	HNRNPL	14.7555	14.3842	16.1485	17.1146	19.4439	15.9079	22.1395	22.9225	20.1705	13.3966	16.4592	14.4581	20.3321	19.9188	19.9742	21.4476	21.1457	21.4526
P14868	SYDC_HUMAN	DARS	17.7687	18.2121	18.266	17.5426	19.8475	19.2702	25.2426	25.1871	25.065	15.1829	15.5211	15.5278	20.4576	20.6364	20.9243	20.5731	20.4067	20.4775
P14923	PLAK_HUMAN	JUP	19.5376	19.5029	18.9186	23.8385	23.976	24.1332	26.0547	25.9383	25.9495	16.7718	17.5796	16.8382	22.6779	22.7265	22.7915	23.848	23.9134	23.9495
P14927	QCR7_HUMAN	UQCRB	22.4898	22.4651	22.4476	17.962	17.5109	17.4552	19.7098	20.2507	19.4752	13.1502	12.9568	15.0241	16.0157	15.3427	15.8015	17.1486	18.2042	17.8542
P15090	FABP4_HUMAN	FABP4	13.556	14.3052	15.1182	17.3089	17.3725	16.4964	18.7805	20.0755	19.8378	15.2419	12.4542	15.4156	16.267	16.148	16.8855	20.9742	20.3321	21.002
P15104	GLNA_HUMAN	GLUL	14.9959	14.5042	15.1867	19.9316	20.5823	19.1889	24.9847	26.4488	26.4969	17.3916	16.3731	15.4069	17.5236	18.4881	18.4095	18.5689	17.9851	18.511
P15121	ALDR_HUMAN	AKR1B1	17.2365	19.9067	19.3281	22.4451	19.2359	20.4375	22.0088	24.1946	24.2317	13.6497	14.7778	15.4775	20.7223	20.8423	20.3752	23.1612	22.8269	22.8839
P15144	AMPN_HUMAN	ANPEP	19.2584	19.687	19.3302	16.5891	17.3815	17.6215	19.8793	19.3464	20.5069	15.8253	16.6327	17.8107	19.5258	19.1813	18.4793	17.8962	17.7165	17.6864
P15153	RAC2_HUMAN	RAC2	20.0426	20.0951	20.0821	18.0674	19.2918	19.3463	19.1263	20.4683	20.7798	18.1304	18.2049	17.7598	21.4273	21.9388	21.9882	21.5961	21.0088	21.4972
P15169	CBPN_HUMAN	CPN1	21.502	21.3645	21.2821	16.023	19.1519	19.5142	23.4298	22.9882	22.8802	18.5748	18.7066	18.8652	22.4118	22.3962	22.2564	20.2419	20.654	20.5356
P15170	ERF3A_HUMAN	GSPT1	13.851	15.4567	16.5844	17.545	16.805	16.5584	23.1688	22.6736	22.714	13.2813	15.2554	13.8186	14.5419	18.7634	18.6542	19.3003	18.5598	19.2565
P15311	EZRI_HUMAN	EZR	14.63	14.3891	14.5486	20.6886	20.4874	20.0559	21.4626	23.1332	23.0493	14.5842	15.2963	13.2988	15.6103	16.5994	15.8644	19.8416	19.8063	19.3645
P15374	UCHL3_HUMAN	UCHL3	15.4082	13.8588	14.6123	16.7766	17.8329	16.6347	20.3531	19.6394	19.9564	14.8382	15.8748	13.7166	15.9946	16.0424	15.0547	17.9943	16.0777	17.8675
P15498	VAV_HUMAN	VAV1	18.2714	18.1237	17.2061	16.2632	16.1817	16.4256	20.9428	19.5223	20.5403	15.9334	12.346	12.0707	19.7618	19.8796	19.9742	15.5521	16.0847	14.0259
P15531	NDKA_HUMAN	NME1	18.2591	17.7331	18.979	19.9459	19.4437	19.453	21.8839	22.5685	22.5638	14.8851	17.7802	16.929	18.8261	18.2309	18.4072	22.2621	22.68	22.9043
P15814	IGLL1_HUMAN	IGLL1	24.7995	24.7695	24.9495	24.317	25.0233	25.4425	24.2021	23.6209	24.2821	23.9495	24.4923	24.0359	23.2155	23.5754	23.6209	23.3511	23.3778	23.4041
P15880	RS2_HUMAN	RPS2	20.2302	20.6714	20.002	21.7553	22.2066	20.953	27.0813	24.8093	25.1527	20.3752	20.1457	19.2849	22.7975	22.4726	22.5615	23.391	23.2679	23.2535
P15907	SIAT1_HUMAN	ST6GAL1	14.1043	14.9058	14.5109	17.466	15.9149	17.4341	20.0625	20.6753	20.6665	14.0125	12.8529	13.5226	19.2253	18.0801	18.6498	15.0292	15.799	16.5365
P15924	DESP_HUMAN	DSP	19.2087	19.2625	19.7369	24.2243	24.6264	24.5165	25.8385	25.8552	25.8811	20.1581	14.5858	15.7425	22.6051	22.8152	22.8651	23.5754	23.6757	23.6649
P15927	RFA2_HUMAN	RPA2	14.5292	17.3453	15.3651	17.7501	15.2193	16.9895	18.404	19.4468	20.4995	13.7506	14.8507	12.8091	14.8001	16.4121	15.0941	13.9884	15.1497	15.4485
P15954	COX7C_HUMAN	COX7C	14.2124	13.965	15.4231	16.8106	15.7539	16.7933	27.341	27.019	26.9977	13.6239	13.2497	16.3822	14.5433	14.9578	16.9365	21.7594	21.8073	21.8913
P16070	CD44_HUMAN	CD44	19.5902	19.5765	19.5819	21.68	21.2066	21.2593	20.612	19.5264	19.5641	14.927	13.8516	14.0031	21.0493	20.5638	20.8034	20.6364	20.7471	20.343
P16109	LYAM3_HUMAN	SELP	18.3362	18.6573	18.6857	17.0783	16.3141	16.0629	21.525	18.257	20.7789	18.0172	17.8788	17.9429	19.6626	19.6069	19.6294	16.0284	17.1917	16.2759
P16150	LEUK_HUMAN	SPN	17.0422	17.3609	17.6723	16.5677	15.7275	18.2592	20.3031	20.46	20.0838	13.0635	12.3351	14.1431	20.4874	21.5545	21.6051	19.9882	20.6971	20.3857
P16152	CBR1_HUMAN	CBR1	18.9581	19.1513	19.2039	17.1035	21.265	20.7553	20.1854	19.5171	20.5123	13.4447	17.002	13.1981	18.2261	18.4711	18.3778	17.923	18.1752	18.1993
P16157	ANK1_HUMAN	ANK1	14.8475	15.9676	14.6626	16.982	16.9035	17.2692	25.6784	25.0609	25.5315	14.7315	12.0149	11.4227	16.7306	15.1393	15.589	15.4891	15.1613	16.7104
P16219	ACADS_HUMAN	ACADS	15.6633	15.3415	15.2597	16.9777	17.1842	16.6427	19.6595	20.365	20.3408	18.0751	17.6391	17.2	16.114	14.9876	15.3508	19.5729	18.8665	19.4685
P16284	PECA1_HUMAN	PECAM1	20.3101	21.1886	20.6971	16.3292	16.7596	16.228	20.0983	19.9734	20.1625	14.7646	14.6841	14.2534	15.1939	16.4442	14.9009	18.3569	18.0562	18.3228
P16401	H15_HUMAN	HIST1H1B	21.7471	21.6453	21.6584	23.5165	23.3778	23.1301	29.3346	29.3704	29.2557	13.6686	17.8891	16.3802	21.6671	21.5498	21.7955	25.5105	25.5404	25.558
P16435	NCPR_HUMAN	POR	16.311	13.6484	13.3549	15.6247	16.0792	16.5012	23.1901	23.7796	23.8191	15.7696	15.1256	12.0941	14.8085	16.1008	18.3737	19.8422	17.4913	19.2376
P16615	AT2A2_HUMAN	ATP2A2	19.0512	19.2704	19.0304	18.794	21.4273	20.68	27.5389	27.9484	28.019	16.5722	18.4504	12.5046	20.6276	19.4073	20.002	22.4849	22.502	22.3129
P16671	CD36_HUMAN	CD36	20.6628	20.2419	20.6096	16.0449	16.8912	17.1214	19.5528	19.2123	19.7877	14.2557	14.1016	12.7498	13.4387	14.7723	15.5558	18.9112	18.4765	18.9546
P16870	CBPE_HUMAN	CPE	23.6649	23.6757	23.5754	25.1253	25.1214	24.9088	23.3101	24.2243	23.976	21.8461	22.2564	22.1015	22.8034	23.2679	23.3376	22.2273	22.4041	22.3538
P16949	STMN1_HUMAN	STMN1	16.606	17.4972	15.4563	16.8305	17.0274	15.1843	20.6247	19.5436	21.0447	15.133	14.8379	14.0224	14.6544	15.853	16.0545	20.2419	19.8857	15.0615
P16989	YBOX3_HUMAN	YBX3	14.8541	15.0458	15.9478	17.5588	17.45	16.5832	19.1871	19.2477	19.6477	16.5212	15.0599	15.7698	14.8708	14.6961	16.8708	19.2743	18.9914	19.4276
P17096	HMGA1_HUMAN	HMGA1	15.651	14.1438	17.2965	15.7586	18.6273	16.0875	20.1326	19.7722	20.5783	14.6608	14.3511	13.2564	15.9382	15.3599	14.7993	20.7223	19.2105	19.6659
P17152	TMM11_HUMAN	TMEM11	15.197	14.3097	16.3191	15.7957	17.5001	14.3598	26.3393	25.8694	25.8361	15.2153	12.2558	12.6257	16.203	17.3358	17.3533	18.4639	16.5136	18.3545
P17174	AATC_HUMAN	GOT1	15.4453	14.449	14.6023	17.2172	17.3229	19.0457	27.524	26.8623	26.8974	13.0841	14.5718	12.7895	16.7396	14.19	14.9368	21.2764	20.654	20.4676
P17213	BPI_HUMAN	BPI	18.7402	18.3007	18.4864	16.8297	16.388	15.5008	19.9956	21.1436	20.2786	13.4257	13.5208	15.0751	19.5946	19.7183	19.3909	18.7244	19.0423	18.6164
P17301	ITA2_HUMAN	ITGA2	15.7345	15.9588	17.6141	17.0727	17.2742	17.9419	19.9245	19.6871	20.7751	17.5988	17.9021	17.4651	15.4715	16.2171	15.5655	16.4281	17.5848	15.978
P17480	UBF1_HUMAN	UBTF	13.9875	15.1241	15.7148	16.4722	18.1075	14.0559	20.2633	19.0057	19.7073	14.6345	15.0715	12.5966	16.4396	16.1512	15.1264	17.6364	16.5222	18.201
P17600	SYN1_HUMAN	SYN1	13.2294	15.5551	15.3234	16.4109	15.9037	16.3814	29.4995	29.1532	27.7833	16.3169	13.063	14.8264	16.0258	15.1658	17.4056	16.1749	17.3515	15.7016
P17612	KAPCA_HUMAN	PRKACA	14.2982	16.6869	16.765	19.2116	17.1904	16.3015	25.5725	25.9716	25.9316	15.6232	14.4905	14.7201	15.5792	15.5328	19.3173	18.7843	17.7817	19.4033
P17655	CAN2_HUMAN	CAPN2	14.6061	14.619	13.6112	16.1301	19.0559	19.0641	25.0567	24.5926	24.6096	14.8394	14.121	14.8105	16.3074	16.68	14.6575	18.5984	16.9326	15.9305
P17812	PYRG1_HUMAN	CTPS1	18.6863	19.0153	19.0766	16.0086	19.4425	18.0912	18.9063	20.3355	19.216	15.8864	14.151	14.9907	20.3645	20.1079	20.4676	18.8664	18.8125	18.0243
P17813	EGLN_HUMAN	ENG	14.4192	14.1052	15.3736	18.4018	17.257	15.4358	18.4945	19.7376	19.2534	15.4515	11.9978	14.9368	15.8918	17.7141	17.6768	15.9653	16.6407	17.7853
P17844	DDX5_HUMAN	DDX5	14.7097	13.7987	15.5308	17.9325	16.8337	15.3061	25.5345	25.6458	25.7594	13.3176	12.9576	13.592	21.632	20.3857	15.4414	21.5685	20.9882	21.2302
P17858	PFKAL_HUMAN	PFKL	24.2463	23.7995	23.2821	17.9833	21.3592	24.6649	30.0217	30.5109	30.2979	15.0511	15.5381	23.5285	23.7286	24.2821	23.1916	24.7846	24.3031	24.3712
P17900	SAP3_HUMAN	GM2A	14.9447	15.8716	15.3164	20.9388	21.6409	20.9098	21.2392	19.9308	20.3822	13.5213	13.0499	13.7901	21.0156	21.1457	20.5451	16.2998	20.5545	20.1206
P17931	LEG3_HUMAN	LGALS3	20.2764	20.2535	19.9601	24.4362	24.1795	20.6714	19.2684	19.3442	21.8055	17.0312	16.501	18.0731	16.3773	14.7145	15.5597	24.1488	24.6649	23.6431
P17936	IBP3_HUMAN	IGFBP3	19.1788	20.1206	20.2764	16.7106	20.0691	21.1946	24.7286	24.391	24.4362	19.6157	19.9742	19.783	22.7816	22.6119	22.5823	20.6276	20.5356	20.6971
P17980	PRS6A_HUMAN	PSMC3	13.9208	12.8782	14.2089	17.7312	16.9333	17.2302	23.4041	22.1395	22.3619	13.6727	12.6452	14.4036	15.4969	15.7528	15.1926	19.5664	19.0357	19.387
P17987	TCPA_HUMAN	TCP1	20.1332	20.0951	19.9882	21.0559	21.3156	21.343	25.7441	25.6068	25.8093	17.9003	17.8362	17.5298	20.895	21.002	21.1143	22.7533	22.2535	22.538
P18031	PTN1_HUMAN	PTPN1	13.1486	14.9732	14.3715	15.5799	17.2683	16.5605	19.0664	18.3834	18.5218	13.2853	14.2841	12.5779	15.9574	14.6528	15.127	18.7568	14.1416	18.0074
P18065	IBP2_HUMAN	IGFBP2	16.2967	16.6665	16.9506	16.4925	17.3064	15.3169	22.8307	21.8876	22.2332	16.8218	16.5578	16.3007	19.1497	18.7059	18.9418	17.4427	17.3261	17.9641
P18085	ARF4_HUMAN	ARF4	19.6519	19.731	19.7521	20.4576	21.1332	21.0156	20.5159	19.6004	19.9953	14.5135	16.6646	16.8216	20.5638	20.6276	20.5638	19.4502	18.7774	16.4635
P18124	RL7_HUMAN	RPL7	20.895	21.6409	21.4324	25.2891	24.2535	24.945	27.1984	26.8623	26.7389	20.2989	19.569	20.9812	22.9882	23.0071	23.3239	23.417	22.9495	22.9423
P18206	VINC_HUMAN	VCL	21.4775	21.3321	21.4118	21.2125	21.9388	22.0359	25.2317	24.8858	24.558	19.0169	19.3424	19.3059	20.4972	20.3211	19.815	23.2961	23.2243	23.2535
P18428	LBP_HUMAN	LBP	22.9672	23.4298	23.1472	23.1931	23.632	24.3307	17.9142	20.7832	19.8005	22.4349	22.5522	22.7735	24.0935	24.1095	24.1871	23.0625	23.0886	22.8073
P18433	PTPRA_HUMAN	PTPRA	13.3294	14.8969	14.809	17.2612	16.4606	16.407	22.48	19.6759	22.85	15.1519	16.3646	14.7155	20.7715	20.7307	20.3752	15.7363	16.023	16.7693
P18621	RL17_HUMAN	RPL17	13.7825	14.6645	15.1206	17.6034	16.3947	17.4457	24.6209	25.2463	24.2317	17.849	16.3041	16.6455	19.4006	19.8375	19.1313	20.0559	19.423	18.8543
P18669	PGAM1_HUMAN	PGAM1	20.1704	20.2535	20.2302	19.8197	20.4576	20.7223	25.3712	25.8191	25.6096	18.6744	18.024	16.9283	19.0169	19.7115	19.742	24.2021	23.9672	24.0359
P18859	ATP5J_HUMAN	ATP5J	17.4937	17.9592	17.1265	17.0239	18.4083	15.9959	20.5124	20.5876	18.511	14.1262	13.6537	14.3245	15.3678	15.1185	15.6452	17.3502	18.8718	17.349
P19013	K2C4_HUMAN	KRT4	14.1523	12.617	14.306	20.4972	21.2764	20.7223	19.6013	20.1858	19.3689	13.4165	16.8419	13.9873	19.1096	19.2848	19.0516	20.0691	20.343	20.265
P19086	GNAZ_HUMAN	GNAZ	13.8202	15.3034	15.8696	17.0197	16.9769	15.1848	23.7286	23.1079	23.7492	13.8683	14.1347	14.1227	15.3284	15.7437	16.0701	16.2865	15.1653	15.4194
P19320	VCAM1_HUMAN	VCAM1	14.1493	14.049	12.9239	17.041	16.2546	17.1311	20.4795	19.9514	18.4867	17.0199	16.6967	16.7217	17.9972	18.5519	17.6103	16.6485	15.9433	17.2898
P19338	NUCL_HUMAN	NCL	21.6671	21.714	21.6843	21.4923	22.1734	21.9134	24.141	24.8385	25.0062	19.3196	18.4453	18.3476	21.0756	21.4676	21.3805	23.9672	23.848	24.0275
P19367	HXK1_HUMAN	HK1	17.8028	18.4472	18.198	21.1395	21.4476	20.9316	28.2891	28.3109	28.3282	18.9109	18.9717	19.0667	20.3101	19.6501	19.9742	21.5117	21.2302	21.0224
P19387	RPB3_HUMAN	POLR2C	13.9534	15.3213	16.2687	17.0462	16.4549	15.4792	20.8629	20.2426	19.2151	15.9251	15.3079	12.8735	15.7484	15.8805	14.5569	18.2757	18.1971	18.6352
P19623	SPEE_HUMAN	SRM	18.8784	19.172	20.3101	16.7469	22.0258	20.3101	22.6475	22.1488	23.4551	13.6428	16.2572	12.9005	20.5823	20.5165	20.4874	20.6096	20.6006	20.7389
P19652	A1AG2_HUMAN	ORM2	23.9495	23.9316	23.9495	22.002	22.7594	23.1301	24.0691	25.0691	25.6181	22.2477	22.2535	22.3484	26.0062	25.9955	26.0041	20.2302	20.3101	19.9601
P19823	ITIH2_HUMAN	ITIH2	25.5404	25.433	25.4769	25.5696	25.7619	25.6784	25.705	25.726	25.6676	25.6757	25.8385	25.4041	26.1604	26.2874	26.275	25.3778	25.5105	25.4202
P19827	ITIH1_HUMAN	ITIH1	25.0894	25.0233	25.2961	24.824	24.9628	24.8858	24.0105	23.5638	24.0443	25.4394	25.3477	25.5165	25.7745	25.8858	25.6811	24.7389	24.918	24.7492
P19971	TYPH_HUMAN	TYMP	14.5107	15.3133	15.0731	23.4923	21.7715	22.0625	20.1529	19.1413	20.655	13.5368	15.1122	15.1654	20.6364	21.4324	22.0393	20.6186	20.7715	21.1395
P20020	AT2B1_HUMAN	ATP2B1	13.5226	14.6188	15.4762	17.1323	16.3855	18.1348	19.838	20.5915	20.6364	12.4993	14.3572	14.1281	15.4908	16.3594	15.4836	15.9386	15.8491	15.125
P20042	IF2B_HUMAN	EIF2S2	19.69	19.7949	19.6054	18.5604	21.4067	20.8651	24.239	23.5754	23.6096	15.5235	15.8585	14.0314	20.3645	20.3101	20.0821	20.0951	19.6509	19.2157
P20061	TCO1_HUMAN	TCN1	22.8014	22.6971	22.6865	17.6972	18.1419	15.4117	19.1449	20.0286	20.3277	18.7098	19.032	19.1455	19.1062	15.627	19.628	16.5214	15.6757	15.3225
P20073	ANXA7_HUMAN	ANXA7	21.5823	21.5356	21.3266	19.2291	20.9951	20.6006	25.3101	24.7492	24.5696	14.9411	16.4353	12.8984	19.7183	19.6592	19.8986	21.3962	21.1825	21.1581
P20290	BTF3_HUMAN	BTF3	14.3401	14.5099	13.2088	17.8426	16.5623	17.2737	20.2432	19.641	18.8672	14.0969	13.354	14.0143	15.1176	17.4177	15.6976	20.8727	19.9181	20.1581
P20336	RAB3A_HUMAN	RAB3A	15.4418	14.5988	14.5835	17.334	16.6922	16.0387	28.4274	28.2445	28.3367	16.0307	16.2803	15.4792	16.741	16.7047	16.9524	15.7358	16.5522	15.9236
P20338	RAB4A_HUMAN	RAB4A	16.0859	13.5695	13.4286	17.3098	17.48	16.0922	22.7035	24.7338	24.7338	14.7087	14.9591	12.5193	15.9847	15.9655	16.0881	16.0942	15.4211	15.755
P20340	RAB6A_HUMAN	RAB6A	15.0516	19.7907	20.4067	20.2185	17.1341	19.3364	25.7771	25.7821	26.019	20.4476	15.4903	12.1336	18.6517	18.9156	15.5826	20.3538	20.2066	20.265
P20618	PSB1_HUMAN	PSMB1	20.2185	20.4775	20.5451	20.9951	21.6409	21.9812	23.1673	23.7695	23.9933	19.0033	19.1906	18.9734	19.8281	19.5359	19.7451	24.0359	24.0854	24.0609
P20645	MPRD_HUMAN	M6PR	14.771	14.9007	15.5902	16.4297	17.4236	17.315	19.1462	19.5302	20.9462	12.766	14.5297	14.418	17.4456	17.7316	17.9578	16.0027	16.1522	16.3173
P20674	COX5A_HUMAN	COX5A	21.3592	21.7307	21.6186	18.5768	17.2775	18.6831	18.6414	19.1201	19.8004	17.2157	17.1803	11.6541	15.8089	13.9859	16.1382	21.3645	21.4067	21.4375
P20700	LMNB1_HUMAN	LMNB1	17.1686	17.0961	16.7912	17.5094	18.0855	18.8132	20.3508	19.9069	20.7553	14.9354	13.4902	14.8607	20.4676	21.2243	21.2361	21.7013	21.3045	21.6714
P20701	ITAL_HUMAN	ITGAL	19.5949	19.2631	18.9284	18.5248	16.6248	18.1707	19.6384	24.5045	24.3975	17.9378	18.2319	18.1032	20.85	22.7895	22.2332	17.0725	16.4219	16.5304
P20742	PZP_HUMAN	PZP	23.1363	23.1079	23.1174	17.7378	20.9742	20.6186	21.0559	20.1798	19.4312	21.4067	21.2989	21.2877	21.2821	21.2477	21.0224	20.714	20.7634	20.9171
P20774	MIME_HUMAN	OGN	13.1412	13.9347	14.7386	17.0619	17.9913	16.3699	20.2338	21.5414	18.7806	16.0831	16.1381	16.0847	17.5334	17.6403	17.307	16.3705	16.229	15.6215
P20851	C4BPB_HUMAN	C4BPB	25.1055	25.141	25.2821	23.239	23.3239	23.5045	21.3699	22.2155	21.9707	23.0122	23.48	23.3101	22.4476	22.7876	22.7574	21.5165	21.632	21.5213
P20930	FILA_HUMAN	FLG	14.7304	17.5061	17.1467	22.4726	22.7756	22.1332	21.4015	21.4015	20.7223	14.4269	12.869	12.9483	18.7247	19.8036	19.7958	22.2155	22.6757	22.5285
P20936	RASA1_HUMAN	RASA1	15.031	13.6666	16.2743	16.1677	17.2174	15.576	22.3045	22.5237	23.0542	15.57	15.4409	13.5516	15.2933	14.3801	17.1881	18.9917	18.8627	18.7319
P21266	GSTM3_HUMAN	GSTM3	14.8981	12.6339	15.5758	20.6714	20.6714	20.5545	25.433	26.8019	26.7645	14.8709	13.4898	15.0679	19.3713	20.1946	20.3211	22.5777	22.2564	21.8913
P21281	VATB2_HUMAN	ATP6V1B2	15.6148	17.1997	18.1192	17.4056	15.7263	15.3189	29.1532	27.632	27.7958	13.5717	17.3543	13.2799	19.292	20.2535	19.9882	21.3484	20.1079	19.9145
P21283	VATC1_HUMAN	ATP6V1C1	15.1488	12.7973	15.4906	18.063	15.5004	18.0295	26.7517	26.2979	26.4362	14.5063	15.2131	13.2206	16.8916	16.713	16.8748	15.7086	17.2482	15.8417
P21291	CSRP1_HUMAN	CSRP1	20.4067	19.8693	20.1457	16.63	16.6047	16.2461	21.7182	21.4676	22.0526	12.2968	14.0959	12.0564	19.7336	20.2764	19.3303	23.2243	23.0967	23.2155
P21333	FLNA_HUMAN	FLNA	21.5356	21.7715	21.6453	22.2905	22.3645	22.0393	25.1449	24.7745	24.7338	19.9245	20.4476	20.3321	21.4825	21.0156	20.8191	24.1174	23.976	23.9406
P21359	NF1_HUMAN	NF1	16.9922	13.5631	14.7879	16.044	17.0692	15.6695	19.5598	21.1395	20.953	12.9465	14.6244	14.6151	16.8709	16.9109	16.9929	15.4275	16.9496	16.4796
P21399	ACOC_HUMAN	ACO1	15.5472	16.3862	13.8615	17.0021	16.412	17.6007	24.2021	24.002	24.0359	16.0258	16.293	16.0334	17.1235	16.7868	16.954	18.2025	18.4814	18.6241
P21579	SYT1_HUMAN	SYT1	15.1031	15.2145	18.9424	16.6714	14.7781	17.418	28.3787	29.3431	29.3131	12.6282	16.422	13.785	16.0338	16.9106	13.9157	16.8719	16.7821	16.686
P21589	5NTD_HUMAN	NT5E	13.7634	14.0124	14.3207	16.5951	18.2715	17.8456	19.4337	19.001	20.4065	12.4319	12.0357	13.9332	16.0519	16.3196	14.4593	19.2853	18.471	19.1766
P21695	GPDA_HUMAN	GPD1	14.8868	14.9512	15.4849	16.8922	16.0427	17.4366	27.5754	27.0505	27.1312	18.487	18.1334	18.1214	15.8533	15.2616	15.5039	19.145	15.517	17.6366
P21796	VDAC1_HUMAN	VDAC1	19.0545	18.7009	18.6161	22.1734	20.265	20.6096	26.8142	26.4138	25.9361	18.944	18.99	18.8566	21.654	21.3699	21.502	23.3645	23.391	23.2821
P21810	PGS1_HUMAN	BGN	17.5044	17.7971	17.6346	17.4005	15.7007	16.6295	19.5466	19.3733	21.0551	14.0765	13.8898	13.4061	15.2606	16.5119	14.8354	20.2302	19.7299	20.1079
P21912	SDHB_HUMAN	SDHB	13.5487	14.25	18.1427	17.3833	15.3167	16.819	22.0493	21.0951	19.7791	18.8262	12.6434	13.4199	15.4953	16.1367	13.0942	20.8423	20.6364	20.4476
P21926	CD9_HUMAN	CD9	22.6497	22.7119	22.6518	21.9495	22.1143	21.9707	20.5165	19.9174	21.4825	18.9209	19.1907	18.5857	19.6821	17.0154	15.8737	19.1588	19.625	19.4379
P21980	TGM2_HUMAN	TGM2	16.2154	15.8278	16.1214	18.554	20.3962	20.8802	23.119	22.8802	22.9261	13.0734	16.2331	14.3526	14.323	15.1126	15.1676	20.4375	20.3962	20.7307
P22033	MUTA_HUMAN	MUT	14.746	14.5098	14.2286	16.3179	16.451	16.8965	22.4551	22.1426	22.9406	18.6519	18.4466	13.38	18.5083	18.6636	18.2662	16.9476	16.1372	16.9907
P22061	PIMT_HUMAN	PCMT1	21.7098	21.6096	21.1079	20.2066	22.2302	21.4375	21.5309	20.4775	20.6628	16.2019	17.2389	16.9567	14.6037	15.9166	14.1477	20.5638	20.2302	20.2764
P22087	FBRL_HUMAN	FBL	13.769	15.3772	15.1965	16.0549	16.4194	16.2592	19.8833	20.4915	19.9892	12.8747	13.2698	13.5199	15.8189	15.4389	15.0794	19.3783	18.6011	18.9427
P22102	PUR2_HUMAN	GART	15.6769	14.0408	13.7208	17.6993	20.8346	20.265	18.6744	20.0492	19.9232	14.5485	14.7845	13.746	19.2837	20.1825	19.1703	20.2764	20.0691	19.9052
P22105	TENX_HUMAN	TNXB	21.5638	22.1269	20.7876	17.0342	22.0886	16.5027	19.4682	19.5311	19.7206	21.3321	21.5356	21.5117	21.4676	21.0756	21.3699	20.68	20.4476	20.8113
P22234	PUR6_HUMAN	PAICS	21.391	21.4118	20.6364	20.1457	19.6185	19.5043	24.0359	23.867	24.0275	16.7455	14.5987	13.5059	19.7977	19.8229	19.9258	20.5451	20.3211	20.3538
P22303	ACES_HUMAN	ACHE	14.6861	14.8968	15.7913	18.2689	16.9343	18.0898	23.7182	23.3239	23.4676	13.5007	13.9893	15.2343	15.6333	15.7574	14.7338	16.6092	15.2639	15.7434
P22307	NLTP_HUMAN	SCP2	21.0224	20.0821	22.4247	16.2947	16.6999	15.8139	19.6135	23.5404	19.6073	19.9882	20.0156	19.3935	20.2066	16.1198	15.18	22.928	22.654	22.8034
P22314	UBA1_HUMAN	UBA1	19.0655	19.472	19.2947	21.2302	22.0156	21.8307	26.8504	26.7895	26.6181	19.1226	19.3772	18.5265	22.6693	22.5638	22.5662	22.2036	21.823	22.0526
P22352	GPX3_HUMAN	GPX3	22.2877	22.1856	22.632	18.5788	19.9601	20.0426	21.4825	20.7796	20.6006	23.019	22.969	22.7203	23.3778	23.5638	23.417	21.9061	21.5309	21.4375
P22392	NDKB_HUMAN	NME2	21.5685	21.6497	21.5261	22.0918	22.4298	22.3988	26.9088	26.5045	26.673	20.2764	19.9742	19.9601	20.343	20.4576	20.4375	26.4923	26.4692	26.4629
P22528	SPR1B_HUMAN	SPRR1B	14.8958	15.3296	12.9222	20.6453	20.6886	17.833	24.3376	23.5754	23.8385	14.1852	14.4509	13.0128	21.6141	21.1642	20.4476	23.4298	23.3239	23.3645
P22531	SPR2E_HUMAN	SPRR2E	18.604	17.9836	18.0918	16.3478	17.0601	16.4593	25.7745	25.8093	25.7695	14.0571	13.7523	15.6105	23.6757	23.3645	23.3778	24.2535	24.1719	24.3376
P22626	ROA2_HUMAN	HNRNPA2B1	23.9225	23.9584	23.9933	23.5869	22.4576	21.265	24.9043	25.0401	24.976	20.5915	20.7796	20.6714	21.2302	21.1015	21.3266	24.8858	24.7846	24.8858
P22692	IBP4_HUMAN	IGFBP4	15.4111	15.6559	16.039	16.4253	17.7406	14.2262	21.0677	19.1594	21.6971	13.0826	14.8349	13.1012	16.6194	17.143	16.0747	16.7844	16.0831	15.8628
P22695	QCR2_HUMAN	UQCRC2	12.714	16.0763	15.4643	17.5897	18.4253	19.1204	24.002	23.2821	23.391	18.2475	13.3993	14.8604	19.5985	19.1469	19.2867	21.3752	21.5961	21.5638
P22735	TGM1_HUMAN	TGM1	18.0676	16.7171	18.2462	22.7161	22.1079	22.7348	23.1079	23.0526	23.0459	13.8167	14.3615	13.7933	20.1825	21.4015	21.2243	21.6584	21.8727	21.6714
P22792	CPN2_HUMAN	CPN2	23.1269	23.3645	23.1658	25.5404	23.0674	24.2463	21.3553	19.1869	19.9429	20.4576	20.8651	20.7471	22.6497	22.6164	22.714	21.2125	21.3752	21.1946
P22891	PROZ_HUMAN	PROZ	18.9964	19.3267	19.2198	17.4714	16.1989	16.1768	19.9081	21.4609	19.3878	19.0314	19.6721	18.7857	20.3962	20.2419	19.8486	22.1047	22.1765	22.0983
P22897	MRC1_HUMAN	MRC1	18.3737	18.4125	18.0788	16.6388	16.9293	16.3845	20.6299	19.9644	20.5366	12.8408	15.126	13.068	18.1927	18.2515	18.1948	16.8787	16.0556	16.7631
P23083	HV103_HUMAN		24.6375	24.5285	24.8997	21.7915	22.3403	22.953	20.5817	19.9241	19.5503	24.7441	24.8858	24.6096	21.4118	20.7056	21.5404	19.7486	16.742	20.0156
P23141	EST1_HUMAN	CES1	14.4388	16.2684	15.5102	16.6134	15.7033	16.8865	19.9718	19.9605	20.7184	17.684	17.6417	17.5925	17.7268	15.4383	15.4757	21.0756	20.9316	20.6886
P23142	FBLN1_HUMAN	FBLN1	23.0224	23.0658	23.1031	23.2961	23.7389	24.3778	20.2332	19.9373	20.1466	25.5075	25.5725	25.48	23.1596	23.4676	23.3101	22.4349	22.6562	22.5869
P23219	PGH1_HUMAN	PTGS1	17.2934	15.4846	13.9571	17.3754	17.0494	17.0987	19.3487	21.3413	20.3263	13.7106	12.9122	12.9572	15.449	16.9426	17.024	21.0156	20.6096	20.8802
P23229	ITA6_HUMAN	ITGA6	19.2633	19.1388	19.1286	18.8789	20.0426	19.8993	22.6886	20.7007	23.1079	13.1314	16.7013	15.6866	16.9957	17.0224	16.7387	19.8945	20.4375	20.2302
P23246	SFPQ_HUMAN	SFPQ	19.7749	19.7823	19.7814	19.4318	19.6649	20.9951	26.4008	26.2372	26.3444	14.6299	14.8776	16.5235	20.0691	19.6356	19.4571	22.6051	22.3672	22.5638
P23258	TBG1_HUMAN	TUBG1	13.489	15.3552	15.6213	17.8416	19.0447	18.5687	22.2535	22.1174	22.2273	14.4662	13.7168	13.3161	19.463	19.2504	19.4236	18.2614	16.6759	16.3653
P23284	PPIB_HUMAN	PPIB	22.0592	22.4015	22.4726	19.0262	21.5592	20.9098	19.5767	21.1886	21.7594	20.6971	21.0951	20.7955	20.953	21.2243	20.7715	23.9672	23.9134	23.9933
P23368	MAOM_HUMAN	ME2	21.5592	12.7697	19.2455	18.5369	18.5143	22.3101	20.7676	19.1797	20.3909	14.1109	13.2338	12.9336	18.4083	19.1259	18.4957	19.379	18.9869	18.5831
P23381	SYWC_HUMAN	WARS	14.5962	14.168	14.0589	16.0189	18.379	17.7499	22.8113	21.9985	21.9985	14.845	14.4397	12.2957	18.6075	17.1591	17.7448	19.8434	19.7833	19.5389
P23396	RS3_HUMAN	RPS3	22.2707	22.2302	22.3073	22.8034	23.2258	23.1395	28.4274	27.4551	27.6998	20.8876	20.895	20.9098	23.7077	23.8093	23.7995	24.9361	24.7796	24.918
P23467	PTPRB_HUMAN	PTPRB	14.1401	14.619	13.9576	17.3109	17.0677	13.9855	22.2736	21.9812	21.8385	15.7679	14.3553	12.8853	15.6503	16.8403	16.7085	16.2494	16.0068	16.3243
P23490	LORI_HUMAN	LOR	16.917	16.2453	16.6518	20.8876	22.632	22.8764	25.239	24.7594	24.7182	15.8503	14.1581	14.2037	20.3211	20.1206	20.5545	22.8576	22.7265	22.9513
P23526	SAHH_HUMAN	AHCY	20.4476	20.8034	20.5165	21.6276	22.0983	21.6929	23.8385	23.217	23.1111	18.3887	17.3028	18.5143	21.9024	21.8346	21.8576	22.1856	21.7307	21.8651
P23528	COF1_HUMAN	CFL1	23.1673	22.8385	22.8895	23.48	22.743	22.3101	25.9672	25.9428	26.9203	20.0559	20.002	19.9459	22.1457	22.4298	22.4601	25.2571	24.9584	25.1095
P23588	IF4B_HUMAN	EIF4B	14.7586	16.3485	15.5918	16.8221	19.8853	19.4201	25.0359	24.7846	24.7286	16.1014	12.2573	12.3251	17.8788	14.1527	15.4171	20.0156	19.7639	19.7374
P23634	AT2B4_HUMAN	ATP2B4	14.5377	15.7443	16.8336	17.0744	17.0162	15.045	25.1871	26.2021	26.1776	13.9922	14.3101	13.1985	19.8496	21.0821	20.8876	19.3922	18.5121	19.0545
P23921	RIR1_HUMAN	RRM1	13.8574	13.4268	13.8628	18.0894	15.7975	16.0395	20.5637	18.8279	18.9313	13.5273	14.0498	13.8362	19.2338	18.3536	18.195	19.6451	19.1071	19.8457
P24043	LAMA2_HUMAN	LAMA2	12.9002	15.1958	14.356	17.5314	17.0014	16.1755	22.5823	22.5404	22.5754	16.8852	17.6317	17.0715	16.1496	16.3185	15.0924	15.2967	17.9915	15.8887
P24158	PRTN3_HUMAN	PRTN3	16.0445	16.2041	15.518	17.7005	17.922	16.029	19.5755	19.3399	20.9427	14.4826	12.7034	17.8695	19.0474	19.1119	18.7813	16.7988	15.3224	15.6116
P24298	ALAT1_HUMAN	GPT	15.092	14.7234	13.8673	17.9992	18.0056	17.5947	23.0983	22.8519	22.7056	14.8815	14.7169	12.9692	16.9232	15.0618	14.5205	15.5636	16.5921	15.2501
P24534	EF1B_HUMAN	EEF1B2	21.2593	21.1206	21.2419	17.4807	19.0684	18.6786	23.9495	23.3376	23.2679	14.1162	14.2394	14.7168	18.9573	18.9814	18.8968	22.1795	21.9777	22.0292
P24539	AT5F1_HUMAN	ATP5F1	14.9762	14.5639	16.1482	17.3666	16.9054	16.354	23.7594	23.5983	23.1047	14.3273	14.1759	13.2588	15.4805	15.4682	14.6837	18.8015	18.6552	18.8908
P24593	IBP5_HUMAN	IGFBP5	14.7932	13.4364	14.6938	17.5711	16.0177	16.5034	19.8323	18.5638	20.3627	15.0535	12.9262	13.5805	15.7422	14.6231	15.9584	19.5919	19.906	19.6535
P24666	PPAC_HUMAN	ACP1	20.4972	19.8693	19.9156	17.9529	20.4874	20.8034	25.6676	25.1488	25.5551	16.7195	16.7303	15.1958	20.1206	19.2463	18.8087	22.9672	22.8034	22.7098
P24752	THIL_HUMAN	ACAT1	18.7209	18.0885	18.1842	17.0747	15.9545	15.8166	26.4202	24.7895	26.4583	15.5225	15.9588	15.3544	19.6287	20.1704	19.5388	20.8423	20.8113	21.1581
P24821	TENA_HUMAN	TNC	20.1825	20.0426	20.1704	21.8113	20.2764	19.2178	23.8764	24.0691	23.654	19.7438	20.2989	20.0821	18.6425	18.5124	19.3302	19.3333	19.6383	20.0951
P24844	MYL9_HUMAN	MYL9	15.5101	14.9448	13.8995	16.989	15.8656	16.7434	18.7882	20.571	20.3587	13.3039	12.0838	13.3323	16.4814	15.5663	16.7987	23.895	23.7995	23.8385
P25205	MCM3_HUMAN	MCM3	15.845	14.8682	14.7612	18.7757	19.3965	18.7847	19.1926	20.0705	20.6165	15.2575	14.5664	13.9083	20.6364	19.9316	19.9214	19.0135	19.2408	19.0415
P25311	ZA2G_HUMAN	AZGP1	22.48	22.5333	22.5846	24.2535	23.7895	24.4234	25.9157	25.9803	25.9847	20.9098	20.9243	20.714	25.3712	25.3712	25.48	22.3266	22.5141	22.4015
P25325	THTM_HUMAN	MPST	14.2872	15.8595	16.6155	17.1514	16.01	16.0115	20.6128	19.8755	19.7164	13.2079	15.9804	14.3022	16.9301	17.2415	17.4286	17.2924	15.847	15.6748
P25398	RS12_HUMAN	RPS12	21.5685	21.4576	21.3752	18.2711	19.5539	19.2091	24.0609	23.8576	24.0443	16.5417	15.6781	16.7317	21.002	20.7876	20.6628	24.5105	24.6096	24.5983
P25685	DNJB1_HUMAN	DNAJB1	15.5626	14.4653	13.1729	16.761	17.4559	16.4185	20.0764	19.8485	19.9675	13.684	14.0755	14.6981	15.3143	15.1246	15.7011	18.4245	18.1086	18.285
P25686	DNJB2_HUMAN	DNAJB2	14.8101	14.101	15.5338	14.5932	17.7699	16.7541	19.8004	20.4194	19.8989	14.0762	13.9748	14.0914	16.9798	15.2363	15.6692	16.1553	15.7252	16.2634
P25705	ATPA_HUMAN	ATP5A1	21.1269	20.7715	20.8423	23.9406	23.867	23.7995	29.1483	29.5573	29.6948	22.2477	22.3857	22.1206	22.8727	22.9513	23.0054	25.4831	25.3877	25.3135
P25786	PSA1_HUMAN	PSMA1	19.8909	20.1457	19.6417	21.85	21.4324	21.4576	25.8288	25.7077	25.7594	17.4725	17.7714	17.9335	20.0156	20.2185	19.9742	23.8764	23.6649	23.5754
P25787	PSA2_HUMAN	PSMA2	20.9882	18.721	20.4874	19.5783	18.6201	17.5074	21.1369	22.8651	23.2679	14.3804	15.0051	14.64	15.4852	15.9015	15.7957	22.4923	22.0723	22.1976
P25788	PSA3_HUMAN	PSMA3	19.6847	19.1796	19.8671	20.4375	21.5869	21.1143	25.5696	25.4138	25.341	14.9956	15.1004	12.1438	16.6979	19.1377	18.9612	22.6074	22.1704	22.1015
P25789	PSA4_HUMAN	PSMA4	20.0156	20.0559	19.9459	21.8727	22.0756	22.0359	25.0975	25.2996	25.141	17.4544	17.942	17.7963	20.0292	19.6893	19.6474	23.4298	23.2821	23.3101
P25815	S100P_HUMAN	S100P	15.9083	15.4592	15.2484	17.8822	19.779	20.6006	18.7866	19.7578	19.5307	13.9145	14.7017	13.263	14.9661	14.1753	15.4905	16.5835	17.3957	16.2805
P26022	PTX3_HUMAN	PTX3	17.3147	17.5305	17.2795	16.8878	16.9256	19.4696	19.4346	19.0872	20.8861	14.2084	14.5449	13.6579	15.7215	14.6523	16.753	15.4231	15.5039	17.522
P26038	MOES_HUMAN	MSN	22.5892	22.6671	22.5093	23.0999	23.4923	23.1441	25.4645	25.019	25.5522	21.0292	20.8191	20.4273	22.5141	22.6779	22.7594	25.3877	24.9847	25.1642
P26196	DDX6_HUMAN	DDX6	16.495	15.807	22.0526	17.5269	21.391	22.5545	24.9803	26.1984	26.8858	13.4412	14.7853	20.2419	21.895	22.8152	22.4118	23.1363	23.0173	23.0526
P26368	U2AF2_HUMAN	U2AF2	17.5906	17.682	15.0949	18.8145	20.1704	19.2593	19.2165	18.4153	20.301	13.2732	16.8782	14.1728	19.1392	19.0667	18.7262	20.8113	20.8034	20.8034
P26373	RL13_HUMAN	RPL13	21.9207	22.0393	21.9812	24.824	24.9043	25.0062	28.1747	27.5536	27.8445	20.2185	20.7056	20.1946	23.4041	23.5638	23.5869	24.6865	24.6375	24.6595
P26378	ELAV4_HUMAN	ELAVL4	14.3155	15.9328	15.1915	16.529	17.4012	16.2645	23.5983	23.391	23.7077	12.5551	14.6004	13.5724	17.3525	15.936	15.6089	16.4791	15.8848	16.0713
P26440	IVD_HUMAN	IVD	15.976	12.5781	13.6045	17.4038	15.8464	17.718	24.48	23.7389	23.9225	13.1366	14.9857	14.7268	16.167	17.3451	16.1119	21.6843	20.3538	21.8034
P26447	S10A4_HUMAN	S100A4	19.9111	19.7737	19.8232	20.8191	20.3857	19.8149	21.9777	21.5915	20.2038	18.4654	18.8193	18.3944	20.3538	20.4874	20.4874	25.4551	25.3943	25.3975
P26583	HMGB2_HUMAN	HMGB2	14.2621	15.0498	15.4427	16.7115	17.2832	17.683	20.3524	19.7352	18.2838	14.2399	14.9413	14.6969	17.3506	17.1231	17.413	21.928	21.7098	22.1581
P26599	PTBP1_HUMAN	PTBP1	19.0277	19.0797	18.9397	16.6794	21.0951	20.6186	19.7417	18.7058	20.4862	14.7093	13.8196	13.2163	17.6842	20.1079	19.7738	22.2933	22.3988	22.2155
P26639	SYTC_HUMAN	TARS	17.7462	17.0168	15.2625	16.0973	20.1704	19.4011	22.3403	22.8054	22.4451	14.2852	14.934	14.1945	19.5238	19.5427	19.5716	19.5607	19.6866	19.6696
P26640	SYVC_HUMAN	VARS	16.4478	14.6701	15.9878	17.5151	18.5249	18.2704	23.9495	24.2679	24.1642	15.5693	16.3502	15.9651	20.3321	20.6886	20.8191	19.5804	19.1761	18.4412
P26641	EF1G_HUMAN	EEF1G	21.9882	22.155	22.0359	21.5261	22.882	23.0393	25.8215	24.4862	25.317	19.8893	18.5844	13.5863	21.7836	21.5356	21.6929	24.0526	23.8858	23.9584
P26885	FKBP2_HUMAN	FKBP2	22.6693	22.4751	22.5213	19.3284	20.2535	20.002	26.7517	26.391	26.5711	20.0691	20.2185	19.8919	20.0691	18.9596	20.0821	23.6757	23.632	23.5404
P26927	HGFL_HUMAN	MST1	20.9812	20.8113	21.1457	19.288	21.0426	20.5069	18.5054	20.3528	20.2365	21.1886	21.2821	21.1332	20.5261	20.8576	20.8034	20.3645	20.5451	20.2302
P27105	STOM_HUMAN	STOM	22.0983	22.0789	22.0088	19.4389	20.4273	20.9742	22.4874	22.0224	22.4324	12.4084	13.6436	16.4456	20.0426	19.3231	19.6012	22.5638	22.6453	22.4923
P27169	PON1_HUMAN	PON1	24.4923	24.4234	24.3778	24.8336	25.0894	25.1332	24.4984	24.3975	24.3239	25.8312	26.0254	25.7619	25.6649	25.6811	25.6998	24.4041	24.8288	24.7895
P27338	AOFB_HUMAN	MAOB	14.4727	13.3821	13.8172	18.0992	15.5863	16.7039	25.1332	24.8044	24.7846	14.7135	13.7892	13.4674	16.9256	15.3503	16.4281	15.2824	15.9468	17.1723
P27348	1433T_HUMAN	YWHAQ	19.9267	18.9671	18.9989	20.1825	20.7955	20.9812	25.9293	26.0401	26.2058	13.2452	14.9367	14.9364	20.4676	21.5309	21.5685	23.2302	22.9298	22.9134
P27361	MK03_HUMAN	MAPK3	13.8089	15.3636	16.5278	17.9025	18.2159	17.888	25.3376	25.6513	25.6676	15.1253	13.2203	14.2374	17.4241	14.4012	16.3464	19.8775	19.7779	19.3127
P27482	CALL3_HUMAN	CALML3	16.3626	14.7601	16.3729	21.1886	21.6096	21.8987	22.4849	22.632	22.2155	14.65	13.6268	15.5273	19.9601	19.796	20.0426	16.2596	16.3191	16.3986
P27487	DPP4_HUMAN	DPP4	18.386	18.6437	18.6244	17.8335	17.3748	16.289	20.002	19.5948	19.9994	14.4939	16.2637	14.1475	15.7162	15.4957	15.3	15.4508	15.5492	14.7652
P27635	RL10_HUMAN	RPL10	18.6483	19.0603	19.0744	17.479	21.0088	19.9119	24.0359	20.7307	21.5545	17.5285	17.8765	17.9634	20.6971	20.4775	20.0691	21.5869	20.9024	21.6584
P27694	RFA1_HUMAN	RPA1	13.6017	14.1389	13.8814	16.1916	17.3375	16.9254	20.588	20.215	20.1425	12.4584	14.3209	14.1701	16.9364	17.1803	16.5042	17.4175	17.5198	16.9799
P27695	APEX1_HUMAN	APEX1	19.4273	19.3138	19.7782	17.6515	19.6149	19.9742	22.0592	20.8607	20.2314	18.5372	18.6485	18.4839	19.1541	19.3062	19.4167	20.5823	20.7389	20.4874
P27701	CD82_HUMAN	CD82	18.1843	19.2595	18.0358	17.7464	16.5631	16.4561	19.4507	19.3332	20.0783	14.2658	14.2281	13.3318	16.1146	15.783	15.5552	19.5655	18.9339	19.5584
P27708	PYR1_HUMAN	CAD	19.0783	18.2054	17.6596	16.3213	21.0359	20.2419	22.8461	23.5638	23.3645	18.0547	18.1346	17.9379	20.0559	20.5069	20.5823	20.1332	19.8951	19.9051
P27797	CALR_HUMAN	CALR	21.5451	20.9024	21.7223	18.9447	16.116	17.0888	23.9043	22.1795	24.6865	18.8265	19.5655	19.2118	21.8727	21.391	21.6453	22.1206	21.9061	21.8876
P27816	MAP4_HUMAN	MAP4	22.3592	22.7836	21.7955	23.1111	23.3511	23.6096	18.8952	20.2269	19.4156	23.6865	24.2535	23.417	21.8651	21.5731	21.7553	22.5213	23.5285	22.632
P27824	CALX_HUMAN	CANX	18.4125	18.923	19.2724	16.2225	16.6447	18.5045	24.5285	25.317	25.4041	12.7851	14.6787	14.0461	21.2419	21.3538	21.4324	22.4972	22.5165	22.4898
P27918	PROP_HUMAN	CFP	22.4349	22.4972	22.48	21.7182	22.3831	22.2185	23.7286	24.002	24.0275	22.3778	22.4247	22.4221	22.928	22.7265	22.6096	24.5165	24.558	24.6649
P28065	PSB9_HUMAN	PSMB9	14.1099	15.7908	14.5395	18.2667	16.5745	17.7477	20.8508	20.1745	20.5137	13.9303	14.1823	14.402	15.6077	16.7089	15.7535	16.4932	15.6914	15.9413
P28066	PSA5_HUMAN	PSMA5	18.9657	18.5835	18.3578	20.2302	20.9812	20.6628	24.0935	23.5045	23.5045	21.0821	20.1704	15.3596	19.271	19.1582	19.0456	21.3376	20.6096	20.7389
P28070	PSB4_HUMAN	PSMB4	19.7508	19.5426	19.0822	16.3888	17.2556	15.7623	23.1749	22.6006	22.6992	14.9291	14.4787	14.1772	15.3951	16.7882	16.4503	22.0156	21.7756	21.5404
P28072	PSB6_HUMAN	PSMB6	19.9306	20.8876	19.5734	24.0443	22.1079	23.976	23.9406	23.2051	23.2961	12.9581	12.9083	15.9423	20.8113	21.0493	20.8191	21.4375	20.3857	21.0625
P28074	PSB5_HUMAN	PSMB5	20.3321	20.7876	15.1058	20.8576	19.7777	20.3101	21.9495	23.1472	23.4041	14.1382	14.698	13.7414	18.9921	15.5477	18.6997	20.1946	20.4476	20.4067
P28161	GSTM2_HUMAN	GSTM2	15.9882	16.5232	15.0207	18.0546	16.6631	15.9901	19.6654	20.7089	18.8082	14.4391	13.2152	14.0366	16.3127	14.843	16.1225	20.2535	20.1946	20.1946
P28288	ABCD3_HUMAN	ABCD3	15.9789	13.8127	14.2566	18.4829	16.3591	17.658	19.4606	19.6399	20.8883	16.8262	17.301	16.716	18.169	18.2463	17.4348	17.5158	17.8821	18.0477
P28289	TMOD1_HUMAN	TMOD1	14.777	15.7498	13.9166	17.3187	16.5787	15.0244	21.8073	21.9707	21.7471	14.6862	13.1417	15.8077	15.9464	14.7148	15.6582	15.2742	15.5275	16.3172
P28331	NDUS1_HUMAN	NDUFS1	15.3178	16.3479	14.776	17.1423	19.1849	19.5309	25.3778	25.5812	25.6838	18.9903	19.1634	18.6246	15.2064	15.8206	15.9252	21.265	21.4015	21.4375
P28482	MK01_HUMAN	MAPK1	14.3664	15.468	15.0144	17.2054	16.1318	15.9305	26.1833	26.4378	25.9293	13.8114	13.4534	13.8376	15.4793	15.1535	15.7635	22.5754	22.3403	22.1079
P28676	GRAN_HUMAN	GCA	18.251	17.4958	18.5106	17.758	17.1536	17.6944	20.7664	21.242	20.6571	14.9198	15.4279	13.6855	16.8584	14.8012	14.079	18.6633	18.6	18.5175
P28799	GRN_HUMAN	GRN	17.1104	16.3146	17.0124	16.8153	16.4352	16.5906	19.8632	19.3005	18.7512	14.8487	13.6552	15.7394	14.1256	17.1243	15.3879	15.698	15.8374	16.0237
P28838	AMPL_HUMAN	LAP3	16.1422	19.9213	15.2055	22.2707	18.3202	15.9333	23.0821	23.5983	23.7594	14.3257	13.5392	13.9182	19.3972	20.1079	19.1941	21.1269	20.85	20.6096
P28906	CD34_HUMAN	CD34	16.5795	12.6512	14.3637	17.1508	17.1801	15.8842	19.9356	19.2866	20.5866	12.7928	14.6057	13.5212	15.4187	16.2045	13.5209	17.3009	17.8287	18.0817
P29034	S10A2_HUMAN	S100A2	15.4805	16.255	15.3073	17.5138	20.0691	19.9882	21.7389	21.5823	21.2707	13.2129	13.9978	13.4158	18.2687	18.1004	18.3645	15.341	15.6968	15.6017
P29122	PCSK6_HUMAN	PCSK6	14.0651	16.0711	14.6785	18.4441	16.7367	16.536	19.8112	19.9416	19.6858	14.4184	17.4922	17.6663	16.1061	16.4353	14.6031	16.1233	15.9267	15.7077
P29144	TPP2_HUMAN	TPP2	14.1235	14.112	16.0949	16.878	18.5944	15.5768	25.8433	24.7895	24.8191	13.5701	14.5922	14.3351	17.6542	17.496	17.5374	19.3795	18.8441	19.3502
P29218	IMPA1_HUMAN	IMPA1	14.5815	15.9762	13.2632	17.709	15.3742	16.4028	25.019	24.9539	25.1214	14.636	14.8067	12.5196	16.2439	14.218	16.2931	20.9024	21.0886	20.6186
P29279	CTGF_HUMAN	CTGF	13.6043	15.6498	14.3539	16.5774	16.9302	17.1972	20.763	19.0835	20.1572	16.7182	17.3023	16.4676	14.7852	15.3965	16.9415	17.7021	16.0627	15.882
P29350	PTN6_HUMAN	PTPN6	13.6609	15.1435	13.9533	17.8406	15.6974	16.1133	19.7811	18.8375	19.047	14.4684	14.6177	13.6161	19.9156	19.7275	19.822	20.9812	19.5345	20.4972
P29401	TKT_HUMAN	TKT	17.9461	18.7293	17.4305	20.9601	21.0559	21.2066	25.141	25.2096	25.2961	18.492	18.3297	18.0903	21.7995	21.953	21.8802	23.0359	22.5961	22.7935
P29508	SPB3_HUMAN	SERPINB3	14.2978	13.8508	15.0713	22.9619	23.48	23.417	25.3066	24.7338	24.558	14.312	14.4218	15.4087	21.391	21.265	21.2243	20.7876	20.6886	20.7796
P29622	KAIN_HUMAN	SERPINA4	21.5869	21.6929	21.5545	17.0959	20.7715	21.4324	19.4734	20.2924	19.3989	21.8385	21.8839	21.6006	22.4425	22.3645	22.3988	19.6114	19.7544	19.6268
P29692	EF1D_HUMAN	EEF1D	20.8727	20.0156	19.8353	20.7389	21.4425	21.3045	20.8113	21.6628	23.8288	17.6251	15.6436	12.8587	21.3645	21.4676	20.9024	21.6364	21.5117	21.5961
P29966	MARCS_HUMAN	MARCKS	17.4547	17.7092	14.5853	16.5122	19.736	19.9221	21.4425	21.5545	21.2764	14.401	13.872	15.691	16.4174	15.4949	16.7048	16.3686	18.0901	18.3303
P30040	ERP29_HUMAN	ERP29	20.3645	19.9742	20.9742	16.8113	20.0292	16.6704	21.7553	21.8152	22.48	16.6316	16.4099	17.1886	16.2638	15.3366	15.4306	22.632	22.6562	22.7955
P30041	PRDX6_HUMAN	PRDX6	20.9316	20.85	20.8876	22.1856	22.6029	22.9548	25.9539	25.2643	25.8694	21.2125	20.9243	20.5638	22.2764	22.2736	22.6971	23.8093	23.8385	23.8191
P30043	BLVRB_HUMAN	BLVRB	19.0005	19.039	19.0464	17.8592	19.5714	19.9459	19.8622	20.9167	19.5937	17.4597	17.3083	17.4815	19.0549	19.4749	19.5515	18.63	19.2006	15.9734
P30044	PRDX5_HUMAN	PRDX5	22.6209	22.5237	22.3672	22.3073	22.2332	21.4972	27.0401	27.17	27.1214	22.0625	22.1015	21.8614	21.2821	21.8538	21.6409	24.7024	24.6431	24.7995
P30048	PRDX3_HUMAN	PRDX3	13.571	19.3629	19.3336	20.3101	20.1704	19.4251	25.6237	25.1055	25.0567	19.3168	13.334	12.6323	19.0634	19.0657	18.5592	21.9637	22.2096	22.3699
P30049	ATPD_HUMAN	ATP5D	19.4712	19.6107	19.6051	18.8477	20.9882	21.1457	23.9134	25.2426	25.1488	16.9705	13.569	15.7309	18.9868	18.7973	15.6189	21.6051	21.5356	21.6671
P30050	RL12_HUMAN	RPL12	21.0821	21.1206	21.0088	21.3376	21.7836	21.4273	26.3528	25.8528	25.8336	19.3834	19.3281	19.2789	21.2302	21.3645	21.2125	23.5983	23.4041	23.5869
P30084	ECHM_HUMAN	ECHS1	13.1444	16.0221	21.2821	17.1853	16.3263	17.0295	22.0723	23.5869	22.9795	14.1087	13.542	10.1443	16.9527	15.2231	15.5253	23.1063	22.4923	23.1206
P30085	KCY_HUMAN	CMPK1	18.712	18.8093	18.5768	18.0725	16.979	15.6487	25.1757	24.9847	25.1908	16.565	13.3779	13.6724	18.3722	17.8565	15.7484	23.632	23.9316	23.7077
P30086	PEBP1_HUMAN	PEBP1	20.4576	20.5069	20.6276	20.002	20.9243	20.1946	18.4814	23.9933	23.7995	14.7926	13.4246	13.6125	18.9019	19.1894	19.3207	19.7046	19.4165	19.5452
P30101	PDIA3_HUMAN	PDIA3	21.0156	20.7715	20.7471	20.8802	20.5823	21.4825	24.8997	25.1449	24.8336	18.341	18.2417	17.4283	20.5356	21.0559	20.2302	23.632	23.848	23.7077
P30153	2AAA_HUMAN	PPP2R1A	18.3518	17.9313	17.9319	24.3578	23.0156	18.8414	26.5389	25.9672	26.4218	14.114	15.9101	14.6769	19.2308	19.3714	19.0551	21.2989	20.8269	20.7307
P30405	PPIF_HUMAN	PPIF	15.9783	18.0029	14.2516	17.3033	16.2398	17.7166	20.3236	19.8484	19.8351	14.1134	12.1881	13.1309	15.1332	16.4313	16.8574	20.3857	19.9882	21.343
P30419	NMT1_HUMAN	NMT1	16.0812	15.4344	14.3198	17.9634	17.4321	15.4084	21.024	21.0732	19.1835	13.871	15.3872	13.2013	13.9609	15.7178	15.6812	15.5089	14.4921	19.6551
P30520	PURA2_HUMAN	ADSS	15.7617	13.0304	14.6758	17.5633	17.2509	17.042	19.5587	20.4228	20.1202	13.5825	13.135	14.6981	17.112	14.6526	17.9977	20.895	20.4874	20.4067
P30566	PUR8_HUMAN	ADSL	14.4661	14.6125	14.5338	17.7945	15.4912	16.4171	19.3865	20.2989	19.0887	14.2483	14.4851	13.7351	14.4388	15.8177	13.9941	19.5624	19.2888	19.5552
P30626	SORCN_HUMAN	SRI	21.2989	21.2593	21.4118	20.7876	20.9742	20.4874	22.3017	24.6431	24.5638	12.6154	14.7812	13.767	17.6178	18.7622	18.9671	23.8385	23.8858	24.0691
P30740	ILEU_HUMAN	SERPINB1	18.3255	18.0194	17.9224	16.7201	19.2369	18.3627	20.5149	19.5226	20.3517	12.445	15.1443	13.7283	17.5829	15.8561	16.0793	19.0503	18.5987	18.4073
P31025	LCN1_HUMAN	LCN1	14.9267	15.6787	14.6182	22.4247	23.1426	23.0918	24.1488	24.2021	24.0359	15.9461	13.3851	14.6924	20.6971	20.7223	20.714	20.2419	20.3101	20.3857
P31040	SDHA_HUMAN	SDHA	15.1957	14.8197	14.0095	16.445	16.3273	16.3995	26.2021	26.4234	26.3926	14.3919	14.9598	15.6755	20.6186	17.8489	16.5829	20.9024	20.2185	20.8113
P31146	COR1A_HUMAN	CORO1A	21.0691	21.0821	21.0886	21.5213	21.002	19.9214	24.0772	23.2535	24.4362	18.7259	19.3613	19.2129	23.7796	24.2821	24.2679	22.2361	21.8689	21.8423
P31150	GDIA_HUMAN	GDI1	18.9909	18.7716	15.9219	16.9359	15.4567	17.7368	29.066	28.9344	29.2054	18.7752	17.5968	18.0696	15.631	17.9464	15.6111	17.7641	18.2672	18.0053
P31151	S10A7_HUMAN	S100A7	18.6362	15.2104	15.6607	22.2243	23.1174	23.4425	19.6611	19.6414	20.4391	12.9766	14.6464	14.3413	22.0493	21.4221	21.8385	22.2535	22.6231	22.3592
P31153	METK2_HUMAN	MAT2A	18.8416	18.812	18.9511	17.6206	19.1523	18.6187	23.5754	23.1825	23.48	17.7524	17.2878	16.8667	20.1581	20.4576	19.5322	21.4626	21.1825	21.2593
P31323	KAP3_HUMAN	PRKAR2B	15.4635	14.5729	15.126	17.6424	16.0955	17.3181	22.654	23.7594	23.6096	15.788	16.6564	12.4534	16.5652	17.5347	16.2959	17.7652	16.4921	17.0724
P31327	CPSM_HUMAN	CPS1	20.8269	14.9322	19.7619	22.937	24.4488	22.6029	24.7077	25.0443	24.7389	19.9742	19.4481	19.842	21.3699	21.5685	19.6848	20.1079	20.343	20.2764
P31689	DNJA1_HUMAN	DNAJA1	15.1268	14.9243	15.1331	16.9493	15.8089	16.3598	18.7773	21.022	20.9541	15.4182	14.4115	15.7468	16.08	15.0141	15.3863	22.1946	20.7553	22.9441
P31930	QCR1_HUMAN	UQCRC1	20.9812	21.0756	21.3321	20.5915	22.5708	22.7492	24.848	26.0732	26.3712	17.4142	17.6134	17.2014	20.5356	21.2593	21.8614	21.7512	21.823	21.7955
P31937	3HIDH_HUMAN	HIBADH	14.6136	15.4977	15.2859	16.3533	16.1905	16.619	20.3564	19.6494	19.1951	14.3448	13.7989	12.7502	21.4324	15.822	15.1941	21.7223	21.8876	21.9672
P31939	PUR9_HUMAN	ATIC	16.7464	16.8471	16.179	17.4876	17.2693	17.9111	24.7389	24.0691	24.2317	13.7619	12.9406	13.0676	18.0725	18.3616	18.3166	21.8191	21.3538	21.5069
P31942	HNRH3_HUMAN	HNRNPH3	18.6319	18.6704	18.526	17.3605	18.3749	17.6373	18.6908	24.3975	24.4862	13.3228	15.0127	13.9392	15.3706	17.5592	18.5767	20.7223	20.5915	21.0559
P31943	HNRH1_HUMAN	HNRNPH1	20.2877	20.4375	20.4273	16.4158	19.2481	19.8972	23.5045	23.6096	23.5165	17.8546	18.2647	17.4265	21.0756	21.2707	21.3376	23.1095	23.0918	23.0625
P31944	CASPE_HUMAN	CASP14	19.0191	14.9578	18.4615	23.1627	24.002	24.1488	23.6096	24.019	24.3376	15.116	15.3916	14.2961	21.7796	22.1426	22.2066	21.1886	21.4221	21.2821
P31946	1433B_HUMAN	YWHAB	17.2608	17.7507	17.6626	17.474	20.1946	19.1187	22.3725	25.6703	25.7155	13.3429	14.4213	15.0037	16.461	18.8032	18.39	21.2302	20.7223	20.5451
P31947	1433S_HUMAN	SFN	14.8238	15.348	14.9746	17.5346	16.8862	20.6276	21.8073	22.5261	22.6693	16.7407	15.7902	16.7946	19.66	18.8868	17.9897	20.6096	20.6096	20.8576
P31948	STIP1_HUMAN	STIP1	20.9388	20.9316	20.6971	21.6186	21.1143	20.4067	23.9933	23.7995	23.391	18.1305	18.7351	17.6417	20.6971	20.7389	20.3962	21.5404	21.2821	21.3484
P31949	S10AB_HUMAN	S100A11	20.0691	20.68	19.7311	20.1079	21.4425	20.5356	19.7001	19.7113	21.2302	15.1558	14.479	13.2845	15.9269	14.7191	15.5584	21.1886	21.4375	21.0756
P32119	PRDX2_HUMAN	PRDX2	22.937	22.6051	22.7776	24.6703	24.8385	24.945	27.3494	27.1312	27.2535	20.2302	20.3857	20.2066	23.7695	23.7182	23.7594	24.1565	24.3975	24.3511
P32189	GLPK_HUMAN	GK	15.7622	15.8903	13.3918	16.7375	17.4954	15.9482	21.1581	20.8346	21.1395	13.4836	13.7126	12.4977	17.9063	16.0474	15.5924	17.6607	16.2026	15.3947
P32969	RL9_HUMAN	RPL9	19.5779	19.6612	19.8066	17.8888	18.1963	19.198	21.2821	22.4676	22.7265	12.2347	14.2545	14.715	20.1704	20.2185	20.3321	20.9024	20.2877	20.8802
P33121	ACSL1_HUMAN	ACSL1	16.5643	14.7451	15.481	16.8698	16.7808	16.3819	23.1285	22.5662	22.9061	16.7561	18.6366	13.5619	17.6984	18.3357	17.8295	19.9459	19.9601	19.6051
P33151	CADH5_HUMAN	CDH5	18.4255	18.5283	18.8745	17.7566	17.0668	18.3473	20.3792	20.7346	20.4487	19.0611	19.1936	18.9532	20.6714	20.6096	20.9243	17.7583	14.9855	16.1059
P33176	KINH_HUMAN	KIF5B	14.2558	14.0365	15.0681	17.5063	20.7634	16.0885	23.5754	22.9495	23.4425	14.2932	13.2693	12.82	17.2588	17.4528	17.8067	19.6332	19.5721	19.2209
P33240	CSTF2_HUMAN	CSTF2	15.4155	15.9478	16.2881	16.7157	17.8085	16.5692	19.107	19.7096	19.6181	14.0268	14.0516	12.9624	18.2711	18.2206	18.251	19.8398	20.0156	19.8761
P33241	LSP1_HUMAN	LSP1	14.9698	14.8776	14.4129	17.9717	17.8526	14.9384	19.9197	20.2701	19.743	13.4139	14.0282	14.8203	14.0399	16.12	16.7343	15.686	15.227	16.4373
P33527	MRP1_HUMAN	ABCC1	12.7336	16.665	15.9833	17.1671	16.0454	16.2389	19.2775	17.5831	19.7145	15.6964	13.0077	13.7334	14.6919	17.3675	14.6746	18.5887	19.0176	18.7617
P33908	MA1A1_HUMAN	MAN1A1	19.4442	19.731	14.4265	15.4104	17.3306	17.0289	19.5797	19.6837	20.0914	19.4854	18.6617	19.2145	20.8423	18.3157	16.2687	19.2521	19.0451	19.3612
P33991	MCM4_HUMAN	MCM4	15.1634	15.9965	14.9278	17.757	19.7313	17.4917	23.4425	22.9423	23.4676	16.7885	13.6008	12.2687	20.4576	20.1079	20.2764	19.7832	19.9316	19.9601
P33992	MCM5_HUMAN	MCM5	14.4951	16.217	15.1589	17.4899	17.2469	15.6372	20.5654	21.6914	18.9875	13.376	12.7929	13.3249	20.4576	20.6364	20.9459	19.9134	19.639	19.738
P33993	MCM7_HUMAN	MCM7	18.0011	13.8749	17.4862	17.5769	18.1807	20.0559	19.7212	20.0849	19.5251	15.0126	14.1891	14.5282	19.0073	18.8325	18.7628	19.6962	20.1457	20.0292
P34096	RNAS4_HUMAN	RNASE4	15.6769	17.5355	17.8688	17.8	16.9641	16.9679	19.7584	19.9413	18.1217	15.4572	18.5419	17.3674	16.2723	15.7812	14.9397	17.951	16.8812	17.6459
P34897	GLYM_HUMAN	SHMT2	18.8277	19.1065	18.4884	18.4643	20.9171	21.0156	22.4874	23.5165	23.1031	18.2666	17.9064	17.9272	20.9459	20.7796	20.0559	22.0983	22.2332	22.1856
P34932	HSP74_HUMAN	HSPA4	15.6592	15.5855	18.9997	20.0821	21.0756	20.8191	27.7645	26.6181	26.8741	17.2618	14.0471	13.1007	20.2877	20.3211	20.4874	23.0983	22.6628	22.7327
P35080	PROF2_HUMAN	PFN2	15.1547	14.3691	14.4696	18.2602	19.4332	19.9459	25.6757	25.1332	25.6292	14.0463	14.6977	12.1877	15.8811	16.6446	14.4416	20.4576	20.3211	20.1825
P35232	PHB_HUMAN	PHB	21.2933	21.2302	20.8191	21.8689	22.1174	22.0459	25.9998	26.515	26.5419	19.8351	19.7284	19.1905	20.714	20.7955	20.8191	23.6431	23.6096	23.6431
P35237	SPB6_HUMAN	SERPINB6	20.2302	13.963	21.1395	16.5924	24.2021	22.4626	21.7013	18.3566	20.9607	15.2031	15.5693	14.2725	15.6658	16.4195	15.1048	21.1581	20.2302	20.5356
P35241	RADI_HUMAN	RDX	17.6228	17.7	17.7182	20.1825	20.2419	19.7427	23.5522	23.6757	24.217	13.1208	13.9787	14.9265	15.4014	13.8125	16.4274	19.4293	19.1392	19.4507
P35244	RFA3_HUMAN	RPA3	15.9108	13.8503	14.8167	17.2821	17.1246	18.8959	21.6283	19.7961	20.4651	15.4108	13.6365	13.302	16.5274	14.8521	17.188	17.6299	18.077	17.7623
P35268	RL22_HUMAN	RPL22	15.2293	14.1181	15.4333	22.976	23.4551	23.3645	26.9088	26.7895	26.8504	19.5159	19.4931	20.8423	23.1612	23.1285	23.0838	25.2463	24.8811	24.989
P35443	TSP4_HUMAN	THBS4	19.5554	19.7408	19.6256	16.4248	19.7246	19.1079	22.0325	21.5356	20.7697	21.1143	21.4576	21.2243	20.5915	18.7618	20.1457	19.4378	18.7976	19.3428
P35527	K1C9_HUMAN	KRT9	26.1719	26.0854	25.9825	29.9539	30.1842	30.1115	30.1239	30.2647	30.2869	22.9189	23.2155	23.0526	28.3239	28.3704	28.3787	29.7849	29.995	29.7958
P35542	SAA4_HUMAN	SAA4	23.3511	23.1441	23.6865	24.8336	24.5522	23.976	24.7846	24.391	23.1719	25.3376	25.3342	25.1371	24.3778	24.8288	24.9225	25.4457	25.3135	25.5955
P35555	FBN1_HUMAN	FBN1	17.131	15.637	16.0401	16.6998	16.9796	16.5275	18.8651	19.667	20.4611	17.9907	17.7297	18.2173	15.6866	15.1969	15.9586	19.8915	20.1946	20.0559
P35579	MYH9_HUMAN	MYH9	21.4324	21.4676	21.417	22.9601	23.4923	23.4425	25.0813	25.2096	25.2096	19.7068	19.1528	19.5741	22.9207	23.0054	23.0935	23.1047	22.6409	22.6276
P35580	MYH10_HUMAN	MYH10	15.007	14.615	13.1361	18.1499	17.2719	16.0796	22.6584	20.68	22.3619	13.5869	15.5865	11.833	17.2175	17.0047	17.164	15.8045	16.4949	16.5842
P35606	COPB2_HUMAN	COPB2	16.6392	17.4877	14.6775	20.8269	20.1946	20.5356	23.8576	23.4676	24.8336	13.989	14.8961	14.0201	20.3645	19.9742	20.1825	21.0691	20.265	20.4067
P35611	ADDA_HUMAN	ADD1	16.8062	14.8513	15.2332	16.7077	16.7874	15.8249	25.002	24.7182	24.8576	14.0343	14.3945	14.298	16.3187	15.7885	16.6108	17.266	15.7033	16.447
P35612	ADDB_HUMAN	ADD2	13.6475	14.4933	14.4369	17.4744	16.0681	17.5465	25.0359	25.3778	25.341	12.7977	14.2061	14.0022	16.0587	15.8091	15.2804	14.9783	19.1672	19.1817
P35613	BASI_HUMAN	BSG	16.0976	21.5777	15.1118	22.2302	22.6342	22.2419	19.251	20.1501	19.7402	12.6426	13.4803	14.5203	21.928	22.0426	22.1332	20.9243	21.1395	21.1079
P35659	DEK_HUMAN	DEK	17.5222	18.2341	14.0838	15.6029	17.4902	17.7421	19.2323	18.8302	21.2402	14.3411	14.4647	12.965	16.2337	17.6036	18.9131	20.8802	20.9316	20.5356
P35754	GLRX1_HUMAN	GLRX	18.7157	17.8873	18.5966	20.4775	21.4576	20.4775	19.4516	19.1247	19.8364	18.1381	18.195	18.1674	20.6628	20.8113	20.4972	17.0954	16.8236	17.0953
P35813	PPM1A_HUMAN	PPM1A	14.9501	15.4573	16.0216	18.8855	15.5543	16.3032	23.7995	23.8093	24.3444	14.1944	14.508	13.9546	15.1836	16.7286	16.4187	16.1888	16.2502	14.3205
P35858	ALS_HUMAN	IGFALS	23.3101	23.0493	23.3645	21.8307	22.8034	22.5983	23.391	23.3101	23.4923	22.9742	23.0342	22.8191	24.2821	24.2891	24.5345	21.4726	21.654	21.7471
P35908	K22E_HUMAN	KRT2	24.5638	24.4676	24.3307	29.8667	30.0084	29.837	29.2467	29.8142	29.668	21.4067	21.7915	20.9882	27.217	27.5969	27.5754	29.2239	29.4473	29.3599
P35914	HMGCL_HUMAN	HMGCL	13.9378	14.9443	15.4313	18.2583	16.6789	16.6953	18.8125	20.0337	19.5992	14.0243	14.0582	14.2808	15.6384	15.6215	16.1312	19.3201	19.3476	19.2193
P35998	PRS7_HUMAN	PSMC2	19.1687	19.2636	19.0232	17.5962	20.417	19.79	24.895	24.8811	24.8191	15.736	20.3857	11.9675	19.5556	20.2185	20.2419	21.2125	20.9024	21.0224
P36404	ARL2_HUMAN	ARL2	14.2789	14.4127	13.154	17.7194	16.6534	16.0858	20.7602	19.8288	22.1368	14.6551	12.8027	14.8803	15.8911	14.7589	14.9004	14.9971	16.4572	16.7755
P36405	ARL3_HUMAN	ARL3	15.8326	14.7602	14.0704	18.5505	16.8969	15.5925	19.579	18.262	20.0704	15.5177	14.0994	12.5481	15.3647	13.9311	14.9014	19.7449	19.7068	19.3922
P36406	TRI23_HUMAN	TRIM23	17.9973	14.0964	14.7667	19.6359	16.5892	17.2519	19.8559	20.149	19.5595	15.2556	14.7613	14.7773	15.1156	15.3113	17.0133	16.9031	14.2468	14.4086
P36507	MP2K2_HUMAN	MAP2K2	15.8414	14.0691	13.6053	16.8214	15.9858	16.8641	22.9388	21.1642	21.8614	14.0114	13.6007	13.9743	17.2114	15.5925	15.4801	14.8792	15.7185	15.5935
P36542	ATPG_HUMAN	ATP5C1	18.1162	18.7044	18.0335	18.6587	16.914	16.9586	26.6595	26.7389	26.8504	18.2504	18.6735	18.6251	16.1947	14.0544	15.6543	21.7756	21.6231	21.4923
P36543	VATE1_HUMAN	ATP6V1E1	15.0058	16.3594	14.6546	16.2439	16.5231	15.694	21.8913	25.8336	25.7695	17.5348	17.8618	17.1694	15.3759	15.56	16.7542	19.6616	19.2461	19.0657
P36578	RL4_HUMAN	RPL4	20.1825	19.7971	19.4523	22.8651	23.4425	22.9847	24.4984	24.8433	24.8142	18.8078	18.6187	18.632	21.4526	21.4324	21.4324	22.9171	22.1426	22.5892
P36871	PGM1_HUMAN	PGM1	18.7747	18.6911	18.5097	15.7043	16.0045	14.4005	24.6918	24.8904	24.945	16.2792	16.5506	16.2436	17.2574	17.5239	17.1509	19.1896	19.2837	19.0426
P36873	PP1G_HUMAN	PPP1CC	17.5002	17.1964	18.0487	15.617	17.9338	16.4035	22.0625	22.0526	21.265	16.5992	15.8233	14.9176	19.3952	19.301	19.4405	17.8945	19.9601	19.6611
P36915	GNL1_HUMAN	GNL1	15.2816	15.2648	15.9573	17.5266	19.1517	18.001	25.1984	25.1449	25.019	13.501	14.048	15.5091	15.39	14.8954	14.445	15.2882	16.0783	16.0214
P36952	SPB5_HUMAN	SERPINB5	14.8455	14.6863	15.077	17.4081	17.2996	17.3301	19.7326	20.1759	18.7472	15.3338	13.0896	14.8712	15.5139	15.304	16.0629	17.5628	17.9623	18.718
P36955	PEDF_HUMAN	SERPINF1	22.1642	22.0789	21.9024	20.9024	20.2764	20.8802	22.8727	22.3725	23.0459	22.0054	22.2764	22.1642	23.9225	23.8288	23.895	22.1976	22.4425	22.3725
P36957	ODO2_HUMAN	DLST	16.8995	17.1729	17.1682	19.9459	21.6231	21.0359	26.8019	26.604	26.604	19.1248	18.5026	18.2434	18.6414	18.6188	18.4394	23.0207	23.3511	23.2463
P36959	GMPR1_HUMAN	GMPR	15.4579	14.0733	14.3035	19.0704	16.5638	16.0213	21.4118	23.0707	23.141	16.0744	14.7065	15.1859	15.6254	16.2305	16.9082	19.5526	19.045	19.6262
P36969	GPX4_HUMAN	GPX4	14.0029	15.7734	14.6506	16.4511	17.5114	16.8585	22.6186	23.6971	23.7077	15.2267	15.955	13.8585	14.8517	15.6176	15.0625	18.8126	19.0823	19.1322
P36980	FHR2_HUMAN	CFHR2	20.6628	20.7389	20.8651	20.7796	22.6409	22.5189	19.8796	19.5125	19.9754	23.1916	23.4923	23.1565	21.2707	21.4375	21.2419	19.5174	19.5507	20.2302
P37108	SRP14_HUMAN	SRP14	15.3032	14.823	15.5158	18.2146	17.513	16.3965	20.0266	19.1605	18.3974	13.9603	15.5855	12.5661	14.7109	15.2381	16.6692	17.5874	17.7999	18.2535
P37235	HPCL1_HUMAN	HPCAL1	18.312	18.1122	17.5604	17.7731	16.9349	17.005	25.3239	25.6292	25.8904	17.9311	18.0162	17.7506	17.9843	19.1344	18.2323	18.7008	18.9898	18.5325
P37802	TAGL2_HUMAN	TAGLN2	22.8269	22.4221	22.5823	23.0559	22.9601	21.0359	19.8129	28.5826	25.7846	20.8802	21.0691	21.0224	22.3156	22.417	22.4501	24.0935	23.9495	23.8288
P37837	TALDO_HUMAN	TALDO1	20.7634	19.6624	20.3321	23.5165	21.9024	22.1395	24.5869	24.275	23.6431	17.5704	18.0124	17.9683	21.953	22.1269	22.4273	22.2905	22.2066	21.7876
P37840	SYUA_HUMAN	SNCA	15.7534	14.9893	16.3254	17.1912	16.5379	16.5784	21.5685	22.7077	22.2821	18.0347	18.8833	18.131	14.8384	16.3857	15.7615	15.0017	17.1531	16.772
P38117	ETFB_HUMAN	ETFB	19.067	19.4594	19.0259	20.4476	20.6364	20.9098	25.6838	26.0995	25.9495	20.3321	19.6465	19.3697	20.7471	20.7223	20.6971	22.5961	22.6736	22.6231
P38159	RBMX_HUMAN	RBMX	18.9892	19.7634	19.9099	21.0156	20.5069	20.5261	24.7338	25.7286	25.6153	18.8111	18.5637	17.5109	18.8633	17.2534	18.7467	23.1472	23.0658	23.1519
P38606	VATA_HUMAN	ATP6V1A	13.9931	15.9795	15.2575	16.4816	15.9298	16.356	26.673	26.976	26.8019	20.3645	18.9243	20.2989	20.7955	20.8727	18.8445	21.0426	20.3538	20.6628
P38646	GRP75_HUMAN	HSPA9	19.9207	20.2066	19.8624	21.5592	22.0592	21.4825	24.3844	23.867	23.7492	20.0691	20.3645	20.1206	21.68	21.9061	22.0821	23.5983	23.5045	23.4923
P38919	IF4A3_HUMAN	EIF4A3	18.3057	15.616	18.15	17.2765	16.2656	19.6559	24.9933	24.7182	24.6918	15.4065	16.518	13.4277	20.2764	19.5898	19.4322	21.0359	20.953	20.9459
P39019	RS19_HUMAN	RPS19	21.5915	21.6929	21.7056	17.5048	17.6655	16.8608	20.9459	20.9951	21.5117	20.7955	20.6971	20.3962	19.0294	18.6248	17.9799	23.0071	23.2535	23.0054
P39023	RL3_HUMAN	RPL3	14.4049	16.8076	14.267	20.9171	20.0559	19.3945	25.0567	24.6486	24.8764	18.0663	17.5418	17.3146	21.2821	20.6364	20.6096	22.2006	21.68	21.7756
P39060	COIA1_HUMAN	COL18A1	14.514	15.7453	17.6343	15.5399	15.9833	17.2382	20.2209	19.3669	19.3346	15.4544	18.9081	14.6841	19.5815	19.6769	19.5529	19.5562	19.2942	20.002
P39656	OST48_HUMAN	DDOST	19.0378	19.0659	18.8649	19.1967	19.9013	19.3022	25.2021	24.5869	24.6486	17.364	16.9282	17.5969	19.7469	19.4535	19.7502	22.4676	22.3376	22.3988
P39748	FEN1_HUMAN	FEN1	19.9459	19.8783	19.7449	15.6419	16.6208	16.2159	19.3446	19.9727	20.5809	14.3224	13.8384	14.7955	20.6186	20.5638	20.6971	19.1048	19.3446	19.1822
P40121	CAPG_HUMAN	CAPG	14.9517	12.7494	14.6298	16.6931	18.7413	16.536	20.6789	18.7049	20.3125	13.4417	14.5639	14.4435	14.8324	17.5928	14.0937	20.3538	19.7592	20.0292
P40197	GPV_HUMAN	GP5	17.7225	16.7865	14.8957	17.0242	16.7196	16.6446	20.5051	19.0728	20.7579	17.3833	18.1089	17.6847	20.4972	20.6186	20.4375	17.1569	17.8633	17.6494
P40227	TCPZ_HUMAN	CCT6A	20.0292	19.3285	18.8603	21.0493	20.895	20.8876	25.0105	24.4362	24.5345	13.8672	14.816	13.9106	20.0821	20.3321	20.3645	22.714	22.5568	22.5189
P40429	RL13A_HUMAN	RPL13A	20.0691	19.2893	19.7714	22.6475	22.4476	21.1825	25.5345	25.9781	26.0169	13.7535	14.6868	12.7649	21.6971	21.1079	22.4092	22.8113	22.5261	22.821
P40616	ARL1_HUMAN	ARL1	13.7985	18.4156	15.7221	16.5811	15.8512	16.6621	24.3239	22.4551	19.6071	13.0101	13.0639	12.6661	15.321	18.0821	17.59	20.0426	20.2302	20.4576
P40925	MDHC_HUMAN	MDH1	21.1457	21.1886	20.8346	23.0002	22.8538	22.1765	27.217	27.1604	27.4234	21.3538	20.953	20.417	20.4375	21.1206	19.5648	23.4425	23.3376	23.5045
P40926	MDHM_HUMAN	MDH2	20.4874	20.5451	20.5823	21.9601	22.4273	22.0054	26.5536	26.8858	26.673	20.7307	21.0292	21.0821	21.3805	21.1704	21.1765	25.5404	25.5014	25.4984
P40939	ECHA_HUMAN	HADHA	19.3619	19.447	20.1825	16.1126	20.8802	17.0355	25.8312	25.8552	26.0127	12.2014	14.1383	14.242	20.8113	20.2066	21.1269	21.1765	20.953	21.0951
P41091	IF2G_HUMAN	EIF2S3	18.0636	19.1883	14.2426	18.3921	19.1968	19.7203	24.7846	24.3031	24.2961	13.0502	14.1369	13.2968	20.0292	19.7801	20.1079	20.9024	20.3645	20.714
P41218	MNDA_HUMAN	MNDA	16.0916	15.3382	15.0671	16.526	19.0265	15.7826	20.3245	20.5004	19.2134	15.5049	15.3113	14.2285	20.3321	21.1015	20.7553	18.7852	19.2985	18.8938
P41222	PTGDS_HUMAN	PTGDS	14.0467	14.8709	15.4834	17.728	17.5825	16.7633	20.3766	19.983	20.1476	18.8248	18.6478	18.9703	19.4794	18.0042	19.4965	17.6853	17.6637	18.1599
P41227	NAA10_HUMAN	NAA10	14.6635	14.7973	15.7292	16.8571	17.3741	16.5452	20.3593	20.3088	18.6419	14.1964	14.8302	16.231	15.8532	14.435	15.3082	18.575	16.923	18.2141
P41240	CSK_HUMAN	CSK	18.5121	18.6259	18.71	16.5947	14.7121	16.7481	23.391	20.788	23.6757	12.6781	15.4508	13.246	18.6033	18.5511	19.2621	19.6707	19.5021	19.6707
P41250	SYG_HUMAN	GARS	13.651	16.0837	14.175	18.0673	16.9201	16.3613	23.8093	23.5638	23.7286	12.8444	14.4	13.6826	19.1058	18.7906	18.6039	19.8216	18.8947	19.3033
P41252	SYIC_HUMAN	IARS	19.2258	19.0631	19.3331	17.134	20.1581	19.8273	24.6649	24.3101	24.5105	13.0761	13.7608	14.8445	20.7223	20.714	20.4775	19.6212	18.9053	19.3927
P42025	ACTY_HUMAN	ACTR1B	14.5248	15.2762	14.1483	16.9261	16.048	18.7191	20.2627	19.6685	19.9839	14.2155	14.5855	15.5185	16.6447	15.3698	17.1372	18.9314	18.5549	18.9881
P42224	STAT1_HUMAN	STAT1	14.5048	14.5595	14.8161	17.3882	17.4077	15.6557	19.4867	20.3935	20.3349	13.7396	13.2552	14.935	15.2952	15.3481	15.594	18.4814	17.708	17.8072
P42285	SK2L2_HUMAN	SKIV2L2	15.3713	14.3867	15.3398	18.5403	16.9607	15.7676	22.0493	20.8269	21.8461	13.1411	14.8457	12.6666	15.9267	18.6085	15.9647	17.9406	17.8904	17.7971
P42345	MTOR_HUMAN	MTOR	14.7241	14.3718	15.2284	17.9652	15.3513	16.1144	23.178	22.9152	23.1765	13.8058	13.818	13.4509	15.0137	16.2158	16.8963	16.1341	14.9641	17.2107
P42356	PI4KA_HUMAN	PI4KA	14.848	15.3803	14.6107	17.6717	17.2418	16.3392	26.1015	25.4073	25.5522	14.0506	13.6692	13.739	16.1771	15.835	14.5507	15.2179	17.1238	16.6717
P42357	HUTH_HUMAN	HAL	14.4985	15.6389	14.0392	17.0018	16.3469	20.895	20.3604	19.7277	19.4187	13.492	17.1039	14.6443	18.8074	18.6383	18.7046	18.9757	18.8338	19.1371
P42566	EPS15_HUMAN	EPS15	14.9018	16.4616	15.9899	16.8372	17.615	16.4072	22.2764	21.1704	22.48	14.3684	14.6281	14.1638	15.4061	15.4491	15.105	17.2464	17.1949	14.6885
P42574	CASP3_HUMAN	CASP3	16.5194	16.9273	16.341	16.7621	17.6464	14.663	21.0011	21.0292	21.1642	13.9972	14.215	15.345	14.6338	15.5112	15.168	18.8537	18.4357	18.3288
P42677	RS27_HUMAN	RPS27	19.9206	18.869	19.3079	20.1825	20.7715	20.2535	26.2077	26.0359	26.1115	13.3039	13.9021	14.9785	21.2185	21.265	21.2066	22.5545	22.1765	22.6628
P42704	LPPRC_HUMAN	LRPPRC	18.472	18.3153	18.3677	17.271	19.6343	18.849	24.7492	24.3844	24.3712	13.8157	14.0817	15.1906	20.1457	19.9601	20.1332	19.5728	19.8893	19.8051
P42766	RL35_HUMAN	RPL35	19.3809	19.3637	19.3584	20.654	21.654	22.0526	26.0443	26.1115	25.945	12.9913	13.1925	13.3913	21.1143	21.0156	20.9882	23.6209	23.6209	23.6209
P42768	WASP_HUMAN	WAS	15.7158	15.2599	15.1161	17.6605	15.8516	15.1023	20.8967	19.0786	20.7435	14.0708	13.748	14.4235	16.0643	16.3075	15.9129	18.1619	16.4638	16.466
P42858	HD_HUMAN	HTT	13.6013	15.6348	14.3998	17.0557	17.2645	16.1155	22.0854	22.1015	22.2679	14.761	14.8033	13.4404	16.1379	15.2978	15.6511	16.9211	15.4215	16.1975
P43034	LIS1_HUMAN	PAFAH1B1	14.2194	15.1254	14.4485	18.3101	17.7182	16.7227	25.1055	24.848	25.0443	13.4832	14.3152	14.3936	17.7998	18.1696	19.3424	21.2419	20.7223	20.8423
P43121	MUC18_HUMAN	MCAM	18.3845	14.7915	13.2341	21.9601	22.0854	16.5526	19.8888	19.7225	20.8202	14.9977	13.7842	14.5447	17.8656	19.4221	19.0463	14.2238	17.1136	17.22
P43243	MATR3_HUMAN	MATR3	13.9415	17.6058	17.711	18.6651	19.0676	19.3519	23.9043	24.2021	24.1332	17.7683	16.3867	15.2131	19.5953	19.7594	19.2011	21.343	21.2243	21.0088
P43251	BTD_HUMAN	BTD	20.2302	20.1946	19.2	16.6139	17.287	15.4317	20.2338	19.7094	19.4248	20.2185	20.2302	20.2877	22.3403	22.3184	22.5754	18.7495	20.2764	18.4795
P43304	GPDM_HUMAN	GPD2	16.3079	14.6295	15.6102	16.6854	17.0231	16.6413	25.2426	25.2535	25.3943	13.9906	13.4448	14.23	15.7684	15.5832	15.8054	18.9044	19.1974	18.0153
P43307	SSRA_HUMAN	SSR1	17.2576	19.0705	17.9148	17.827	18.1446	17.3334	19.2813	22.7915	23.2961	13.1043	13.4302	11.3512	20.3752	20.5823	20.714	22.0493	22.2125	21.8307
P43403	ZAP70_HUMAN	ZAP70	20.8191	13.8621	14.5496	17.1591	17.6267	17.453	20.3699	19.8428	20.4369	17.797	15.8531	12.3962	16.845	16.0667	15.8705	19.302	18.7864	18.8636
P43487	RANG_HUMAN	RANBP1	18.7042	18.9488	19.3561	19.3938	19.4785	19.0602	22.7307	22.4144	22.7369	12.1285	13.6775	14.3941	20.4676	20.68	20.6364	21.7348	21.7634	21.8073
P43652	AFAM_HUMAN	AFM	22.85	22.7182	22.6865	20.5915	20.2185	21.4726	21.9882	20.7715	20.9622	21.4476	21.7265	21.5638	25.0062	25.2243	25.1871	22.7161	22.8269	22.7935
P43686	PRS6B_HUMAN	PSMC4	15.6425	16.2564	16.3116	17.6022	18.9358	18.4271	22.4425	23.4551	23.3778	14.3581	13.4246	14.6529	18.2541	18.5992	18.3265	20.2302	19.4965	19.9882
P45880	VDAC2_HUMAN	VDAC2	19.6177	19.4491	19.6634	21.0088	21.5638	21.6497	27.8203	27.4862	25.4041	19.0921	19.6107	19.0868	21.9495	21.9171	22.0054	23.5165	23.1795	23.3645
P45973	CBX5_HUMAN	CBX5	14.5774	14.4344	14.9414	18.5149	17.6431	17.4595	18.605	19.6278	19.8285	12.9483	13.7518	12.8657	14.6521	15.5758	15.7589	17.8341	17.1284	17.619
P45974	UBP5_HUMAN	USP5	14.5005	15.0152	15.6956	19.3591	19.8954	18.4181	24.2891	25.9361	25.6181	14.9705	12.9558	14.9688	17.9443	18.7904	18.3784	19.8234	19.6843	19.4588
P46060	RAGP1_HUMAN	RANGAP1	14.9544	13.9333	15.5475	16.499	16.8702	16.8967	20.0547	20.683	20.3927	14.0223	14.3431	14.1666	14.9536	15.1545	16.7763	21.5213	21.6186	21.4972
P46063	RECQ1_HUMAN	RECQL	15.0358	14.8294	13.2887	17.7734	16.3858	17.3769	20.0634	19.3024	21.0846	14.9294	13.9493	13.2923	17.4419	17.5844	17.8129	18.1739	18.2316	18.2746
P46087	NOP2_HUMAN	NOP2	24.2535	15.1642	14.4994	16.2203	23.3778	20.7553	21.4036	19.8676	20.3907	14.6863	14.1645	14.2968	16.4023	17.0488	17.6019	18.9975	19.2693	19.4009
P46100	ATRX_HUMAN	ATRX	16.9847	14.3407	15.3026	16.6863	15.9352	16.1077	20.3279	19.1167	19.661	15.54	12.7208	14.6848	16.571	15.7481	15.4119	19.4406	20.4576	18.8373
P46109	CRKL_HUMAN	CRKL	15.6695	15.2183	14.4427	16.8576	17.4303	15.7198	20.8622	20.2881	20.2573	15.4705	11.8626	13.333	15.553	14.7788	15.2851	19.5055	19.3791	19.442
P46379	BAG6_HUMAN	BAG6	14.9331	16.4793	15.4484	16.4181	17.5279	16.5127	23.5285	23.4041	23.5983	13.6084	13.5379	15.3345	19.6539	18.8224	19.3169	18.4172	17.3659	17.6385
P46459	NSF_HUMAN	NSF	19.6841	17.2039	18.4964	20.4972	20.654	19.7739	28.6998	28.7517	28.8445	19.2499	19.7196	19.4709	20.4972	20.4576	20.5823	19.9742	19.9283	19.8358
P46776	RL27A_HUMAN	RPL27A	21.1519	20.4972	21.6929	22.538	23.4923	23.2679	25.5522	25.3975	25.6944	20.1079	20.2066	19.9742	22.5404	22.8614	22.8113	24.0105	23.9134	23.8576
P46777	RL5_HUMAN	RPL5	17.3622	17.4679	18.1423	16.6298	19.3377	18.0567	24.5522	24.8288	24.8142	13.98	16.2488	13.9501	20.0156	19.5082	20.265	21.2535	20.714	21.0625
P46778	RL21_HUMAN	RPL21	14.9971	15.2655	15.3036	16.6059	18.0325	17.0387	19.5323	21.8423	21.4874	14.6233	14.6177	15.1555	22.6736	22.1015	22.5189	21.4118	21.1269	20.7553
P46779	RL28_HUMAN	RPL28	16.7025	17.4785	17.4393	20.6886	19.9234	19.8806	22.2448	24.1253	23.0359	13.9093	12.1603	13.5142	18.6862	19.7687	19.7033	22.6119	22.4947	22.6562
P46781	RS9_HUMAN	RPS9	21.8576	21.9812	22.3484	22.1673	22.743	22.6757	27.3239	27.2891	27.0609	19.8063	20.4576	20.0951	24.0854	23.8764	24.0609	25.1135	25.0975	25.1757
P46782	RS5_HUMAN	RPS5	20.2066	19.8698	20.4576	17.8398	18.384	17.6482	19.9357	18.7607	18.5187	19.4908	19.7024	16.9257	19.5632	19.9882	21.1206	22.4298	22.5333	22.4923
P46783	RS10_HUMAN	RPS10	18.0048	16.8777	18.9931	19.6782	16.5794	17.5103	24.3844	23.4676	23.7695	13.0936	12.8117	14.5106	16.8282	16.2262	15.9376	21.5404	21.2933	21.2593
P46821	MAP1B_HUMAN	MAP1B	15.4875	16.6699	15.543	17.2999	15.8791	15.2795	21.3211	21.8651	21.3645	13.661	11.8406	14.9761	14.1684	15.7397	16.4039	17.9681	17.0729	16.7342
P46940	IQGA1_HUMAN	IQGAP1	15.0033	15.2547	16.2566	16.6386	21.1886	21.2707	19.1308	19.5303	19.4078	14.5174	13.1216	14.268	19.7751	20.1332	19.5276	21.743	21.0625	21.2125
P46976	GLYG_HUMAN	GYG1	15.6922	14.8348	15.4132	16.6396	18.4633	17.7314	19.2458	20.9797	19.7144	12.081	13.968	14.5585	15.3289	16.4441	14.3708	19.74	19.5694	19.5728
P46977	STT3A_HUMAN	STT3A	18.7348	19.0216	18.961	16.9414	19.364	20.0426	23.8764	23.417	23.5754	17.3476	17.3157	16.8998	19.6207	19.5844	18.8659	21.1332	21.0756	21.5213
P47712	PA24A_HUMAN	PLA2G4A	14.8631	15.0765	16.3004	16.1581	16.0762	14.7057	19.2275	19.8364	20.6815	11.4922	15.0924	14.096	14.4375	17.1294	13.2359	17.4405	16.5579	17.3128
P47755	CAZA2_HUMAN	CAPZA2	14.4489	14.5433	16.2838	15.2828	17.7938	16.2898	20.0292	22.5309	22.5938	14.4688	15.1554	13.0184	17.6546	16.0726	16.6114	20.6886	20.5731	20.7955
P47756	CAPZB_HUMAN	CAPZB	19.8223	19.3359	19.8868	20.0156	20.6186	20.1704	25.7871	26.038	26.0547	13.7045	17.2631	17.491	19.9011	20.1206	20.2302	22.2155	21.8987	22.0886
P47813	IF1AX_HUMAN	EIF1AX	16.741	15.8598	14.6316	17.9239	17.0527	16.5939	19.6262	19.6227	19.8996	14.7636	14.7169	15.0535	15.9585	15.3421	15.8927	20.9243	21.0426	21.3266
P47897	SYQ_HUMAN	QARS	14.2385	13.8627	15.5777	15.5137	15.4269	16.0475	20.9819	18.554	19.7263	13.8437	15.4903	12.4397	17.5772	18.3982	18.2752	19.3399	19.8127	18.7399
P47914	RL29_HUMAN	RPL29	20.2302	20.3321	20.5915	20.4676	20.6364	20.9742	18.9299	19.6435	18.9125	18.7719	19.1853	18.9812	20.3101	19.9601	19.9742	17.2644	17.2302	17.5551
P47929	LEG7_HUMAN	LGALS7	19.7973	20.3101	20.0821	23.5869	23.9316	23.7077	24.5345	25.1488	24.7024	14.2222	13.6433	13.827	21.4874	21.0156	21.0886	20.5451	20.6186	20.2764
P48047	ATPO_HUMAN	ATP5O	20.8269	20.9601	21.0088	18.8276	16.5002	17.9138	26.9203	26.6458	26.6181	18.7358	18.7807	18.5635	15.7609	16.2457	15.3778	21.9742	22.0122	21.8423
P48059	LIMS1_HUMAN	LIMS1	20.002	19.7033	19.5943	17.6231	17.463	17.4023	20.6364	20.8346	21.9423	16.4158	17.8548	17.4926	18.887	15.2737	15.9593	19.5786	19.311	19.4464
P48147	PPCE_HUMAN	PREP	19.5667	20.7715	20.9098	16.5111	19.2992	16.721	20.1963	21.2445	18.6764	12.0331	13.4302	14.1565	20.3645	16.8724	20.6886	19.2257	17.8869	17.4167
P48163	MAOX_HUMAN	ME1	15.5903	13.3643	14.6225	17.932	19.7876	19.689	24.8093	24.3101	24.5522	14.224	14.3553	15.3112	17.5779	17.3948	17.4529	19.7088	19.4683	19.6897
P48426	PI42A_HUMAN	PIP4K2A	14.4478	13.9355	15.3887	16.9679	16.7409	15.9971	22.0658	23.2006	23.1047	13.9007	14.6329	13.968	15.5869	16.6655	15.7525	17.5671	16.6386	16.4631
P48444	COPD_HUMAN	ARCN1	14.3908	14.6473	14.6666	18.4511	18.2452	17.1197	18.356	22.6431	22.417	12.9008	14.8174	12.7325	15.5785	19.4052	17.0791	21.1642	21.002	20.8576
P48509	CD151_HUMAN	CD151	16.2712	14.4896	13.5143	20.9316	21.7471	21.4576	19.3034	20.8249	21.2946	14.0294	15.5918	14.7796	15.9612	16.9398	17.7231	18.5699	18.1342	18.0368
P48556	PSMD8_HUMAN	PSMD8	14.727	13.8062	15.0624	23.2155	20.3211	23.3511	25.5926	25.1488	25.5667	22.6051	13.9153	22.743	20.2066	20.3962	20.3752	21.2125	21.2006	21.1332
P48637	GSHB_HUMAN	GSS	17.7732	17.6146	17.6487	19.6325	21.3752	21.2302	24.1015	19.0732	24.0854	16.5796	14.8112	14.2524	18.8544	14.7775	14.0653	19.5699	19.3923	19.4838
P48643	TCPE_HUMAN	CCT5	18.0667	17.8806	18.2241	20.2066	20.7634	20.1946	24.1095	24.0854	24.4041	13.3326	16.6635	15.8287	20.3857	19.8941	19.5754	20.9459	20.5165	20.9812
P48668	K2C6C_HUMAN	KRT6C	15.1124	14.1709	16.0524	16.4921	16.7497	15.3096	20.6821	20.3842	19.9138	14.2869	12.4465	12.5208	18.8804	19.3041	19.1227	18.7191	18.9436	18.8048
P48735	IDHP_HUMAN	IDH2	16.7974	19.4924	19.7783	16.9826	18.5231	18.5263	23.9316	24.6703	24.5105	19.4284	19.61	18.8403	19.4324	19.8114	20.2989	21.6843	21.6971	21.6409
P48739	PIPNB_HUMAN	PITPNB	15.1915	12.9771	14.5583	16.8625	17.337	17.3011	23.4551	23.3778	23.2317	14.8296	14.1398	14.5345	19.8272	16.1816	15.8746	16.005	15.9297	15.938
P48740	MASP1_HUMAN	MASP1	24.8764	24.7594	24.867	21.9171	22.4701	22.6497	22.5915	21.8913	22.1704	23.9933	23.9495	23.8858	21.6929	21.4425	21.5498	19.7506	19.8168	19.8428
P49006	MRP_HUMAN	MARCKSL1	14.3233	13.7215	14.8556	16.2259	18.0937	17.3522	20.7223	23.4425	23.2821	15.3782	13.8548	12.3308	14.7824	16.0685	17.1376	19.2594	17.5835	17.5869
P49189	AL9A1_HUMAN	ALDH9A1	18.2725	17.9409	17.9671	19.2356	20.7553	20.1457	26.4202	25.9473	25.8997	18.3993	13.5485	13.2385	17.2771	15.855	15.9313	19.8537	20.3857	20.68
P49207	RL34_HUMAN	RPL34	15.2422	13.9677	14.8325	15.9059	17.0786	16.7183	26.228	26.2299	26.0914	13.8329	15.1337	11.9271	21.2707	20.9951	21.3266	21.9916	21.928	21.68
P49327	FAS_HUMAN	FASN	19.6457	18.9099	19.72	22.821	23.2535	23.1581	24.417	23.8764	23.6757	19.1085	18.3691	17.6453	23.1047	23.1749	23.2243	20.5638	20.7223	20.3962
P49368	TCPG_HUMAN	CCT3	20.5823	20.5165	20.6096	22.4923	22.265	21.1332	25.3273	24.7594	25.1135	18.7463	18.6934	18.7418	22.0756	22.002	21.7013	22.8346	22.3239	22.3565
P49407	ARRB1_HUMAN	ARRB1	16.7135	15.2279	15.0461	16.8477	16.8612	15.7895	24.989	24.6153	24.632	13.3915	15.2879	13.2063	16.8796	14.0193	15.2447	18.9825	18.7671	18.8601
P49411	EFTU_HUMAN	TUFM	19.5287	19.4473	19.8728	22.1488	21.5069	21.8113	26.2002	26.4314	26.4723	19.0221	18.5705	18.8021	22.0951	21.953	21.7056	22.0426	21.9847	22.2332
P49419	AL7A1_HUMAN	ALDH7A1	15.6741	15.6848	13.8785	17.0756	17.682	17.0434	22.7223	22.0258	22.1795	14.5812	14.0844	13.7989	16.2747	15.6836	15.3297	16.1428	16.834	16.8977
P49458	SRP09_HUMAN	SRP9	23.417	23.5404	23.6649	17.828	17.3144	17.558	19.6539	19.3603	20.8993	18.4924	18.5213	17.6439	15.4822	14.4517	15.1496	20.417	19.65	19.7186
P49588	SYAC_HUMAN	AARS	18.9212	19.0307	19.1797	17.6826	16.9708	18.8776	23.1719	25.2996	23.5165	17.3972	16.8336	17.3984	21.2989	21.3321	21.4576	20.5261	21.0886	20.265
P49591	SYSC_HUMAN	SARS	17.3075	17.269	17.2417	16.6553	19.888	19.1569	23.4551	22.7244	23.0886	16.0823	16.1838	15.759	18.5592	18.8251	18.749	20.5261	19.7195	20.3211
P49593	PPM1F_HUMAN	PPM1F	14.7042	13.5275	16.1584	17.0303	16.6935	15.4095	19.7227	19.3202	18.677	13.4255	15.4597	12.7782	15.4167	15.7942	15.0738	15.787	17.7375	17.15
P49720	PSB3_HUMAN	PSMB3	14.5539	16.9596	15.4979	17.8949	15.3223	18.9813	18.8086	19.2031	15.643	15.1929	14.7674	16.0887	15.0053	17.0489	15.7089	20.6006	19.7246	20.417
P49721	PSB2_HUMAN	PSMB2	19.0415	18.0824	19.1329	17.9849	21.6051	19.7587	22.7796	23.3239	23.3101	15.7175	11.3732	14.1266	18.9649	18.2893	19.35	21.7307	21.1269	20.9171
P49736	MCM2_HUMAN	MCM2	19.6116	19.4668	19.166	18.9276	19.6471	20.2185	21.0282	19.5863	20.2732	16.1395	16.7479	11.7763	21.7594	22.0459	21.8346	20.3321	20.5165	20.2764
P49747	COMP_HUMAN	COMP	20.8651	19.6074	21.0156	20.1457	20.6096	20.1704	19.2637	20.7478	19.0058	21.3101	21.8307	21.4775	21.0292	21.7348	21.3805	20.2302	20.9316	20.4775
P49748	ACADV_HUMAN	ACADVL	14.3356	14.9852	13.0908	17.5662	20.2066	19.4729	21.7634	21.9742	21.8113	13.45	13.13	14.9724	19.6348	19.8019	19.6541	15.3999	18.2919	15.5801
P49755	TMEDA_HUMAN	TMED10	20.5069	13.7884	21.1704	18.1108	16.4534	19.8098	23.7077	24.1871	23.6649	12.865	15.015	14.4317	20.7955	21.1457	20.9951	20.8113	19.461	20.6453
P49756	RBM25_HUMAN	RBM25	14.495	13.3025	16.2975	17.843	15.6758	14.5166	19.3625	20.4141	20.8111	15.3632	14.4375	14.2053	14.281	14.9495	14.6744	21.9601	17.5426	22.2933
P49773	HINT1_HUMAN	HINT1	17.3429	16.929	17.5291	17.1364	17.0844	16.0879	18.702	18.7491	20.5594	13.9942	14.7141	12.6203	16.9423	15.505	16.3972	15.9389	15.4797	15.6084
P49792	RBP2_HUMAN	RANBP2	14.945	14.9023	14.9654	17.9888	17.5165	16.6776	20.3771	19.3099	18.8255	14.7321	14.1897	13.491	17.4203	15.8265	15.2922	16.7418	15.7083	16.6475
P49821	NDUV1_HUMAN	NDUFV1	14.0312	16.1333	14.865	18.0751	17.2259	18.4064	27.1312	27.0609	27.1507	16.1998	16.9227	15.7894	15.5882	17.6393	17.3746	19.9075	20.0951	19.7792
P49840	GSK3A_HUMAN	GSK3A	16.693	16.5982	15.2315	17.7928	18.076	17.4467	24.5404	23.5165	24.1015	14.6577	13.3952	13.8542	16.4305	17.6068	15.3758	16.5268	16.1935	16.9007
P49841	GSK3B_HUMAN	GSK3B	15.3597	14.2825	15.8865	16.7329	16.1405	15.524	22.5938	22.3403	21.4676	13.4961	13.55	15.2041	18.6237	18.5387	18.6626	18.7621	16.2564	15.6963
P49862	KLK7_HUMAN	KLK7	15.2111	13.7445	15.9809	20.002	20.8034	19.7194	18.2482	16.6372	19.9275	15.0431	13.2966	12.4395	15.9455	18.0355	17.9249	19.3086	19.2186	19.9882
P49908	SEPP1_HUMAN	SEPP1	21.8423	21.9847	21.9459	20.4972	21.2707	20.7223	24.2607	21.7715	21.9024	21.1079	22.1765	21.3857	22.7077	22.695	22.7776	21.1079	21.4476	21.2764
P49913	CAMP_HUMAN	CAMP	13.8051	13.5421	15.3198	17.1328	16.2847	15.7956	19.6112	19.6162	21.1512	12.6268	20.5069	20.0951	15.0514	15.5025	15.2688	19.8332	20.2302	19.9181
P49915	GUAA_HUMAN	GMPS	18.1977	19.2591	18.2093	17.459	16.5829	15.8661	26.5898	26.9203	26.965	13.6889	13.0401	17.1393	22.0658	21.9672	21.3321	21.5451	21.2877	21.2302
P50148	GNAQ_HUMAN	GNAQ	16.8032	14.5771	14.973	17.853	16.3985	17.2945	26.0084	27.4473	27.7708	15.2641	13.246	14.7766	19.6343	19.2018	19.7821	20.1825	20.4476	20.5545
P50213	IDH3A_HUMAN	IDH3A	12.9705	13.7724	16.0678	17.5701	16.8027	16.2409	26.6998	26.7129	26.9869	20.8576	18.1314	18.1908	19.1554	20.1079	20.4972	22.3073	22.1395	22.0691
P50238	CRIP1_HUMAN	CRIP1	13.5122	14.2998	16.076	18.8206	19.5249	18.7903	20.4696	18.6619	20.2879	14.351	13.3441	15.6241	15.5976	15.3612	15.4596	24.3376	24.5404	24.3712
P50395	GDIB_HUMAN	GDI2	19.1184	18.6624	19.4791	21.1269	22.8651	22.2243	26.7517	26.7389	26.9316	14.2612	12.7053	13.0025	19.8904	20.0292	19.9115	22.8614	22.9098	22.8557
P50402	EMD_HUMAN	EMD	17.5703	17.8491	18.1082	17.6032	18.8061	16.1482	23.5638	22.7553	23.0325	14.3507	16.5047	14.877	14.0598	18.4888	17.8788	20.2989	20.2185	20.265
P50416	CPT1A_HUMAN	CPT1A	19.5451	19.5622	19.4784	17.1559	17.0228	18.6368	19.6406	20.2892	20.0947	13.2648	12.1506	14.6447	19.5823	20.0292	20.0691	18.7495	18.5568	18.2941
P50454	SERPH_HUMAN	SERPINH1	16.248	15.5516	14.6153	18.8178	16.3303	20.3211	20.0677	18.8554	19.2641	14.7349	12.6816	13.6739	17.2083	17.3685	17.3401	21.7634	20.1825	19.3115
P50502	F10A1_HUMAN	ST13	19.4244	19.1968	19.1802	17.6916	20.4067	20.002	23.6865	23.1379	23.5638	17.7116	17.7506	17.3959	19.5766	19.5646	19.6817	21.8727	21.4972	21.7955
P50552	VASP_HUMAN	VASP	13.9921	21.4526	20.5823	19.0605	16.7885	15.8599	18.7335	20.3871	20.2616	15.1605	14.4597	14.0024	15.9242	15.2737	14.6305	21.5777	21.4626	21.7182
P50570	DYN2_HUMAN	DNM2	14.8038	13.4647	16.458	17.5834	15.2307	16.4221	21.4775	21.5356	22.391	13.0773	13.8614	13.9149	15.6243	23.0105	20.6364	21.0559	20.5731	19.5301
P50851	LRBA_HUMAN	LRBA	29.4032	29.5109	28.8203	26.9977	22.1581	26.9203	21.8576	22.8876	23.3101	28.8294	28.9977	28.6663	27.1115	26.9316	22.019	22.2506	25.6068	25.217
P50914	RL14_HUMAN	RPL14	20.9024	21.3805	20.5731	22.5615	22.5961	21.9098	19.1744	20.3234	20.6313	20.3962	19.8903	20.2764	22.6736	22.7955	22.976	23.0224	22.9189	22.9601
P50990	TCPQ_HUMAN	CCT8	19.9459	20.2989	20.2066	21.5165	21.8423	21.3592	27.0711	27.0296	26.8741	18.746	18.5301	18.1636	21.7955	21.7836	21.7223	22.4221	21.8876	22.0951
P50991	TCPD_HUMAN	CCT4	20.9812	20.6971	21.1704	21.9916	21.7223	21.2821	24.6811	25.0691	25.2058	19.5328	19.3032	19.014	21.0493	21.1332	20.8034	22.002	21.9916	21.9951
P50995	ANX11_HUMAN	ANXA11	21.5592	21.7675	21.6497	21.391	21.6757	20.0426	23.2361	23.391	21.0628	13.0011	15.3512	14.3105	21.5356	21.5592	20.1206	21.5213	21.7182	21.7307
P51003	PAPOA_HUMAN	PAPOLA	23.1269	23.0789	23.2199	16.2572	16.3554	19.2933	20.089	20.135	19.1286	19.5374	20.3752	20.2302	20.5731	20.4972	20.654	17.8999	16.1116	18.4233
P51116	FXR2_HUMAN	FXR2	17.2987	17.3029	16.9863	20.7634	20.5915	20.5638	24.3101	24.2607	24.2243	16.5233	16.5423	16.3658	19.6233	19.6129	19.5413	19.8751	17.9189	19.4712
P51148	RAB5C_HUMAN	RAB5C	18.5676	19.4955	19.7123	20.6096	21.391	20.9672	24.5983	24.2679	24.48	17.6315	13.5229	17.5889	20.9459	20.8876	20.9812	20.9098	20.9243	21.0821
P51149	RAB7A_HUMAN	RAB7A	19.7742	20.2989	19.5904	20.895	21.2066	21.6364	25.4953	24.7182	24.8811	19.1097	19.2983	18.8657	20.9672	21.002	21.0088	22.8152	22.5869	22.5983
P51452	DUS3_HUMAN	DUSP3	15.6114	16.369	14.7871	17.2865	17.8062	16.2383	20.1752	19.6948	21.4224	12.9792	13.4954	12.6104	15.7241	14.5677	16.3078	19.5665	18.7981	18.985
P51532	SMCA4_HUMAN	SMARCA4	15.5912	15.4225	14.5936	16.0929	16.5702	16.1518	21.5823	19.4525	17.1404	14.723	14.5104	12.9664	15.435	14.5509	16.5635	17.8801	17.9851	17.4987
P51553	IDH3G_HUMAN	IDH3G	13.8084	15.3238	15.3998	16.9584	18.0617	15.2165	20.9647	20.7634	18.5906	17.7647	17.6922	17.3184	16.0419	17.7831	15.26	17.4195	18.6652	17.0151
P51570	GALK1_HUMAN	GALK1	14.3973	16.5761	14.5693	14.8225	17.4926	17.3365	19.2955	20.3349	19.9353	14.9246	16.1008	14.1676	19.1188	19.5208	18.1504	19.481	19.3448	19.6133
P51571	SSRD_HUMAN	SSR4	19.1595	18.2604	18.9673	16.6333	17.8966	20.7553	22.5702	19.8788	20.2764	18.0916	18.0509	13.3126	19.9221	19.6119	19.8424	21.3376	21.2707	21.5592
P51572	BAP31_HUMAN	BCAP31	19.6188	18.9943	19.3441	18.2118	18.5316	17.3644	21.8538	20.8191	19.6932	15.1037	14.3366	11.658	15.1137	16.5649	17.0672	20.1457	20.3857	20.3211
P51610	HCFC1_HUMAN	HCFC1	14.4224	15.2915	14.8892	17.9952	17.8422	16.5676	22.7895	23.5754	23.1931	14.8713	14.0322	11.4016	19.9742	15.2684	16.3986	20.6453	20.1206	20.265
P51648	AL3A2_HUMAN	ALDH3A2	13.6567	14.6768	14.5359	18.294	18.2479	17.1512	19.741	19.6733	20.9641	13.7505	14.2915	15.0183	16.7625	16.5402	15.6112	20.1581	18.9911	16.2756
P51659	DHB4_HUMAN	HSD17B4	16.9778	17.0966	17.3181	21.7995	20.6886	20.895	24.3578	24.0105	24.019	17.0352	13.4009	15.1404	19.286	19.4505	19.4687	20.8346	20.5823	20.6186
P51665	PSMD7_HUMAN	PSMD7	14.9553	13.7901	14.4449	17.5014	16.2843	17.3605	19.4261	19.1221	20.869	16.3217	14.2171	12.0805	16.468	13.1835	16.4471	16.2062	18.594	15.1463
P51858	HDGF_HUMAN	HDGF	15.4167	13.5299	14.768	17.5884	16.6106	15.7154	19.0326	18.1616	20.559	13.5243	14.0738	13.9328	15.7192	15.2445	15.885	18.3808	17.9929	16.2915
P51884	LUM_HUMAN	LUM	21.3101	21.5117	21.4015	19.6527	20.5261	21.8839	21.0349	20.9553	20.8767	21.5117	21.6584	21.1704	23.6096	23.4676	23.5165	22.9116	22.6387	23.0658
P51970	NDUA8_HUMAN	NDUFA8	14.0086	13.7119	13.9409	17.3726	17.3656	15.3642	27.9484	27.4862	24.9134	13.5302	14.1508	14.7745	16.1916	14.6787	16.4049	19.9287	18.9132	20.1079
P51991	ROA3_HUMAN	HNRNPA3	21.2707	21.2125	21.1581	19.3578	20.1825	20.2419	26.3066	26.4346	26.4999	17.1834	18.1173	18.6382	20.2764	20.3538	20.5451	23.2821	22.8614	23.1174
P52209	6PGD_HUMAN	PGD	19.8939	19.9601	19.5537	21.1143	20.9243	21.1395	25.6375	25.4073	25.3811	18.9826	19.2227	18.9231	22.8689	22.8633	22.9459	22.9024	22.5285	22.6276
P52272	HNRPM_HUMAN	HNRNPM	21.0292	20.9316	21.0625	20.0691	19.3915	20.8191	23.391	24.8576	24.8093	17.5612	17.8822	19.3699	20.7389	21.0625	20.9459	23.8191	23.4298	23.7286
P52292	IMA1_HUMAN	KPNA2	16.8692	14.4109	14.0592	17.3242	16.5158	14.7217	20.1129	20.2236	20.6031	14.8571	12.733	11.7405	17.8142	19.2384	19.0367	16.1991	17.0968	15.886
P52298	NCBP2_HUMAN	NCBP2	14.3871	13.848	15.0148	18.8646	16.5235	16.514	19.7441	20.6813	19.6386	14.0909	13.1079	12.9341	15.2078	15.2281	15.3532	13.5067	17.3754	17.8636
P52565	GDIR1_HUMAN	ARHGDIA	22.2448	20.7715	21.0292	23.239	24.558	24.5345	23.654	23.9043	23.8093	13.4098	17.993	12.5595	22.7471	22.9116	22.8385	21.714	21.654	21.5777
P52566	GDIR2_HUMAN	ARHGDIB	20.6453	20.0821	20.895	22.4221	21.5117	17.2801	19.585	18.196	20.1841	18.2913	19.5896	19.1712	20.6971	20.8113	20.8651	21.4775	21.4015	21.6186
P52597	HNRPF_HUMAN	HNRNPF	18.1477	18.449	17.9281	16.2097	19.4654	16.5882	20.8388	20.9305	20.4782	13.693	14.2093	12.7839	16.2056	18.9215	18.4113	22.6929	22.68	22.5309
P52701	MSH6_HUMAN	MSH6	13.765	13.8742	13.2651	16.8324	16.6604	16.4273	19.0929	19.8481	19.7693	14.2672	15.3759	15.539	16.1833	15.4012	15.0003	16.2105	16.3122	16.0253
P52788	SPSY_HUMAN	SMS	13.1939	14.4079	14.5686	15.4915	17.8138	15.8083	19.882	18.9915	18.9863	14.1371	13.0995	12.6798	15.4939	15.6308	16.5159	15.9145	16.5909	16.1396
P52815	RM12_HUMAN	MRPL12	14.9224	14.3951	15.2913	18.0207	15.9599	16.0975	18.5772	19.2399	20.5523	14.7693	14.9092	14.9228	15.0639	14.7113	15.7163	18.6092	18.4549	18.7257
P52895	AK1C2_HUMAN	AKR1C2	14.531	14.7023	15.2752	20.1581	20.7307	20.265	23.4425	22.969	23.0576	17.7123	17.682	17.5673	15.8282	16.2089	15.0927	19.0709	18.7209	19.1244
P52907	CAZA1_HUMAN	CAPZA1	20.5823	20.4273	19.8718	21.2302	21.502	21.0156	23.9406	24.1253	23.6649	18.1822	17.4854	16.8105	21.3321	21.5823	21.4676	21.6497	21.1886	21.2821
P52943	CRIP2_HUMAN	CRIP2	14.5589	14.6647	16.5174	19.4113	18.5845	19.3553	19.8944	20.005	22.8764	14.786	14.3962	13.2638	15.1605	15.9227	15.146	19.2598	19.3274	19.6375
P53004	BIEA_HUMAN	BLVRA	15.224	15.5821	15.7318	16.1214	17.1762	15.9461	19.4816	21.743	22.1612	14.936	11.9105	15.0033	16.0331	16.1306	15.1612	20.7634	20.417	20.6006
P53007	TXTP_HUMAN	SLC25A1	16.4036	14.8014	14.2699	16.6677	17.5391	16.3629	19.659	19.9178	20.6016	13.0518	15.6635	14.2407	14.7076	16.124	16.6409	19.2336	19.5487	19.8078
P53396	ACLY_HUMAN	ACLY	17.9464	18.9828	18.849	21.1143	20.2877	20.5823	23.2961	24.6918	24.6375	17.3287	16.8822	17.0477	20.5451	20.7056	20.7553	20.9171	21.2764	21.0224
P53597	SUCA_HUMAN	SUCLG1	14.5955	14.6245	13.7603	17.5382	16.6019	16.0606	24.6153	27.0505	24.7945	15.1148	12.4	14.1788	14.7326	15.7572	16.8351	22.2096	22.4118	22.155
P53618	COPB_HUMAN	COPB1	16.8886	15.4633	14.9118	19.2539	20.5731	20.6096	24.0275	24.1795	22.2764	14.2581	15.5673	14.2843	19.8535	21.0951	19.6885	20.3101	19.8601	20.0691
P53621	COPA_HUMAN	COPA	19.4693	19.4319	19.5626	23.0443	23.0542	22.0756	25.8069	25.6676	25.7695	19.1454	19.1702	18.905	21.5823	21.654	21.6141	21.9316	21.7796	21.8651
P53634	CATC_HUMAN	CTSC	19.8446	19.8851	20.0426	18.1064	17.4591	17.0229	20.3441	21.2583	20.0716	15.4019	13.8527	15.0424	15.8348	16.2489	15.789	16.3053	18.2163	19.6304
P53680	AP2S1_HUMAN	AP2S1	13.7892	16.4789	15.6738	16.0025	17.2757	16.561	28.7645	28.4314	28.4668	15.2867	14.357	14.2171	15.3288	15.2756	15.4797	21.1143	20.9388	20.7389
P53801	PTTG_HUMAN	PTTG1IP	20.3857	20.6628	20.6186	19.4391	20.3211	21.5117	20.3754	19.3257	20.023	17.7641	14.2495	14.9389	17.5296	18.8117	18.3611	16.3694	18.0771	14.0129
P53814	SMTN_HUMAN	SMTN	15.9887	14.8197	15.3514	17.0713	15.7392	17.7838	19.6626	19.5579	20.002	14.1897	14.2485	14.218	15.2365	15.3821	15.1539	21.4375	21.5309	21.4221
P53990	IST1_HUMAN	IST1	15.5968	14.0219	14.7138	16.6157	17.9006	15.68	22.265	22.4476	23.1316	13.1575	13.8864	13.7555	15.252	15.3239	16.6445	18.3599	17.958	15.5912
P53999	TCP4_HUMAN	SUB1	24.6153	24.6595	24.6595	21.8461	21.6409	21.1704	26.3795	26.0894	26.3494	12.6859	13.0245	12.9987	21.3645	21.1015	21.3752	23.6209	23.7077	23.1901
P54108	CRIS3_HUMAN	CRISP3	16.8374	16.7501	16.8795	17.2766	16.4745	17.3039	18.5732	20.7333	20.1198	14.3841	12.6814	14.1209	15.7459	17.5423	14.516	17.7606	18.5123	18.4915
P54136	SYRC_HUMAN	RARS	14.5027	13.5048	14.955	18.827	17.3388	19.9289	20.2649	22.8519	19.4295	13.6078	15.4043	13.3883	20.0559	19.7369	19.493	20.4676	19.3165	20.6096
P54289	CA2D1_HUMAN	CACNA2D1	14.9537	15.0982	12.9276	16.6388	17.3147	15.1276	23.9043	23.6431	23.6865	14.8947	12.9704	12.9599	16.0402	15.6444	16.2666	15.315	14.9426	16.0281
P54577	SYYC_HUMAN	YARS	19.0981	19.1885	18.8413	18.7333	20.2877	18.4297	22.1976	23.6971	24.2243	13.6014	16.166	14.6132	20.6096	20.6453	20.6714	20.8876	20.8113	20.8269
P54578	UBP14_HUMAN	USP14	18.9757	19.0903	18.9505	16.7968	21.2066	20.6276	24.1719	24.2607	24.3239	13.1786	13.7713	12.4602	20.7715	20.8269	20.0559	20.6096	20.6186	20.5823
P54652	HSP72_HUMAN	HSPA2	17.1223	14.3595	15.9037	17.1445	21.9316	22.2989	19.5386	19.8548	19.3068	14.7088	14.4791	12.478	14.6908	16.8543	16.3309	17.459	18.4742	19.1298
P54709	AT1B3_HUMAN	ATP1B3	16.519	18.0255	17.138	16.6035	16.9603	16.6964	28.9117	28.7389	28.7031	15.391	14.106	12.2255	21.654	21.8073	22.3376	20.4375	20.4972	20.6276
P54727	RD23B_HUMAN	RAD23B	19.0496	16.3638	17.8521	16.0056	20.0559	20.0426	21.3314	19.7385	19.1185	15.5628	14.2786	14.7267	15.8934	17.7524	17.1304	20.8269	19.8751	20.2877
P54819	KAD2_HUMAN	AK2	21.4923	19.9063	19.4694	21.5261	21.2125	19.5994	23.7695	23.9584	23.6649	18.9108	18.828	17.7809	15.1511	18.0004	18.5517	21.7995	21.9423	21.9316
P54886	P5CS_HUMAN	ALDH18A1	16.8839	15.9725	16.4085	18.0878	16.1639	18.6857	19.6101	20.0108	19.0958	14.4932	14.2824	13.7511	19.0306	18.9549	19.0585	20.8346	20.4375	20.9388
P54920	SNAA_HUMAN	NAPA	17.9686	18.9196	18.7932	18.5447	18.2215	16.9394	25.1984	25.9361	26.0296	15.0796	14.7943	17.2989	19.0828	19.5559	19.4847	21.7675	22.1581	21.654
P55000	SLUR1_HUMAN	SLURP1	17.7664	13.5308	16.6789	17.4979	16.5744	17.5421	20.6756	19.025	19.3893	13.1474	14.4526	16.1071	15.7592	17.5018	14.7622	15.5598	16.9249	16.2243
P55010	IF5_HUMAN	EIF5	15.5576	18.7776	14.1442	23.2185	23.1174	16.8678	23.2961	24.4362	23.2375	14.3465	21.9672	14.0037	18.4065	14.5874	17.1445	19.593	19.473	19.7456
P55036	PSMD4_HUMAN	PSMD4	13.2052	14.2934	16.1875	17.7317	17.255	15.8262	19.3634	20.62	24.604	11.6745	13.9373	11.5499	16.8146	15.6363	19.0682	19.9058	19.6404	19.7618
P55056	APOC4_HUMAN	APOC4	20.2302	19.4611	19.6928	20.5823	23.3376	23.5638	25.6458	25.2856	25.417	23.7796	23.848	23.7492	22.1143	21.9707	21.6497	22.1395	21.9672	21.5823
P55058	PLTP_HUMAN	PLTP	21.4775	21.4526	21.2877	22.9459	23.4923	23.5869	20.3055	23.1426	23.2821	22.3484	22.632	22.6409	22.4476	22.3239	22.5165	20.6971	21.1269	20.9316
P55060	XPO2_HUMAN	CSE1L	18.4503	18.8531	18.3694	19.9601	20.8191	20.895	25.141	25.2891	24.9316	16.2148	18.4538	15.3146	20.2185	20.2419	20.343	19.8079	19.4476	19.4336
P55072	TERA_HUMAN	VCP	20.3752	20.3752	20.1946	21.7796	22.3752	22.0918	26.4969	26.204	26.3477	18.608	18.7417	18.104	20.1946	20.4375	20.4576	23.3376	23.0207	23.0409
P55084	ECHB_HUMAN	HADHB	19.1106	18.857	19.0394	16.1557	20.9742	21.6276	24.558	24.1871	24.2096	19.4819	19.4231	18.8918	20.0292	20.68	19.8904	21.4626	21.5356	21.654
P55103	INHBC_HUMAN	INHBC	17.477	17.655	18.2347	17.384	16.7679	17.1956	20.6053	20.0223	19.1538	19.4187	19.557	19.3586	18.4957	18.7808	18.8364	14.7123	14.6123	15.8992
P55145	MANF_HUMAN	MANF	15.8573	14.7699	14.1548	16.9299	16.3388	15.4938	20.4758	20.0641	20.4828	13.405	16.1235	13.3405	17.2534	17.8305	15.8223	22.4898	22.4601	22.5189
P55160	NCKPL_HUMAN	NCKAP1L	15.4533	15.4415	14.9023	17.3757	17.2853	17.1841	20.9368	19.8371	20.4804	13.3034	14.6918	13.0391	17.3554	17.6364	16.8553	16.2954	14.8967	15.6285
P55209	NP1L1_HUMAN	NAP1L1	16.1119	23.1488	13.7021	16.6235	20.417	16.7107	22.8014	20.099	22.3725	14.753	14.2909	14.5039	16.3995	18.6181	15.0658	21.3699	21.0292	21.1079
P55263	ADK_HUMAN	ADK	17.3542	17.6948	17.636	16.7396	17.0572	18.5413	19.0312	23.6649	23.3511	15.1621	13.9331	13.5179	15.8003	17.9924	17.8181	19.3725	19.2343	19.234
P55265	DSRAD_HUMAN	ADAR	14.3902	15.4576	15.0086	17.1583	16.2728	17.3962	19.1557	21.3098	20.2515	12.6999	13.4614	12.972	19.6352	19.7626	20.2535	18.2829	18.4429	18.9118
P55268	LAMB2_HUMAN	LAMB2	14.9509	14.908	13.2746	15.8381	17.5669	17.5541	21.3211	21.4067	21.8727	15.5389	17.8607	17.3066	14.8638	16.1621	15.0869	16.0963	15.4064	15.9816
P55290	CAD13_HUMAN	CDH13	16.2414	15.5688	17.0383	16.6369	17.4053	15.6435	23.0409	23.3645	23.3645	13.1581	16.6837	15.3504	18.2533	19.6327	19.6483	19.2097	19.3156	19.1847
P55735	SEC13_HUMAN	SEC13	14.9626	13.9242	14.0003	17.4224	17.538	17.4726	19.9898	21.2853	20.3162	13.4736	12.0818	14.0263	15.6281	16.0517	14.9776	19.4116	19.0706	19.3953
P55769	NH2L1_HUMAN	SNU13	19.9459	20.0559	19.6417	16.195	15.9327	18.1038	24.3975	23.9847	24.1015	18.0515	18.5046	18.0653	18.8163	15.5498	19.2895	24.3778	24.3645	24.3578
P55774	CCL18_HUMAN	CCL18	15.6511	16.6822	13.3382	17.5548	16.8013	14.9207	20.4635	19.5797	19.8488	12.0907	12.5449	12.8059	16.8666	15.5237	14.6286	17.7906	16.7298	17.527
P55786	PSA_HUMAN	NPEPPS	18.7072	18.8511	18.4209	21.1332	20.9951	20.5451	25.8215	26.0711	26.3083	13.7692	16.9401	16.3184	17.5028	16.167	18.1441	19.3405	19.3619	19.4256
P55795	HNRH2_HUMAN	HNRNPH2	13.5588	18.5711	18.9944	16.4993	16.7394	16.3821	19.5861	19.0218	19.5619	15.1091	13.1566	15.1185	19.3474	17.5937	19.2259	18.7887	18.665	18.4749
P55809	SCOT1_HUMAN	OXCT1	15.1475	12.9647	14.2958	17.5405	15.6433	13.8827	25.341	25.2463	25.6237	12.7102	15.2108	12.456	16.405	15.4657	15.0166	21.8152	21.4425	21.6971
P55884	EIF3B_HUMAN	EIF3B	16.107	14.0958	18.2257	18.8357	16.176	16.8583	25.5841	25.2821	25.0732	17.5831	14.0467	17.1206	20.0426	19.9882	20.3538	20.2185	19.5775	19.9316
P56134	ATPK_HUMAN	ATP5J2	14.0928	19.4183	15.2914	17.1968	16.9209	15.6198	21.3363	20.1066	19.9714	14.7299	14.7609	12.6925	15.0538	15.5449	15.3233	19.3053	19.6325	19.699
P56182	RRP1_HUMAN	RRP1	15.3767	15.1524	16.828	18.0738	15.8938	16.4526	20.8613	21.0739	21.471	14.2437	14.6789	14.8283	15.1554	15.9774	14.375	18.0615	18.0812	17.4602
P56192	SYMC_HUMAN	MARS	13.6235	14.6239	15.0819	17.3814	19.7306	16.8414	18.9133	19.9261	21.2477	12.8795	14.786	14.4871	18.9981	19.5424	19.3424	17.1288	17.5336	15.6387
P56199	ITA1_HUMAN	ITGA1	19.6597	19.7373	19.5987	22.0426	21.9847	21.9601	19.259	20.5704	20.2785	22.1395	21.0088	22.3045	19.6802	20.4375	20.4375	16.8073	15.5204	16.751
P56381	ATP5E_HUMAN	ATP5E	20.4067	20.6096	20.3857	17.026	16.4654	16.1516	26.3679	27.1984	26.976	12.9455	18.164	16.1416	15.5693	15.8806	15.6851	24.3444	24.5285	24.4425
P56385	ATP5I_HUMAN	ATP5I	21.2006	20.0156	21.654	16.1871	17.0331	17.2561	29.5862	29.1459	29.2007	18.2027	18.0953	17.1114	16.3388	16.3054	14.3929	24.1015	24.1253	24.1642
P56537	IF6_HUMAN	EIF6	18.707	18.8156	18.724	21.9243	22.3376	22.2096	23.0951	22.7634	22.5189	14.8602	12.1543	16.4065	19.6159	19.4487	18.3733	19.3172	19.278	19.4861
P56545	CTBP2_HUMAN	CTBP2	13.5473	15.3252	15.6876	17.8988	17.1242	16.696	19.2346	19.9818	19.2395	12.6224	13.7473	14.3349	13.6105	15.9342	14.728	17.738	17.6771	17.105
P57088	TMM33_HUMAN	TMEM33	19.1937	18.785	18.7043	18.234	16.3875	18.9838	26.1642	25.5926	25.6209	14.154	15.1012	14.8161	20.3962	20.2066	20.0951	20.3538	20.4775	20.3321
P57737	CORO7_HUMAN	CORO7	14.5615	15.7875	15.5688	17.3136	16.5487	15.9552	19.4566	21.2027	20.354	14.6691	15.2049	14.3277	21.2593	21.4273	21.417	18.201	18.5987	18.8533
P57772	SELB_HUMAN	EEFSEC	14.5217	13.6934	14.2439	17.6411	14.1486	16.3289	20.5716	18.8802	20.1398	14.7011	13.9618	13.7623	14.8703	15.9457	16.9242	17.4923	16.1168	17.7273
P58546	MTPN_HUMAN	MTPN	22.9795	23.2155	23.2051	17.1253	23.0902	15.6843	26.4938	26.4057	26.8623	15.181	13.5821	12.1937	21.8423	21.9388	21.8538	20.68	20.4775	20.6186
P59665	DEF1_HUMAN	DEFA1	20.4273	20.4874	20.265	23.5045	24.275	23.9847	24.989	26.4892	26.3562	14.1726	17.6847	17.673	21.9171	22.8708	22.8651	24.317	24.3975	24.3307
P59768	GBG2_HUMAN	GNG2	15.4089	15.0994	13.9821	16.6686	16.8653	15.7157	18.357	20.68	20.4476	12.5473	13.0843	14.0534	15.1776	14.5616	15.4924	15.7472	16.1622	15.7865
P59998	ARPC4_HUMAN	ARPC4	20.5915	20.7955	20.4676	21.2419	21.6628	21.6051	27.141	26.8974	27.0914	19.1406	19.2309	18.9947	21.3156	21.3645	21.4221	23.6096	23.6096	23.5522
P60033	CD81_HUMAN	CD81	14.7504	15.1407	14.6375	19.3342	17.5158	16.7744	19.4425	20.1319	19.1708	12.5926	13.9449	13.2756	19.2616	19.2561	17.2277	19.0004	19.3105	18.3771
P60174	TPIS_HUMAN	TPI1	22.2564	22.1015	22.4726	23.1704	22.7895	22.9864	25.7389	25.6568	26.2768	20.2877	18.8357	19.1276	19.6766	19.9742	20.1581	24.824	24.5225	24.632
P60228	EIF3E_HUMAN	EIF3E	15.7019	18.6956	14.6175	15.5515	17.9943	14.6139	25.6458	25.0935	25.141	13.8097	16.4674	14.658	14.1312	18.6453	19.178	19.3299	19.3072	19.1939
P60468	SC61B_HUMAN	SEC61B	19.6404	19.5475	19.7268	17.9984	20.1457	15.3639	25.4362	24.9716	25.1095	13.3353	13.1115	13.5455	20.68	20.5545	20.1946	22.1581	22.3321	22.4349
P60520	GBRL2_HUMAN	GABARAPL2	13.4848	15.1509	15.5521	16.4062	17.1015	15.7814	23.9043	23.9672	23.8576	12.4283	13.779	14.1304	15.6075	13.542	15.9541	18.2665	18.1944	18.6355
P60660	MYL6_HUMAN	MYL6	21.5213	21.0088	20.9882	20.6714	21.3699	21.6141	22.2564	22.9352	23.3239	17.7935	18.7757	18.3334	21.3101	21.002	20.9951	26.3135	26.2408	26.2768
P60709	ACTB_HUMAN	ACTB	24.7077	24.4738	24.5404	26.9977	27.0505	26.8264	30.9882	30.7373	30.7927	22.8913	22.8519	22.5892	27.2353	27.3745	27.2625	29.0737	28.1984	28.2847
P60842	IF4A1_HUMAN	EIF4A1	20.6886	20.6886	20.9388	22.7013	22.8132	22.7836	25.5345	25.3679	25.2891	19.1867	19.1875	18.5701	22.9243	22.8595	22.9225	23.8385	23.1765	23.4676
P60866	RS20_HUMAN	RPS20	19.216	19.2885	19.0289	20.4874	20.2535	20.7796	25.705	26.2499	26.1293	16.5134	16.8231	16.7965	20.3962	20.6714	20.2989	24.1332	24.4738	24.317
P60891	PRPS1_HUMAN	PRPS1	19.4516	19.9742	19.7273	19.1683	15.2952	19.9316	25.2821	24.558	24.7182	16.1725	14.3162	13.0225	20.9459	21.4324	20.895	21.3321	21.1581	21.2477
P60900	PSA6_HUMAN	PSMA6	18.8727	18.5364	20.343	19.9459	20.4273	20.6628	24.5812	24.3307	22.7119	14.4805	18.4192	19.1814	19.3084	19.5668	18.4472	21.5823	21.391	21.4067
P60903	S10AA_HUMAN	S100A10	15.8444	13.6531	13.9399	20.7223	21.8423	21.7223	20.294	19.4059	19.3387	13.1453	15.745	13.7494	16.2715	14.3769	14.8726	24.391	24.7234	24.6971
P60953	CDC42_HUMAN	CDC42	19.6161	19.2494	19.366	20.2185	21.2066	20.6364	22.714	24.9043	24.8093	16.4084	13.5593	12.8548	20.5545	20.6006	21.4874	21.6628	21.2066	21.2125
P60981	DEST_HUMAN	DSTN	19.6006	19.1169	19.3345	20.5638	21.0224	21.5213	27.0609	26.8264	26.7389	14.0827	12.8692	13.8218	15.2709	15.172	19.6015	24.8904	24.8904	24.8623
P61006	RAB8A_HUMAN	RAB8A	15.9577	16.524	16.7258	19.0277	17.6058	18.0132	21.8113	22.3073	22.5213	14.1444	14.4962	13.7805	15.7376	19.4908	19.1342	19.555	19.042	18.4548
P61009	SPCS3_HUMAN	SPCS3	18.3273	17.4805	17.966	18.4942	20.1457	19.9601	21.5069	23.6865	23.5285	14.7898	13.0956	13.2306	18.8488	19.5096	19.7505	20.2302	21.1457	20.6186
P61011	SRP54_HUMAN	SRP54	13.5086	14.2851	12.9835	17.3922	16.8007	15.5738	21.6886	22.6628	22.6518	13.9279	15.2026	12.8765	15.8384	14.3858	17.3824	19.7791	19.1879	19.2744
P61018	RAB4B_HUMAN	RAB4B	15.5234	14.4897	14.5254	16.7638	15.259	14.5495	24.4614	25.1293	25.2021	14.4472	14.3387	14.808	15.5525	15.8832	16.2048	17.7681	17.7036	17.0301
P61019	RAB2A_HUMAN	RAB2A	20.4576	20.3857	19.8938	15.7085	20.5451	19.2882	28.0296	26.1115	26.3811	18.3475	18.2386	18.4087	20.1332	19.8864	20.1946	21.2185	21.2185	21.1765
P61026	RAB10_HUMAN	RAB10	22.9882	23.2961	23.0088	24.0691	22.5685	23.2036	28.267	28.3828	28.4433	20.654	21.1825	22.0224	23.8385	22.9619	23.1206	25.0609	24.8093	24.9088
P61077	UB2D3_HUMAN	UBE2D3	16.1008	16.1667	15.0165	17.1862	17.2337	16.6067	19.2441	19.7733	19.6488	14.0286	15.3103	13.669	16.9378	15.324	14.7658	21.0951	21.0559	20.9951
P61081	UBC12_HUMAN	UBE2M	14.1331	16.2571	14.4772	17.347	15.6959	15.9347	25.5812	25.9847	26.0752	14.5982	15.702	14.3578	18.8348	19.6815	19.1083	21.6096	21.3538	21.4375
P61088	UBE2N_HUMAN	UBE2N	22.0526	21.9061	21.9812	16.7484	20.6006	15.6855	27.2262	25.1488	25.8336	19.1177	19.205	18.9792	18.4563	18.7655	19.7053	24.3444	24.632	24.5285
P61106	RAB14_HUMAN	RAB14	18.7749	19.3841	19.0515	18.0378	19.7242	19.9013	24.2961	24.2463	25.1871	15.8267	17.8383	17.3776	19.2299	19.4128	18.6055	20.3645	20.4676	20.1581
P61158	ARP3_HUMAN	ACTR3	18.842	19.3805	19.12	22.7035	21.4923	16.2648	25.6703	25.2785	25.4105	16.5115	17.4981	16.9849	20.5069	20.6971	20.7796	22.1111	21.1581	21.2243
P61160	ARP2_HUMAN	ACTR2	20.1332	19.5072	18.9915	16.2319	27.4154	16.1038	27.1115	26.6865	26.8741	19.7703	19.1979	18.8072	21.391	21.417	21.0756	22.0821	21.6051	21.7675
P61163	ACTZ_HUMAN	ACTR1A	19.1592	19.1779	19.3078	17.0317	20.1704	20.4476	24.2821	26.632	26.6181	13.7411	15.0882	13.8334	20.1704	20.0691	19.9459	22.2155	22.002	21.8651
P61201	CSN2_HUMAN	COPS2	15.5058	13.3641	14.1129	17.4653	15.6974	16.7523	24.5404	24.3844	24.3975	14.9935	13.3984	14.2918	16.0086	14.7606	16.0393	17.993	17.7447	17.8413
P61221	ABCE1_HUMAN	ABCE1	16.1836	15.672	15.5316	21.5404	16.3639	15.0818	24.7695	24.4362	24.6153	13.4668	13.9443	15.0731	16.4918	22.3211	22.4849	19.061	18.2027	17.5843
P61224	RAP1B_HUMAN	RAP1B	21.6929	22.3129	21.8073	19.4981	21.2243	21.5356	27.4551	27.632	27.673	19.3371	19.595	19.711	22.8249	22.4551	22.4247	23.3511	23.391	23.0707
P61225	RAP2B_HUMAN	RAP2B	17.4671	18.2486	16.826	17.0496	16.0361	19.1611	25.3066	25.2643	25.4073	14.7781	11.6024	14.656	20.4476	20.2066	20.2419	20.2302	20.0426	20.1581
P61247	RS3A_HUMAN	RPS3A	18.5677	18.5095	18.5563	16.9951	20.5069	20.1457	23.7895	25.2207	25.8647	15.2044	16.3913	13.4738	20.5261	21.0088	20.8876	22.9024	22.2332	22.5685
P61254	RL26_HUMAN	RPL26	20.4972	19.655	20.1581	20.6714	21.4526	21.5731	26.452	26.5478	26.5075	14.2629	19.221	18.614	21.5451	21.5638	21.5592	23.0918	23.1111	22.9864
P61313	RL15_HUMAN	RPL15	18.5299	18.233	18.5274	23.4676	21.9566	20.714	23.2679	23.8858	24.3101	13.7656	14.1516	14.2686	20.3211	21.0756	20.9388	21.823	21.6231	21.6628
P61353	RL27_HUMAN	RPL27	20.3321	20.1332	20.417	22.2877	22.2679	22.2155	27.604	27.4785	27.5609	18.2031	18.4357	17.8368	20.0821	20.7796	20.5731	23.976	23.5869	23.5869
P61421	VA0D1_HUMAN	ATP6V0D1	14.882	16.5928	16.6352	18.132	19.0348	20.4375	27.3239	27.0296	27.2445	19.4467	19.562	19.154	20.8346	20.2764	20.0156	20.895	20.0951	20.0559
P61513	RL37A_HUMAN	RPL37A	14.6911	14.7711	15.1667	17.9178	17.7368	16.7756	18.2245	19.0056	19.1193	14.6095	15.5998	15.3887	16.7101	15.7148	15.6896	18.6075	17.5253	18.6734
P61586	RHOA_HUMAN	RHOA	20.4273	20.1704	20.1332	17.9044	19.5654	19.7464	26.2335	25.2714	24.6375	14.3033	16.3835	14.8342	21.3211	21.2243	21.1825	22.5117	21.9459	21.9742
P61604	CH10_HUMAN	HSPE1	26.0233	26.1927	26.2891	22.7895	23.2066	22.8093	28.7864	28.5862	28.6146	22.8727	23.848	23.5404	22.68	21.8727	22.6671	25.6096	25.1293	25.9473
P61619	S61A1_HUMAN	SEC61A1	18.9049	18.6664	18.9544	19.334	19.9245	20.1946	23.654	24.7846	24.6264	13.07	12.423	13.6952	20.002	20.3101	20.3645	22.2332	22.5731	22.502
P61626	LYSC_HUMAN	LYZ	20.9098	21.0224	21.0156	24.8623	25.2426	25.0317	18.6776	22.8132	22.7512	21.1332	21.1519	20.3101	23.217	22.5309	22.7161	28.9287	28.9787	28.8234
P61764	STXB1_HUMAN	STXBP1	15.895	14.4485	15.7496	16.8294	16.966	16.2049	27.8564	28.3023	26.4202	13.8369	14.6985	12.604	16.4963	16.4725	16.7623	18.2855	17.9553	18.3613
P61769	B2MG_HUMAN	B2M	15.7137	16.5471	16.4621	19.2745	19.7107	19.4653	17.8027	19.4032	19.26	13.7019	12.0291	13.6024	17.3101	19.5952	19.3619	18.9557	19.152	18.5176
P61803	DAD1_HUMAN	DAD1	19.887	19.8916	19.9096	17.1581	20.7223	20.9171	25.7543	25.9428	25.9203	14.6506	18.0844	12.2962	21.1015	21.0821	21.0224	22.7655	22.8969	22.9116
P61916	NPC2_HUMAN	NPC2	16.3554	16.1002	14.2219	15.0976	21.4015	21.502	23.2821	21.4874	19.6366	14.2115	14.0384	14.7217	21.6671	21.3699	21.1269	20.6096	20.6714	21.0756
P61923	COPZ1_HUMAN	COPZ1	15.3783	15.2813	14.6961	17.0137	16.3603	17.5784	23.8191	23.848	23.7594	13.8917	14.7719	13.6949	15.8168	16.0991	15.2397	19.7721	19.3039	19.4947
P61956	SUMO2_HUMAN	SUMO2	21.1206	20.9243	20.9459	16.7185	17.6551	16.2526	21.7836	20.5069	21.0292	14.1826	15.5661	14.3704	19.3128	19.3807	19.0505	23.9672	24.2317	24.1642
P61960	UFM1_HUMAN	UFM1	18.9231	18.3511	19.2534	18.0185	16.5413	15.7796	21.354	19.9153	20.8548	19.1841	19.2189	18.806	17.6209	15.4241	15.8824	22.6693	22.8171	22.976
P61962	DCAF7_HUMAN	DCAF7	13.5981	14.8037	15.5499	19.2008	16.8206	18.4138	19.5268	20.6276	20.7471	13.9306	13.4543	13.7577	15.542	16.1077	16.3516	16.4332	17.4764	16.2891
P61964	WDR5_HUMAN	WDR5	13.0425	13.3889	15.6577	18.0444	15.8587	16.4731	18.4865	19.0502	21.0445	15.0432	14.7696	13.3572	15.6486	16.8771	15.2353	18.1754	18.3744	18.1169
P61970	NTF2_HUMAN	NUTF2	22.2036	21.1765	22.5708	16.4096	17.5808	16.3495	24.5463	24.0772	23.976	14.373	14.0372	12.0715	16.3834	15.9455	15.9228	21.1704	20.8876	21.0886
P61978	HNRPK_HUMAN	HNRNPK	21.2593	21.4015	21.1704	22.7451	22.2125	21.2361	26.141	26.1852	26.4831	17.5191	17.651	19.2175	21.7553	22.4015	22.4476	24.1795	23.8191	23.9043
P61981	1433G_HUMAN	YWHAG	19.1737	19.4892	19.407	20.4273	21.7223	21.3376	26.5898	27.8324	27.4073	16.4895	17.7947	17.5562	20.6453	20.5731	20.1704	23.7895	23.6971	23.7077
P62081	RS7_HUMAN	RPS7	17.4798	15.2822	14.214	17.4477	16.3312	17.9764	20.4484	18.7413	19.3873	15.743	13.9177	14.1603	14.9638	18.3837	16.2585	21.6006	21.1143	20.6096
P62136	PP1A_HUMAN	PPP1CA	20.85	20.8423	20.3101	19.8227	21.2066	20.8191	24.0691	24.7024	25.0062	13.0066	15.2056	14.1232	20.9388	20.6971	21.0359	21.7955	21.714	21.6628
P62140	PP1B_HUMAN	PPP1CB	15.429	16.9914	13.3838	17.8397	18.9754	18.0024	23.1015	23.4041	23.0342	14.3973	14.2999	13.6323	15.3837	18.7255	17.2215	20.3857	19.9742	20.0426
P62191	PRS4_HUMAN	PSMC1	11.2921	15.4255	14.1449	17.478	17.7313	19.8565	25.6622	25.5374	25.5638	12.8577	13.6439	14.4231	20.7796	19.9601	20.6006	21.0088	20.3538	20.1206
P62195	PRS8_HUMAN	PSMC5	16.2135	15.0636	15.3843	17.0193	18.1303	17.5395	24.5045	24.1095	23.2463	16.5761	13.9669	14.131	18.4773	18.7059	18.2803	20.0691	19.7688	19.9882
P62241	RS8_HUMAN	RPS8	21.2243	21.1079	21.0691	21.6714	22.4247	22.7895	26.2696	26.0317	26.4041	19.1112	19.0183	17.9361	23.0224	23.1238	23.1269	23.0886	22.6822	22.7098
P62244	RS15A_HUMAN	RPS15A	21.1704	20.9951	20.8576	21.9566	21.6096	21.3321	25.3376	25.5812	26.7645	19.5628	19.9231	20.1206	21.5069	22.0292	21.7223	24.0275	23.9406	23.9672
P62249	RS16_HUMAN	RPS16	20.4576	20.1079	20.2989	21.5498	22.3239	22.0493	24.5638	23.3239	24.9847	19.1906	18.8746	18.9198	21.895	21.9352	21.9352	24.4041	24.4488	24.4298
P62258	1433E_HUMAN	YWHAE	20.5451	19.7534	19.8856	22.8404	22.502	22.48	26.5404	26.5225	26.533	13.241	17.1809	14.9371	21.7756	20.2764	21.1395	24.2243	24.019	24.0275
P62263	RS14_HUMAN	RPS14	21.1015	21.0691	21.2821	23.5045	23.7895	23.4425	26.3014	27.5898	27.5463	21.3101	21.5261	21.4015	21.6276	22.3294	22.3565	25.2499	25.228	25.1253
P62266	RS23_HUMAN	RPS23	16.0363	14.7842	13.8526	18.0499	19.6111	20.3211	25.2926	22.2792	21.8913	13.669	12.9194	13.9991	19.3485	19.6561	19.6189	22.1612	21.6186	21.4972
P62269	RS18_HUMAN	RPS18	20.1946	20.4874	20.2989	19.7273	21.002	21.4626	24.7492	26.5898	26.7517	18.9441	18.7989	19.7128	19.7315	21.391	21.3156	23.976	23.9316	23.8576
P62277	RS13_HUMAN	RPS13	21.1332	20.1581	20.8576	23.0707	22.2877	21.6584	21.9243	21.8423	21.0625	19.8677	19.8575	19.5798	20.265	20.2185	20.2302	23.2535	23.2821	23.1079
P62280	RS11_HUMAN	RPS11	18.7626	18.8285	19.0769	20.7955	20.7553	20.8802	24.8811	25.4645	25.0975	18.2055	18.3303	18.3885	21.002	21.1457	21.0426	23.2679	23.1079	23.1519
P62304	RUXE_HUMAN	SNRPE	18.2408	18.2916	18.2048	17.0848	17.4647	18.5284	20.0729	21.032	18.8935	12.5406	15.2496	13.451	14.8222	15.3941	15.4059	19.4269	19.4394	19.3015
P62306	RUXF_HUMAN	SNRPF	19.2788	19.8677	19.5973	18.2551	17.0196	17.6452	20.6787	20.7764	18.0885	14.2759	13.3549	14.2371	15.8262	15.4342	14.9603	20.654	20.2185	21.1206
P62312	LSM6_HUMAN	LSM6	19.6527	20.0951	20.0821	18.4947	16.8661	16.4852	22.0625	20.6067	20.3075	14.3992	14.2097	14.3169	14.3639	14.9381	14.5096	24.1795	24.3645	24.2535
P62314	SMD1_HUMAN	SNRPD1	17.2923	17.6926	16.2549	17.0308	20.1704	19.9217	18.5609	18.8509	20.7592	12.2627	15.8174	15.1544	17.0336	17.82	19.0859	22.1825	22.1174	22.0393
P62316	SMD2_HUMAN	SNRPD2	19.0735	19.1554	19.3212	17.2953	15.8526	16.553	24.0772	26.4536	26.4457	13.9032	15.4856	12.9509	16.226	15.7247	16.6388	22.7715	22.4923	22.8288
P62318	SMD3_HUMAN	SNRPD3	18.953	19.0591	19.2319	20.7307	22.1581	21.1704	24.7895	24.5463	24.632	13.253	16.4415	16.5991	19.4691	18.952	19.8348	21.6584	20.8802	21.5213
P62328	TYB4_HUMAN	TMSB4X	14.3612	14.5773	15.4701	17.1235	17.1897	16.6816	20.2185	20.7178	19.303	15.6134	14.3075	14.8147	17.0055	14.2183	15.659	19.6036	17.8392	16.1287
P62330	ARF6_HUMAN	ARF6	13.3835	14.0069	15.0334	15.8132	17.2692	15.2664	23.1504	22.9261	22.9024	13.7304	13.6759	13.2233	16.4634	17.3252	16.6036	20.4874	20.3752	20.7553
P62333	PRS10_HUMAN	PSMC6	15.0241	14.5806	13.9518	17.349	19.4471	18.5763	23.1063	22.3457	22.3156	14.7375	14.0165	12.2626	19.9742	18.9817	19.9882	21.2243	20.9601	21.1581
P62424	RL7A_HUMAN	RPL7A	19.9882	20.0292	19.8247	22.391	22.6606	22.48	26.976	27.3494	27.341	19.9045	19.5055	19.9601	21.3538	21.5592	21.6364	23.2961	23.002	23.1222
P62495	ERF1_HUMAN	ETF1	18.0526	17.8293	17.9174	18.5866	20.4375	20.1332	24.1719	23.8191	24.002	11.9815	14.0491	14.1644	19.9459	20.0559	20.1457	21.8385	22.0526	21.9672
P62633	CNBP_HUMAN	CNBP	14.3994	15.612	16.0431	16.8328	17.4936	16.4113	18.7834	19.6852	19.946	13.9967	14.3488	13.8704	14.6524	15.3292	17.4929	16.302	18.4024	17.5999
P62701	RS4X_HUMAN	RPS4X	20.5261	20.8727	20.6006	21.5309	21.3321	21.2243	24.4614	24.8858	25.5754	18.8402	18.7894	18.5576	21.8073	21.8576	21.7553	23.654	23.2288	23.48
P62750	RL23A_HUMAN	RPL23A	20.2877	20.5915	20.1457	21.2361	22.1488	22.2736	25.632	25.3745	25.3679	19.4444	19.8806	19.1936	18.8548	19.5196	19.7156	23.7286	23.6096	23.8288
P62753	RS6_HUMAN	RPS6	20.3645	20.7223	20.8802	22.44	22.7816	22.8346	27.673	27.2353	27.3578	20.8269	20.6096	20.5261	23.3239	23.3511	23.4551	24.0359	23.8858	23.9134
P62805	H4_HUMAN	HIST1H4A	25.0935	25.3612	25.0732	27.7958	27.7958	27.5682	32.9677	32.6985	32.8366	25.417	25.391	25.2961	26.341	26.3204	26.5653	30.196	30.2077	30.1361
P62820	RAB1A_HUMAN	RAB1A	13.1257	13.3448	14.1395	17.6605	17.4767	16.1902	20.4181	17.4246	20.0564	14.9443	14.3314	13.9475	14.6844	15.2739	14.6817	21.5685	20.7634	20.8576
P62826	RAN_HUMAN	RAN	21.7796	21.7182	21.8307	22.1047	22.4751	21.9352	24.217	24.3975	24.1795	20.1581	20.2764	19.3484	20.4476	21.1079	21.2877	24.7492	24.7024	24.6971
P62829	RL23_HUMAN	RPL23	20.3857	20.2989	20.4476	20.9024	20.4067	20.9951	25.7619	25.9293	25.9248	16.92	16.8073	16.1415	20.8727	20.8802	20.8802	23.1825	22.7655	23.0173
P62834	RAP1A_HUMAN	RAP1A	14.9062	17.9859	17.6468	16.8412	15.9207	15.3405	19.9304	19.4239	20.548	12.477	14.1639	13.9128	19.488	19.1821	19.883	17.0929	16.1096	17.6386
P62841	RS15_HUMAN	RPS15	15.763	15.4861	13.8429	17.1953	16.3845	16.156	24.0443	24.2535	24.1332	16.9047	13.4943	14.7187	14.6393	15.1922	15.4273	21.9916	21.0156	22.0592
P62847	RS24_HUMAN	RPS24	18.4105	19.0943	18.7228	19.0012	16.3212	15.9955	21.9098	21.1765	20.6006	16.4232	16.099	13.4732	19.0461	19.0118	17.915	22.3699	21.6364	22.1301
P62851	RS25_HUMAN	RPS25	20.7715	20.7307	20.2877	23.1222	23.141	22.6164	27.3578	26.9316	26.965	18.6242	19.2746	19.0968	22.6431	22.6693	22.6342	25.317	25.4394	25.4831
P62854	RS26_HUMAN	RPS26	19.6765	19.527	19.4928	23.2535	23.2051	23.0935	26.5359	26.8858	26.7771	16.9638	14.8322	14.5358	22.1519	22.5777	22.6141	23.8385	23.5869	23.7286
P62861	RS30_HUMAN	FAU	21.1825	21.0821	20.68	16.813	20.2764	20.4476	25.9428	25.5812	25.7182	14.3957	15.064	13.0425	18.752	18.6399	18.7515	22.44	22.0156	22.2419
P62873	GBB1_HUMAN	GNB1	18.9139	19.1901	18.2283	21.1457	21.5731	21.2933	25.6676	26.329	26.2553	19.9459	20.2989	17.1954	21.417	21.5777	21.632	22.3376	21.8651	22.0088
P62875	RPAB5_HUMAN	POLR2L	17.7753	17.9142	18.7595	15.7321	16.2181	17.1784	20.0669	21.27	19.549	15.1729	14.4413	14.2171	13.0843	16.4414	17.3458	20.4775	20.4676	20.2066
P62879	GBB2_HUMAN	GNB2	13.6712	15.6413	14.3816	18.9117	19.7267	20.7056	24.8142	24.654	24.7846	14.1298	13.5867	14.6767	21.8423	21.8614	21.6671	21.391	21.3699	21.7307
P62888	RL30_HUMAN	RPL30	20.8191	19.2604	15.3343	18.9221	19.8113	21.654	18.4836	18.472	18.9421	21.5592	13.9684	14.8767	19.6099	15.8467	20.3101	23.0459	22.3857	22.8171
P62899	RL31_HUMAN	RPL31	14.3919	18.3766	17.9505	18.8439	19.055	18.9174	19.9882	20.1079	19.6752	15.6366	13.3105	13.7032	19.4593	15.9787	15.4704	22.9406	22.5165	23.087
P62906	RL10A_HUMAN	RPL10A	13.8323	14.6261	15.7847	19.5319	18.6975	18.2445	22.4576	25.4008	23.8191	17.1391	13.2399	15.5474	19.3865	20.1581	19.6004	22.5427	22.155	22.3592
P62910	RL32_HUMAN	RPL32	13.816	14.8015	16.2008	19.2746	16.9997	17.2497	21.85	22.2593	21.7955	15.6605	16.4175	13.0113	19.4543	15.4603	14.5607	21.3156	20.9882	21.1642
P62913	RL11_HUMAN	RPL11	20.1581	20.1581	20.0426	18.6934	20.4476	20.2419	18.9817	20.0541	20.1779	19.3781	19.5246	19.415	21.2933	21.3101	21.3645	23.3778	23.7594	23.5638
P62917	RL8_HUMAN	RPL8	19.7793	19.7208	19.7638	22.9916	23.0309	21.8034	25.0062	25.6676	27.0609	18.8368	19.7268	19.0326	20.7634	21.0756	21.1269	23.2961	22.8442	22.5731
P62937	PPIA_HUMAN	PPIA	24.9977	25.1984	25.0317	25.1604	24.4105	23.4425	25.8191	24.9271	25.3135	22.9654	22.4947	22.7492	23.7796	23.867	23.9406	27.1312	26.8142	26.7645
P62942	FKB1A_HUMAN	FKBP1A	23.7796	23.7796	23.8288	16.1856	17.9978	16.9184	26.6865	26.8974	24.1174	20.0559	20.0951	19.8689	22.2419	21.2419	21.0886	24.4041	23.8385	24.0609
P62979	RS27A_HUMAN	RPS27A	24.632	24.5638	24.5285	26.673	25.6865	26.1757	28.55	28.1263	28.1842	21.8651	22.9477	23.0258	25.7155	25.0317	25.772	28.0557	28.3153	27.6389
P62993	GRB2_HUMAN	GRB2	18.9518	18.7219	19.9216	16.4905	16.2572	15.9902	24.1946	24.4425	24.3778	12.9912	14.4864	13.8052	14.5101	16.3137	15.7786	21.1704	21.0359	20.8727
P62995	TRA2B_HUMAN	TRA2B	18.7537	19.056	19.1089	17.2888	16.771	17.3413	20.3779	20.9106	20.5866	14.5421	11.4072	16.6762	16.7644	13.8137	15.5656	20.9388	20.8423	20.8191
P63000	RAC1_HUMAN	RAC1	20.8802	20.6276	20.9171	22.5545	22.8614	22.5731	29.6578	29.4274	29.3869	19.0563	19.0408	19.106	23.7389	23.6209	23.6865	23.2317	23.1285	23.3239
P63010	AP2B1_HUMAN	AP2B1	18.4935	18.7585	18.682	17.7087	20.0156	19.631	28.3066	28.3536	27.8682	14.5007	16.5627	17.4004	19.4777	19.8875	19.9459	21.6006	21.2243	21.2933
P63092	GNAS2_HUMAN	GNAS	18.7087	18.4479	18.6784	20.5451	20.1457	21.2821	26.9203	25.7695	26.2463	17.9672	18.0792	17.9945	20.3645	20.4775	20.3538	19.9316	19.5266	19.8229
P63096	GNAI1_HUMAN	GNAI1	14.5979	14.5203	14.6342	17.1917	16.5926	16.5165	23.848	24.48	24.239	12.1645	15.5888	13.4568	16.0015	15.9863	15.6036	16.5999	15.8688	16.8677
P63104	1433Z_HUMAN	YWHAZ	21.1765	21.5869	21.0691	23.3376	23.9847	23.5165	27.604	28.3828	28.49	17.1638	18.1657	17.8872	21.6141	21.0691	21.3045	24.6703	24.5522	24.5754
P63151	2ABA_HUMAN	PPP2R2A	13.9433	15.5807	14.9383	19.7361	17.3541	14.9145	26.329	26.1293	26.0691	13.2224	14.0988	11.6745	19.8567	20.2535	14.8436	20.8727	20.2989	19.8802
P63167	DYL1_HUMAN	DYNLL1	14.2504	14.8355	15.1839	15.9409	17.2674	16.981	24.6757	24.2463	24.141	15.1724	14.5259	14.1067	17.7793	18.4008	19.1456	19.2062	18.8322	20.0559
P63172	DYLT1_HUMAN	DYNLT1	14.4512	14.4381	14.5708	16.7036	16.2267	17.5007	18.5419	20.2688	20.0015	13.078	13.1163	12.4904	15.4024	15.9455	14.2513	19.6049	19.915	19.6232
P63173	RL38_HUMAN	RPL38	20.3962	20.2989	20.68	18.3451	16.0091	20.6971	27.1795	26.452	26.6595	18.3055	18.6186	18.0386	21.1269	19.1511	19.5421	23.4676	23.7182	23.6757
P63208	SKP1_HUMAN	SKP1	14.3767	15.959	13.7699	18.3631	16.7257	16.8428	19.485	19.3807	19.4463	15.1241	15.4289	15.1919	15.8856	14.7917	15.4847	19.9006	20.417	20.2066
P63218	GBG5_HUMAN	GNG5	15.3742	14.3943	15.2795	18.0502	15.8648	15.9878	20.9226	19.6248	18.8574	13.0056	14.9388	12.9451	17.1449	15.9899	15.121	21.4425	21.4775	21.3321
P63220	RS21_HUMAN	RPS21	23.4298	23.6649	23.4923	16.416	16.8872	15.943	24.9043	25.9088	25.6292	14.1289	15.329	14.4898	19.4757	19.8795	19.8307	25.8215	24.4425	25.654
P63241	IF5A1_HUMAN	EIF5A	19.3396	19.6445	18.9902	20.5915	20.7056	19.5222	21.4576	19.4234	21.1234	16.9166	17.2768	16.8504	19.8042	19.915	19.5341	23.6757	23.4298	23.5165
P63244	RACK1_HUMAN	RACK1	20.8727	20.6006	20.6096	21.7348	20.7056	20.6886	26.558	26.3101	26.1833	19.811	20.1206	19.9882	22.3672	22.3017	22.1395	24.0105	23.6649	23.7695
P63279	UBC9_HUMAN	UBE2I	14.6884	13.8608	15.1925	17.7236	16.5795	14.8988	20.1332	19.9742	19.62	14.2381	14.9151	14.863	14.3198	16.1312	15.539	20.2302	20.5638	20.4775
P67775	PP2AA_HUMAN	PPP2CA	14.0175	14.1116	14.5033	17.5792	16.5253	16.2973	27.0711	26.2481	26.8019	17.7551	13.2175	13.5281	19.4991	19.7031	19.3765	21.3101	20.2989	20.7056
P67809	YBOX1_HUMAN	YBX1	17.0968	18.329	16.4789	17.0871	18.9872	18.7522	22.7574	22.0723	22.0691	15.4912	15.0655	13.1453	15.7761	18.6522	17.0453	21.2933	20.7471	20.6186
P67812	SC11A_HUMAN	SEC11A	15.6749	16.0267	13.7157	17.7847	18.7972	18.4878	23.6971	23.7492	23.7492	16.1366	16.4	14.36	19.3864	19.4411	19.4626	20.6364	20.9672	20.7471
P67870	CSK2B_HUMAN	CSNK2B	13.9792	17.8375	17.8893	15.7382	17.3943	15.8973	25.5105	25.275	25.1757	15.3678	15.5765	15.1045	19.4729	19.3608	19.1796	20.0951	20.5069	20.3211
P67936	TPM4_HUMAN	TPM4	23.1976	22.8113	23.417	23.2821	23.7077	22.0325	24.9847	25.141	25.2096	19.9159	19.818	19.8432	22.9864	22.8969	22.48	24.3031	23.7796	23.5285
P68032	ACTC_HUMAN	ACTC1	15.4372	15.6081	15.3367	17.5595	16.1099	20.8423	19.7785	18.9981	19.0998	14.5069	16.2026	14.8815	18.2797	16.5588	16.6109	23.9933	23.895	24.1174
P68036	UB2L3_HUMAN	UBE2L3	15.4465	14.663	14.463	16.8634	16.9642	17.0133	19.5936	19.7942	20.9758	12.8298	14.1415	16.7443	17.5908	15.4936	15.1887	22.5117	22.6628	22.6409
P68104	EF1A1_HUMAN	EEF1A1	22.4923	22.2961	22.3294	24.5869	24.4923	24.7441	28.5352	28.5933	28.7162	20.1825	19.9742	20.2764	24.6649	24.9539	24.9134	26.5463	26.0854	26.143
P68133	ACTS_HUMAN	ACTA1	25.1984	25.6918	26.3135	28.1937	28.0349	28.2445	29.9117	29.6005	29.5826	24.317	24.2891	24.217	29.3641	28.9287	28.7227	28.9622	29.2123	29.0084
P68363	TBA1B_HUMAN	TUBA1B	16.1614	17.1992	14.8222	16.6261	17.3504	16.6672	23.5869	24.2096	24.4614	14.289	13.8398	13.903	15.879	15.8057	14.5222	22.4676	21.5777	21.743
P68366	TBA4A_HUMAN	TUBA4A	21.5498	21.0559	20.654	18.2382	22.0854	20.0156	32.1239	31.8682	31.7453	21.5498	21.4526	21.4118	23.239	23.3101	23.2332	23.0359	22.6779	22.7935
P68371	TBB4B_HUMAN	TUBB4B	19.5905	19.5746	19.6493	24.0275	23.1426	22.9171	26.17	25.9361	26.2874	19.5278	19.4609	20.1332	22.7307	22.7876	23.0674	23.5983	23.2961	23.3239
P68400	CSK21_HUMAN	CSNK2A1	18.8259	19.1235	19.0249	16.9846	16.9465	16.8089	24.4676	24.8385	24.7895	18.8086	14.9265	13.3832	18.438	18.0675	18.8779	19.0589	19.1433	18.8997
P68402	PA1B2_HUMAN	PAFAH1B2	17.4212	17.2549	16.3391	16.7837	18.1461	14.425	19.8453	20.5058	20.5414	16.0749	15.783	15.7856	17.9693	18.2489	15.3416	19.7799	19.7002	19.8104
P68871	HBB_HUMAN	HBB	28.003	28.0401	28.0137	25.0401	24.5463	24.5926	28.965	28.6561	28.7613	25.6757	25.6264	25.6348	27.019	26.9203	26.9539	25.7895	25.7286	25.767
P69849	NOMO3_HUMAN	NOMO3	16.3374	15.3625	15.3605	17.2329	17.7534	17.0456	20.417	22.1673	22.4996	13.8371	14.8081	14.4661	17.8335	17.412	17.2504	18.6435	18.3888	18.2969
P69891	HBG1_HUMAN	HBG1	16.9107	16.266	15.1277	16.639	16.3209	16.7786	19.7528	20.73	20.0326	13.4587	14.8871	13.4256	16.0449	15.1853	15.228	15.0811	15.9197	15.861
P69892	HBG2_HUMAN	HBG2	21.2933	19.2124	19.1257	16.8425	19.9882	19.8827	19.8211	20.1451	19.729	17.9067	17.3436	17.6923	15.8357	14.4393	15.7633	21.5777	21.4576	21.7634
P69905	HBA_HUMAN	HBA1	25.9539	25.7695	25.8974	24.3975	23.7492	23.6096	29.8249	29.8112	29.604	22.8708	22.9225	23.2679	25.7182	25.4923	25.4738	25.5045	25.7182	25.5492
P78324	SHPS1_HUMAN	SIRPA	23.3101	23.3239	23.3511	23.9225	23.3101	22.8054	22.1206	20.2495	20.1044	22.5045	22.7056	22.4349	21.6497	21.3266	23.0088	22.3484	22.2961	21.4972
P78344	IF4G2_HUMAN	EIF4G2	16.1445	14.7037	14.4925	16.3989	16.4068	16.2979	20.8802	20.3645	20.654	16.7546	12.9998	14.492	16.0825	16.7523	16.9819	17.3124	16.4521	16.4719
P78347	GTF2I_HUMAN	GTF2I	14.9273	13.6905	14.5831	17.4699	15.9765	16.6728	23.2317	22.9352	22.48	15.7055	12.8985	14.0715	19.4376	18.6468	18.7892	19.2751	18.9514	19.1459
P78362	SRPK2_HUMAN	SRPK2	13.2906	14.3543	12.581	18.7879	16.3515	17.1275	19.2185	21.9243	21.68	14.3841	12.9448	14.4285	14.9796	15.5049	16.645	15.0397	18.1617	16.2875
P78371	TCPB_HUMAN	CCT2	19.7163	19.9316	18.9294	21.7675	21.6409	21.0493	24.5285	25.019	24.9406	13.39	14.0526	12.6683	21.823	21.714	21.5823	22.4701	22.1332	22.1488
P78385	KRT83_HUMAN	KRT83	19.0169	19.0377	19.357	21.6096	22.0658	22.3321	24.1488	23.5165	23.0918	12.8146	12.5118	14.0723	23.5522	24.48	24.4425	20.5638	20.7056	20.6096
P78386	KRT85_HUMAN	KRT85	14.892	13.6184	15.3882	20.8876	19.0003	18.0145	20.6129	19.593	19.5221	14.0439	12.9446	14.8479	19.3042	20.0292	19.7967	16.1131	15.747	16.0577
P78417	GSTO1_HUMAN	GSTO1	21.5069	21.0292	21.2593	21.0426	21.4825	21.9916	20.5119	21.2131	20.6288	18.5941	18.5313	17.9208	21.6409	21.8764	21.9423	20.7307	20.5451	20.3645
P78509	RELN_HUMAN	RELN	19.6462	19.5893	19.3839	19.2021	16.8993	17.2837	19.8925	19.7917	19.3338	17.5284	17.9649	17.6924	16.104	15.6317	16.2745	17.0681	15.3846	14.8795
P78527	PRKDC_HUMAN	PRKDC	18.7612	18.4142	18.7813	18.9635	19.8324	20.0691	25.433	26.2944	23.654	16.1573	16.0146	16.4261	20.4972	20.4874	20.3538	20.6364	20.7955	20.8651
P78559	MAP1A_HUMAN	MAP1A	15.2735	16.0052	14.6559	17.7163	17.4034	16.0276	27.7517	27.5826	27.4862	14.1935	15.0222	14.1946	15.8667	15.8709	13.8752	15.6422	16.1249	16.3551
P78563	RED1_HUMAN	ADARB1	15.2977	15.847	15.7836	17.207	15.7952	15.9831	20.546	19.9372	20.5682	15.4346	15.8745	15.6193	16.7933	16.4072	15.7789	20.9459	21.1015	21.0426
P80108	PHLD_HUMAN	GPLD1	21.2821	21.1143	21.3211	20.5451	20.8269	20.1704	24.8142	19.3427	24.4041	21.0559	21.1015	21.0088	22.3184	22.2155	22.239	20.2764	20.3321	20.2535
P80188	NGAL_HUMAN	LCN2	15.6013	12.7388	15.6698	17.1944	17.1064	17.8167	19.7137	19.8374	20.4104	14.0308	11.615	13.2504	18.1798	19.7088	19.4042	17.2381	16.3057	15.9748
P80723	BASP1_HUMAN	BASP1	16.1407	15.6127	15.8873	18.4068	18.0839	17.9974	17.239	18.5009	18.1951	14.858	16.4232	13.8557	15.9028	17.6473	17.6047	16.4441	16.7722	16.8586
P80748	LV302_HUMAN		24.2317	24.0854	24.1642	23.7995	23.7492	23.976	19.7097	23.7286	23.1581	24.4298	24.8623	24.6375	24.0854	24.6649	24.632	19.3939	20.3645	20.3101
P81605	DCD_HUMAN	DCD	24.4488	23.7182	22.8557	29.5916	29.7708	29.1459	29.362	29.2353	29.2007	21.9459	22.1015	21.5731	27.17	27.1312	27.0505	26.7645	27.0401	26.7517
P82979	SARNP_HUMAN	SARNP	17.4617	20.1704	18.8421	15.9773	16.5919	17.3404	23.7077	22.632	22.7955	15.1722	13.3878	14.469	18.6944	18.9707	19.2607	21.7594	21.6186	21.6971
P83731	RL24_HUMAN	RPL24	17.5301	18.5677	18.4024	17.0162	19.3691	19.8804	24.4862	23.9225	23.6757	17.415	17.6891	17.3258	20.8727	20.7307	20.5823	22.2506	22.1015	22.2877
P83881	RL36A_HUMAN	RPL36A	15.2714	15.0967	15.9884	18.1399	17.7187	16.4953	19.6359	19.9368	20.6591	12.7479	13.9072	12.1856	15.9051	16.4082	15.5834	20.9024	20.2066	20.3538
P83916	CBX1_HUMAN	CBX1	14.3661	14.3754	14.6256	16.1673	18.296	15.4372	20.5298	20.4739	20.1771	14.9156	14.2543	12.7635	15.263	15.606	15.7816	19.0032	18.7359	19.3654
P84077	ARF1_HUMAN	ARF1	20.7634	21.1143	21.3857	22.0088	20.5356	20.0426	26.3014	26.1738	26.3256	20.5451	20.5823	20.3645	21.2006	21.6231	21.8839	22.391	21.9812	22.2155
P84085	ARF5_HUMAN	ARF5	14.8131	14.5466	14.3915	16.5204	17.0772	16.7655	23.2821	23.8858	23.7182	13.3996	14.9179	12.1028	15.638	16.2302	16.2684	16.3516	18.7968	17.5204
P84095	RHOG_HUMAN	RHOG	17.5092	18.0616	18.3713	16.6976	18.4266	18.7047	24.9361	24.8093	24.7543	14.3635	17.5342	17.148	21.4324	21.3645	21.4576	19.9106	19.6987	19.6231
P84098	RL19_HUMAN	RPL19	20.3857	20.3321	20.0156	24.1253	24.2891	22.68	22.0886	23.2961	23.1426	20.4375	20.1457	19.6514	20.85	21.632	21.5638	23.1253	22.9406	23.0224
P84103	SRSF3_HUMAN	SRSF3	22.2448	21.8113	22.0592	21.1642	22.4298	21.3211	27.0505	26.673	26.7771	19.5923	19.5809	19.3827	21.0886	20.8191	20.5915	23.4425	23.1363	23.0805
P98082	DAB2_HUMAN	DAB2	15.5267	15.0037	15.1165	16.2336	18.0622	15.8201	19.2469	18.3924	19.9052	13.5623	15.014	13.7877	16.1596	14.3889	15.1868	17.4376	16.9581	17.0881
P98160	PGBM_HUMAN	HSPG2	19.0062	19.1405	19.3759	17.0165	20.85	20.5069	23.417	22.7856	22.6649	20.0951	20.2535	20.1457	19.712	19.9601	19.9042	19.2592	18.9972	19.7587
P98172	EFNB1_HUMAN	EFNB1	14.5477	14.5648	14.4861	17.5709	16.459	16.8778	20.6453	20.1825	20.5638	13.8273	12.6626	11.8583	15.5599	16.4417	16.0881	14.9976	17.7971	14.4654
P99999	CYC_HUMAN	CYCS	17.8776	16.761	17.3772	18.2679	19.8241	19.797	25.4769	25.433	25.6784	18.1178	18.2452	17.8419	18.5247	19.5742	19.6496	22.5915	22.654	22.6431
Q00325	MPCP_HUMAN	SLC25A3	20.9388	21.0088	21.0426	16.3871	21.4526	20.0292	26.4234	26.8019	26.8741	20.68	20.654	20.6006	21.5685	21.4221	20.8191	23.239	22.8746	23.0292
Q00341	VIGLN_HUMAN	HDLBP	16.8065	12.6142	16.0774	16.5839	15.4636	16.7624	22.7327	21.8913	22.4651	14.1839	15.1891	12.2171	18.8124	18.7025	18.8889	19.9742	19.2544	19.5949
Q00403	TF2B_HUMAN	GTF2B	14.917	14.7695	13.9916	16.8477	16.5377	15.4592	18.9817	19.2416	21.353	12.1791	14.4587	13.1516	18.2349	15.352	14.6935	15.9176	15.6623	16.6383
Q00534	CDK6_HUMAN	CDK6	14.0968	14.7302	16.4748	18.3518	15.9544	17.5337	19.7283	21.1263	18.9937	11.1898	14.283	13.1757	15.9634	16.181	15.921	19.6785	20.2877	20.5165
Q00535	CDK5_HUMAN	CDK5	19.8424	20.1825	20.1206	20.3211	21.5823	21.3538	26.2077	25.8997	25.8997	13.1431	12.4857	13.8731	20.9601	21.0156	21.0625	21.1457	22.3936	21.0559
Q00577	PURA_HUMAN	PURA	15.6079	15.343	17.9041	16.7456	17.9712	22.4298	20.7715	23.3101	20.9742	15.1965	13.5613	12.9217	19.1255	15.9271	16.8454	20.895	20.7955	20.8802
Q00610	CLH1_HUMAN	CLTC	20.0292	19.9601	19.9316	21.2877	21.5823	21.1886	26.8858	27.5389	27.2979	18.402	19.17	17.6834	21.3156	21.3538	21.2989	22.5938	21.9388	21.9637
Q00688	FKBP3_HUMAN	FKBP3	15.4435	14.6591	14.3598	16.9804	16.8707	15.6619	19.8064	20.039	20.5171	15.0307	14.3186	14.908	17.5171	14.7801	16.283	19.7894	19.9742	19.7786
Q00839	HNRPU_HUMAN	HNRNPU	20.6364	20.6276	20.7056	22.7265	22.8538	22.8746	27.7958	28.0296	27.8445	17.8557	17.8058	18.1756	22.7895	22.8461	22.8839	23.895	23.6431	23.632
Q01082	SPTB2_HUMAN	SPTBN1	18.1628	18.0202	17.7889	17.5611	20.1332	19.8572	26.8264	26.7771	27.019	18.7007	19.4501	17.9833	19.1659	19.2768	19.0155	20.1704	20.1332	20.1581
Q01085	TIAR_HUMAN	TIAL1	15.7388	15.4429	13.3011	16.6793	16.5723	15.4836	19.5621	19.536	20.3035	13.604	14.3365	13.6367	15.4912	16.6303	14.3278	18.4938	17.9819	18.0448
Q01105	SET_HUMAN	SET	14.5866	13.2769	13.8315	15.88	16.8225	14.0011	20.0484	20.0119	21.4383	13.3807	14.3532	12.2013	15.4321	16.4594	14.6503	17.0984	17.9482	15.5776
Q01130	SRSF2_HUMAN	SRSF2	20.417	20.4874	20.3321	22.695	22.8152	22.6649	24.1795	24.0443	24.141	15.4917	15.3111	15.9582	20.0951	20.1581	20.1581	21.9882	21.7796	21.85
Q01433	AMPD2_HUMAN	AMPD2	18.0894	18.6629	18.4465	16.4396	17.5289	16.8596	24.239	23.7182	23.8576	16.9103	13.8441	16.7895	17.8813	16.1205	18.0381	19.267	18.6441	18.9038
Q01469	FABP5_HUMAN	FABP5	23.6865	23.632	23.5165	23.9584	23.1795	22.8727	23.5754	23.7796	23.5754	18.4377	18.1193	17.9416	21.6714	21.6971	21.8073	23.1976	22.9024	22.9672
Q01518	CAP1_HUMAN	CAP1	19.7909	20.3857	20.5261	19.3283	22.3073	21.1825	24.5522	24.9584	25.2426	20.0426	19.3189	19.5257	20.9098	22.2332	20.8034	22.6843	22.2273	22.1363
Q01650	LAT1_HUMAN	SLC7A5	18.9295	19.3617	19.5868	19.8791	20.4576	20.5451	20.6276	21.6051	20.4874	16.3982	15.8871	16.8663	24.1253	24.0359	24.1719	20.9316	21.1206	21.3321
Q01813	PFKAP_HUMAN	PFKP	20.9672	21.0821	20.4972	21.5356	20.7471	21.1642	25.0233	24.1015	24.1642	14.2861	14.7815	14.5906	20.8113	20.9388	20.1581	20.5545	20.0559	19.7289
Q01844	EWS_HUMAN	EWSR1	16.8353	19.342	14.6764	20.5451	18.9895	16.4368	25.3844	25.7182	25.7543	14.664	15.8534	12.632	15.1732	14.4929	16.3283	22.6475	22.6714	22.1581
Q01968	OCRL_HUMAN	OCRL	15.7222	15.0923	13.2585	17.6386	18.6834	14.8992	21.9316	21.7056	21.9352	12.4433	14.2494	13.0888	16.0794	16.3202	17.1498	16.038	16.0217	15.6526
Q02108	GCYA3_HUMAN	GUCY1A3	13.579	14.6417	14.2024	18.3553	16.7027	16.6508	23.1253	22.8689	23.1688	14.0753	15.2023	15.14	16.5436	15.105	16.1821	15.6043	15.3127	15.7759
Q02156	KPCE_HUMAN	PRKCE	15.9322	15.5176	16.325	16.4725	16.3409	16.4916	20.6453	23.5165	23.417	13.107	13.7604	13.6427	15.7707	13.5652	14.1591	15.9117	15.4571	16.4422
Q02218	ODO1_HUMAN	OGDH	15.7798	15.9576	16.8065	21.6276	20.1704	19.5851	25.1332	25.1253	25.2058	18.8104	18.735	17.9277	18.3506	18.3741	18.6072	26.9977	15.2962	22.8014
Q02252	MMSA_HUMAN	ALDH6A1	16.1095	13.7948	15.6048	16.9344	16.6321	16.0256	27.3239	27.0401	27.1507	21.0821	21.0426	20.8423	19.4369	18.9026	19.0358	21.6886	21.8913	22.002
Q02413	DSG1_HUMAN	DSG1	19.5511	19.8138	19.2085	24.0443	24.0443	24.4041	25.239	25.6622	25.3511	14.1122	14.4937	14.0312	22.5309	22.7056	22.6757	23.0821	23.1031	23.1472
Q02543	RL18A_HUMAN	RPL18A	20.2185	20.0951	20.1457	20.5638	20.9024	20.5165	19.4582	23.2535	20.2935	19.84	18.2728	19.4433	21.7836	21.7182	21.7715	22.6409	22.6141	22.6298
Q02750	MP2K1_HUMAN	MAP2K1	16.2443	16.3547	15.0879	17.4263	16.921	17.3672	23.0707	22.2736	21.9847	15.1339	13.6687	13.668	14.8948	14.8361	15.0557	16.8856	15.2361	15.9668
Q02790	FKBP4_HUMAN	FKBP4	18.8022	19.1385	19.1891	18.4054	19.3052	20.6186	24.2463	24.0691	24.3444	14.8131	13.9243	11.3348	19.4078	19.578	19.6449	22.1363	22.1015	22.2564
Q02809	PLOD1_HUMAN	PLOD1	18.7361	18.4984	18.3841	16.5243	17.7461	16.5695	18.4458	18.9568	20.5142	13.8466	14.3795	14.824	14.956	14.481	14.6102	18.8013	17.9949	17.9067
Q02818	NUCB1_HUMAN	NUCB1	15.6743	15.3869	13.5532	16.4867	15.5465	16.4292	19.4403	12.1188	18.925	13.325	13.8729	14.1772	15.9605	15.5282	15.6583	21.4726	20.9024	21.0821
Q02878	RL6_HUMAN	RPL6	18.7132	19.0599	19.2474	21.714	21.5356	21.3045	24.391	25.1833	25.2133	19.3609	19.4994	19.3583	20.7796	21.0359	21.1395	21.5545	21.3321	21.265
Q02880	TOP2B_HUMAN	TOP2B	14.7945	16.1777	15.9873	15.9773	16.8551	17.3378	23.0443	22.969	23.3101	12.8136	16.1776	11.3836	19.1585	18.6293	18.9921	19.4371	19.6524	19.7381
Q02978	M2OM_HUMAN	SLC25A11	15.167	14.5374	12.7389	17.3684	17.2114	17.4916	19.5538	19.4191	19.5517	13.7032	13.3212	14.6211	15.6572	16.8148	16.4546	18.4005	17.7971	18.3695
Q02985	FHR3_HUMAN	CFHR3	21.4067	20.417	21.2821	19.7653	20.8034	20.85	20.1583	19.2193	19.8633	19.5775	20.1457	19.6506	21.2006	21.2989	15.8675	18.4765	18.6703	18.8028
Q03519	TAP2_HUMAN	TAP2	16.5151	15.7554	15.0346	17.8823	16.1217	17.818	21.6453	22.3805	22.1946	14.3806	13.2632	11.2949	18.1809	18.0615	18.1704	16.1811	16.2625	15.386
Q03591	FHR1_HUMAN	CFHR1	21.8876	21.7796	21.8576	22.9459	23.4923	23.5165	22.6971	22.3017	22.0459	23.2961	23.8093	23.8288	23.0207	23.0559	23.0309	23.0443	23.0258	23.0071
Q04323	UBXN1_HUMAN	UBXN1	16.0236	15.1974	13.9476	17.3996	16.8995	19.1537	20.2877	19.3402	20.2066	14.241	13.1295	11.8355	19.6552	18.725	19.403	20.8727	20.7715	20.9024
Q04446	GLGB_HUMAN	GBE1	16.7271	13.7621	16.4508	16.7404	17.5478	16.8778	20.0846	19.127	19.8681	14.5912	13.1272	13.2262	14.5116	16.2868	16.339	16.4507	15.211	16.2579
Q04637	IF4G1_HUMAN	EIF4G1	15.9316	16.8804	17.4124	17.3327	19.2638	21.2419	20.5823	21.5261	21.6714	14.1031	16.6261	16.4139	19.8562	20.1704	19.6426	19.2933	19.2004	19.5237
Q04695	K1C17_HUMAN	KRT17	21.0951	20.9742	21.0224	25.2317	25.3135	25.2679	26.1273	26.6595	26.7129	18.9071	18.9069	19.2702	24.4488	24.3101	24.4105	23.6865	23.7796	23.8191
Q04721	NOTC2_HUMAN	NOTCH2	16.0286	14.6764	13.9274	16.5387	16.2628	14.7667	20.295	18.6478	21.0131	15.4504	15.9359	16.7174	16.0313	14.9119	14.6768	16.4264	17.0157	15.9862
Q04756	HGFA_HUMAN	HGFAC	21.1206	21.1206	21.1519	18.7299	19.2139	18.0993	20.7787	22.0156	20.173	19.8127	20.3857	20.0292	20.2535	20.6186	20.6276	19.9742	20.0821	19.879
Q04760	LGUL_HUMAN	GLO1	18.6483	18.9629	18.9251	16.2685	18.912	17.9467	24.1946	24.8191	24.7441	21.3857	20.4972	20.1206	20.1079	21.3376	19.9459	21.4118	21.3321	21.3538
Q04828	AK1C1_HUMAN	AKR1C1	15.1012	14.8875	14.7932	21.7796	17.1184	20.0292	18.575	19.931	20.9313	13.0675	13.1616	14.6414	17.3081	15.6813	14.9148	17.004	15.7621	16.1573
Q04837	SSBP_HUMAN	SSBP1	19.8876	19.8496	21.1581	19.3236	18.9299	16.4608	20.7704	19.1906	20.5054	13.6449	14.8807	13.3507	14.5504	14.8373	16.8059	20.8802	20.68	20.9171
Q04917	1433F_HUMAN	YWHAH	17.8744	18.0498	18.3534	17.2281	20.0951	20.0559	25.848	26.3562	26.1776	16.1527	16.1788	16.6747	19.0379	19.2629	19.3002	22.8307	22.6051	22.7533
Q04941	PLP2_HUMAN	PLP2	18.5751	18.1453	18.4459	18.441	19.5453	19.0276	19.8438	21.1863	21.3983	14.1462	16.5476	13.3714	21.5404	21.7715	21.7876	19.0672	18.9661	19.0837
Q05193	DYN1_HUMAN	DNM1	18.1608	18.3948	17.5747	20.895	21.0493	21.4874	28.0864	28.2847	28.2935	14.0177	18.0026	14.4475	21.2419	20.8802	21.0292	21.8191	21.5451	21.2821
Q05397	FAK1_HUMAN	PTK2	12.6312	16.823	16.0902	17.6942	17.1345	15.9879	25.4984	25.1871	25.239	13.9266	13.9441	14.2558	16.0535	14.239	16.1551	19.2937	19.7093	19.3504
Q05519	SRS11_HUMAN	SRSF11	15.3926	13.8564	14.7072	16.7746	17.9852	16.0042	18.3223	18.4343	20.5602	15.5072	14.9319	13.2174	16.5566	13.6046	13.7412	16.55	18.5454	19.096
Q05639	EF1A2_HUMAN	EEF1A2	13.6271	14.7198	14.0961	16.6433	18.1281	16.8245	23.6431	24.1015	24.7234	13.3717	13.11	13.6815	15.8236	16.5374	14.053	18.0133	17.9031	17.9305
Q05655	KPCD_HUMAN	PRKCD	15.6824	15.6745	15.7089	17.0573	16.1723	17.2106	19.5175	19.6962	20.1008	14.2941	14.7444	13.0956	15.8614	15.6365	15.0814	17.0756	16.1716	18.2238
Q05682	CALD1_HUMAN	CALD1	14.7407	15.5055	14.7706	16.9272	17.651	15.4283	22.743	20.2066	20.0426	13.6443	13.1417	12.778	16.122	15.9875	16.5015	22.3239	22.2821	22.4092
Q06033	ITIH3_HUMAN	ITIH3	21.9423	21.7182	21.68	21.823	22.6074	22.2535	23.1426	20.4017	19.1931	23.2679	23.0789	23.2155	23.391	23.5638	23.48	21.6971	21.8913	21.6671
Q06124	PTN11_HUMAN	PTPN11	15.8349	15.7121	15.56	16.9182	15.8862	16.7299	21.0951	22.7533	22.8132	15.2883	14.6079	14.4763	14.6967	15.1137	16.005	19.587	18.6365	19.0427
Q06210	GFPT1_HUMAN	GFPT1	16.5645	15.2232	15.7569	18.0323	19.0571	18.4208	23.9043	23.5983	23.3778	12.8409	15.1435	15.2333	16.6816	16.6073	16.9865	19.4146	18.959	19.1125
Q06323	PSME1_HUMAN	PSME1	20.8802	20.7056	20.8423	21.5404	22.8054	21.9916	24.9539	24.6595	25.0233	14.5808	14.5114	14.7648	20.9672	21.0426	20.9388	22.3457	22.1765	21.9847
Q06830	PRDX1_HUMAN	PRDX1	23.9134	24.0105	23.9316	24.3511	24.239	23.8093	25.9203	26.5898	26.5463	20.002	19.6392	19.3477	22.6209	22.4972	22.895	26.3324	26.1565	26.2679
Q07020	RL18_HUMAN	RPL18	21.9098	21.9459	21.9243	23.1946	23.4676	23.7796	23.8385	23.9584	23.7695	20.2302	21.1946	20.3101	23.7594	23.3645	23.2821	22.6929	22.8423	22.9261
Q07021	C1QBP_HUMAN	C1QBP	13.6364	17.012	17.0715	16.4574	17.2889	16.1819	19.8662	19.8482	20.4592	14.2452	12.9851	16.3575	15.0561	14.8012	18.9557	21.6141	21.4626	21.7098
Q07065	CKAP4_HUMAN	CKAP4	16.7712	14.9738	14.9301	16.9327	18.2747	15.7809	19.3169	19.7577	18.9985	12.8192	13.6287	13.7872	16.2602	15.9775	14.2262	16.0914	16.8254	17.6223
Q07666	KHDR1_HUMAN	KHDRBS1	15.7109	13.9842	13.976	16.706	16.3499	14.8553	24.7077	24.5404	24.632	15.7024	14.1963	15.287	15.283	16.2827	15.2358	19.8971	19.7074	19.8217
Q07866	KLC1_HUMAN	KLC1	16.414	14.1655	15.9636	16.1138	16.5683	17.1883	21.7041	20.7296	19.3889	13.7216	14.9914	15.3837	15.9724	15.9384	16.9467	18.9435	19.2582	18.8093
Q07954	LRP1_HUMAN	LRP1	20.9812	21.0691	21.0156	19.4781	19.8201	19.8212	24.3844	23.9672	24.2463	19.69	19.9	19.8572	18.1281	17.3092	17.994	19.0058	18.974	19.1106
Q07955	SRSF1_HUMAN	SRSF1	20.3101	20.3962	20.2989	21.1825	21.502	21.3045	24.5165	24.2891	24.391	13.0146	15.1077	14.3076	19.4326	19.4991	18.9898	21.1886	21.1519	21.0493
Q07960	RHG01_HUMAN	ARHGAP1	14.0816	15.1022	14.9118	17.2294	18.4922	16.9897	24.3844	24.019	23.9584	16.7134	16.939	16.7257	16.6356	14.0991	16.3115	19.9601	19.798	20.1946
Q08188	TGM3_HUMAN	TGM3	18.3344	16.8016	17.1557	22.7471	23.7077	23.6096	24.6918	24.2891	24.4362	13.9821	14.7525	14.1672	21.3699	21.5309	21.6497	21.1457	21.2989	21.3101
Q08209	PP2BA_HUMAN	PPP3CA	16.0488	16.3258	15.1131	18.3068	19.8761	19.8287	29.877	29.5627	29.4688	14.3677	17.8115	13.817	20.3538	20.6453	20.3857	18.4458	18.8777	19.3121
Q08211	DHX9_HUMAN	DHX9	19.1433	18.1442	18.1405	17.8345	20.2066	20.3857	22.1269	22.6736	22.7348	16.8788	19.1389	18.9366	20.2989	20.4874	20.4476	21.4375	21.1765	21.417
Q08257	QOR_HUMAN	CRYZ	13.5652	16.1282	13.6452	16.6491	16.5915	17.5905	21.9672	21.8987	22.4551	18.5928	18.5614	17.9221	16.214	16.1223	15.5358	18.8004	19.4205	19.266
Q08380	LG3BP_HUMAN	LGALS3BP	27.611	27.4154	27.4314	24.5869	24.9316	24.3975	24.5225	24.2607	25.0062	24.2535	24.275	23.848	22.9024	22.7836	22.714	19.198	18.9178	18.2493
Q08431	MFGM_HUMAN	MFGE8	17.5637	17.7319	17.4327	20.9951	21.4324	20.953	21.4576	20.68	19.1609	13.1815	13.5957	15.8724	16.9331	17.7014	15.5416	16.3015	16.9618	13.9901
Q08495	DEMA_HUMAN	DMTN	14.8375	16.1157	15.7279	16.581	16.6903	16.1505	25.4394	25.1527	25.0526	13.8387	13.6219	14.0206	17.4998	16.4766	15.5942	15.5186	15.9853	16.5331
Q08554	DSC1_HUMAN	DSC1	18.3267	18.4348	18.6779	23.5754	23.8764	23.8576	25.8576	25.6431	25.7389	13.5806	13.6602	13.3197	22.0918	22.0426	22.0156	21.3592	21.4676	21.6453
Q08722	CD47_HUMAN	CD47	18.5793	19.0318	19.2066	17.5416	19.9601	19.6941	18.6264	20.2406	20.1731	15.4924	14.4401	14.1225	22.3321	22.3645	22.3403	19.1108	19.3625	18.8229
Q08752	PPID_HUMAN	PPID	14.8105	14.9366	14.1829	16.3183	17.0184	15.1258	22.9951	23.1901	23.1332	13.8492	13.5465	12.561	15.1651	17.4187	16.9071	18.6683	18.8108	18.5758
Q08830	FGL1_HUMAN	FGL1	19.9274	19.9139	19.873	17.2436	18.4136	16.3838	18.5234	19.6523	19.2773	17.9007	17.7439	17.5986	16.8172	16.4335	15.7468	16.1854	15.6254	13.8568
Q08945	SSRP1_HUMAN	SSRP1	16.4225	14.5044	14.5734	16.7161	16.4446	16.0086	22.7796	24.848	24.8997	14.9385	14.3615	12.3836	17.5982	15.0255	18.3979	20.8802	20.6276	20.8802
Q08J23	NSUN2_HUMAN	NSUN2	15.4236	12.8276	14.3657	16.2195	15.8449	16.9691	19.817	19.3873	20.8616	13.759	13.4554	14.2827	19.532	20.2989	19.7054	19.5755	19.3977	19.3001
Q09028	RBBP4_HUMAN	RBBP4	19.4848	18.9702	19.1381	16.0862	16.9219	16.0211	23.3645	25.9539	22.9899	14.911	12.7767	13.6417	18.724	19.0201	19.2896	21.8346	21.2185	21.4626
Q09161	NCBP1_HUMAN	NCBP1	14.077	15.668	14.2294	17.381	16.0235	15.9718	19.4381	18.6033	20.2185	13.3759	14.4611	14.619	15.4005	16.2638	15.4164	15.1184	15.6871	15.9298
Q09666	AHNK_HUMAN	AHNAK	17.7012	17.4144	17.4619	21.4726	20.9098	20.4067	23.7796	23.5045	23.48	13.1888	13.365	14.9862	18.7308	18.9387	16.0642	23.0275	22.0224	22.6929
Q10471	GALT2_HUMAN	GALNT2	16.5053	15.9856	15.9138	17.6762	16.684	16.3511	20.5545	21.391	21.4324	14.892	12.8488	14.1679	14.4824	16.4572	18.1103	17.2705	14.2609	15.6389
Q10567	AP1B1_HUMAN	AP1B1	13.2153	16.3345	16.4349	18.1503	15.1822	15.3616	25.867	26.019	25.9716	15.2607	12.8281	13.6293	18.2656	18.1113	17.8934	20.2989	19.2063	19.4805
Q12756	KIF1A_HUMAN	KIF1A	13.9015	15.457	14.9226	16.5018	17.8472	14.516	25.4923	25.391	25.1908	15.7992	14.8933	12.6166	15.9101	15.2453	14.5128	15.9553	16.1867	16.1587
Q12805	FBLN3_HUMAN	EFEMP1	20.7553	20.7876	20.8346	20.9243	20.9098	21.2361	20.9663	19.7189	20.2743	22.5892	22.7533	22.6276	21.3156	21.6971	21.6628	19.0298	18.477	18.7108
Q12830	BPTF_HUMAN	BPTF	25.767	25.7619	25.5841	17.3176	22.6164	23.3511	24.4984	19.3687	24.391	12.9274	13.3857	12.2583	24.1015	24.1488	23.6209	20.8113	21.2933	21.1519
Q12860	CNTN1_HUMAN	CNTN1	15.466	14.1081	13.7995	17.2448	18.4655	16.6861	26.4661	26.143	26.3679	14.37	14.5036	14.8674	15.6602	15.4018	14.6589	17.4916	17.6327	16.0282
Q12874	SF3A3_HUMAN	SF3A3	14.0432	14.1387	15.3048	17.5188	17.3605	15.8847	20.1624	18.2957	19.9555	13.1974	14.3926	12.6136	15.0106	15.8168	16.736	19.3283	18.8538	18.6796
Q12904	AIMP1_HUMAN	AIMP1	13.5275	15.1964	16.5398	16.5301	17.3661	16.5205	19.1844	20.0299	18.421	14.5478	13.2811	13.7529	20.5165	20.4067	20.4067	20.1825	20.0559	19.7893
Q12905	ILF2_HUMAN	ILF2	18.526	14.3438	18.9732	17.2792	18.0124	15.7213	24.7234	24.4041	24.1719	15.1406	12.8532	13.7456	18.7736	19.4809	19.7184	20.5356	20.6006	20.9601
Q12906	ILF3_HUMAN	ILF3	19.4391	18.437	18.7321	16.2609	21.5638	21.7634	24.2463	24.1332	24.0935	14.1257	14.5059	15.4529	19.3084	15.4503	15.5856	21.4067	21.391	21.4923
Q12907	LMAN2_HUMAN	LMAN2	19.3349	18.7384	19.5918	20.3101	20.0691	20.2419	25.8336	25.5638	25.5075	14.1441	13.4725	13.7128	22.1581	22.002	22.0393	21.9916	21.8385	21.7634
Q12913	PTPRJ_HUMAN	PTPRJ	16.3352	16.8318	17.2586	16.4878	16.5847	16.8687	19.7428	20.6113	19.9634	14.7494	15.3519	13.6606	18.0565	15.3229	16.9319	15.2643	16.2147	14.4854
Q12931	TRAP1_HUMAN	TRAP1	18.9528	18.8086	17.9347	17.2535	21.6364	21.4825	20.5351	21.4832	19.882	18.436	18.8035	18.3865	20.6886	21.0756	20.3962	20.9388	21.2877	21.265
Q12996	CSTF3_HUMAN	CSTF3	12.8438	14.388	13.7602	18.0239	17.1756	14.8712	21.68	21.4118	21.4676	13.2688	14.4192	13.7813	16.2877	17.3646	19.5308	19.0961	18.7974	17.3006
Q13011	ECH1_HUMAN	ECH1	17.6444	13.2079	17.8787	16.5164	18.1652	17.5765	19.2273	21.2759	19.4105	13.4462	15.573	13.1805	16.8137	14.9048	14.9859	18.7664	19.6464	18.4229
Q13033	STRN3_HUMAN	STRN3	15.504	14.8417	14.8667	16.6702	16.7996	17.8184	18.6517	19.9417	20.1549	14.3163	12.7826	13.8124	14.6914	20.714	15.6186	19.8031	19.6409	19.1357
Q13043	STK4_HUMAN	STK4	15.5543	14.4022	13.158	16.8067	18.7819	16.657	19.9129	20.68	20.3645	14.767	15.0545	13.1654	14.9282	17.9466	17.3876	18.917	17.9103	20.1457
Q13045	FLII_HUMAN	FLII	14.9191	18.6535	19.665	21.343	18.3201	15.0052	25.0317	24.7492	25.0975	14.3362	14.3412	14.3859	19.2636	18.771	16.6366	18.6096	15.9046	16.5348
Q13085	ACACA_HUMAN	ACACA	15.2447	15.7517	14.1663	17.304	18.7441	17.998	22.3017	21.928	22.5333	14.5461	15.2104	13.6281	18.8174	19.6584	16.337	18.8297	18.7387	18.6424
Q13093	PAFA_HUMAN	PLA2G7	14.628	16.7134	14.7983	16.3037	16.5786	16.5084	19.8649	20.2911	20.1456	17.9894	18.2888	18.2505	15.1232	16.1548	15.1281	13.8201	17.8841	14.587
Q13094	LCP2_HUMAN	LCP2	14.701	14.4524	15.2666	17.5519	18.557	16.5317	20.2892	20.0806	20.0532	13.5387	14.0101	14.7151	15.3093	15.6068	15.9572	20.0691	18.2257	18.2245
Q13098	CSN1_HUMAN	GPS1	13.5884	15.6113	14.0779	18.4179	17.0611	16.1724	23.5285	23.0459	23.6431	14.7733	11.5087	14.8668	15.2695	14.2123	15.7262	17.566	17.5493	17.6335
Q13103	SPP24_HUMAN	SPP2	20.2302	20.3645	20.4874	16.3707	19.1148	19.3514	19.0981	18.8867	20.0373	22.502	22.7553	21.9985	19.8594	18.4654	18.2753	24.0935	24.1332	24.0691
Q13131	AAPK1_HUMAN	PRKAA1	14.154	15.9638	16.0149	17.3629	15.3352	17.0087	22.6843	22.5892	22.4626	16.1722	13.9418	12.2431	17.3774	16.1667	16.9682	17.0107	14.6038	16.8811
Q13148	TADBP_HUMAN	TARDBP	22.3045	15.7676	15.3366	18.2203	19.3012	20.6971	23.867	24.1488	24.2891	14.5546	14.6263	13.8144	19.1471	19.3041	19.3502	20.6364	20.5915	20.1946
Q13151	ROA0_HUMAN	HNRNPA0	15.2117	16.1514	13.9868	17.3275	16.0138	16.8406	20.1703	20.6941	20.8728	14.7642	14.2986	13.9407	15.7599	14.9822	15.4509	20.6628	20.3752	19.9021
Q13155	AIMP2_HUMAN	AIMP2	15.7068	15.0535	15.0225	15.7318	17.2927	16.7464	19.4209	20.4614	20.3944	13.682	14.977	14.9403	17.6063	17.9946	17.9358	16.632	16.2429	17.1721
Q13162	PRDX4_HUMAN	PRDX4	17.4873	18.0177	14.4326	21.7348	21.3101	20.1457	27.0401	26.726	26.9316	19.8321	19.6673	14.72	18.3778	18.4934	18.5018	22.2273	23.2821	22.1642
Q13177	PAK2_HUMAN	PAK2	15.8862	14.089	15.5179	17.2481	15.907	16.1295	19.3383	19.6873	20.8526	14.0423	13.2628	15.6997	15.9455	15.5586	16.2914	20.0691	19.0275	18.6585
Q13185	CBX3_HUMAN	CBX3	17.4802	17.9102	17.5134	18.0725	16.0626	16.1287	22.654	22.4947	22.538	14.1711	12.3539	12.3766	18.1996	17.8017	18.8221	21.3266	21.4576	21.4221
Q13200	PSMD2_HUMAN	PSMD2	15.1005	14.9697	14.9557	18.2469	20.5451	18.9974	22.7975	23.7182	23.7077	14.0241	14.6381	14.2996	18.977	20.4273	19.5425	20.1581	19.8261	19.9459
Q13201	MMRN1_HUMAN	MMRN1	20.9024	20.6006	20.5451	17.4424	20.3538	19.2261	20.972	18.1556	21.7223	20.8423	20.9601	20.6971	20.5638	20.3538	20.343	16.6945	15.4639	15.7432
Q13228	SBP1_HUMAN	SELENBP1	13.8943	18.7016	19.0058	22.2361	21.8651	21.6141	21.1	20.0306	20.0137	20.68	19.9882	19.4861	19.8162	20.6628	18.839	22.8987	22.9725	22.7035
Q13242	SRSF9_HUMAN	SRSF9	19.4343	19.3909	19.2289	17.6246	15.7733	16.5956	18.6874	20.5193	20.4276	14.0721	15.069	14.3977	15.7561	15.9061	16.3381	18.7382	18.7958	18.5451
Q13243	SRSF5_HUMAN	SRSF5	16.6031	15.1629	14.0214	16.3582	17.0231	15.1794	19.514	21.3372	20.4132	12.9871	13.0671	13.4875	16.3464	15.3783	14.7419	19.7552	19.4264	19.2829
Q13247	SRSF6_HUMAN	SRSF6	15.0456	14.9019	19.9053	22.1206	22.4247	22.2332	22.7098	20.517	20.7503	14.963	15.0395	14.6241	20.2535	13.6307	17.219	22.5356	22.5093	22.44
Q13263	TIF1B_HUMAN	TRIM28	19.5452	19.2676	18.6703	20.3962	20.5545	20.8346	26.4908	20.149	19.5124	14.9774	15.2319	12.1615	20.002	20.1704	20.2877	21.5869	21.6584	21.743
Q13283	G3BP1_HUMAN	G3BP1	14.7323	14.2826	15.3032	16.7351	18.6132	17.9558	22.7614	23.0592	23.0426	12.7817	12.4241	13.2874	17.802	16.333	17.2654	20.6276	20.4874	20.4775
Q13310	PABP4_HUMAN	PABPC4	14.6981	13.6543	13.8583	16.8383	15.8339	16.8626	22.7098	19.6703	22.2361	14.3402	14.4821	13.92	15.0753	15.4838	14.8359	18.9256	19.2962	19.3447
Q13347	EIF3I_HUMAN	EIF3I	14.3578	13.8388	16.7705	16.4197	17.03	16.7703	20.1405	22.4273	20.7634	14.3582	15.1906	15.2141	17.1827	17.1874	17.4416	20.1332	19.8568	19.9269
Q13363	CTBP1_HUMAN	CTBP1	15.3133	13.9412	14.8962	17.2684	16.6397	15.5459	20.3321	23.3376	23.178	14.5631	13.8249	12.8538	15.8492	13.7424	16.416	19.0149	18.0659	19.5373
Q13404	UB2V1_HUMAN	UBE2V1	21.5915	21.7915	21.9061	18.3004	22.2564	21.5165	24.5522	24.275	25.4105	19.2787	19.5534	19.3012	21.7955	21.714	21.8614	22.4576	22.1581	22.0918
Q13409	DC1I2_HUMAN	DYNC1I2	14.6506	16.2455	14.0702	17.6898	17.6409	18.0734	23.48	23.9225	23.8288	15.1156	15.6729	14.7188	16.8182	17.9737	18.1904	19.1431	18.9872	19.1399
Q13418	ILK_HUMAN	ILK	17.5013	17.9813	14.8174	17.6172	16.8792	15.9685	22.4676	21.953	22.4118	14.2485	12.171	13.6302	16.6742	14.998	17.6326	19.2474	19.5153	19.0996
Q13423	NNTM_HUMAN	NNT	16.7696	17.5606	15.1464	16.4248	18.1631	17.4441	25.9248	25.5898	26.0443	17.8477	15.74	17.0851	20.8802	20.7796	20.8876	19.9601	20.5823	20.2535
Q13435	SF3B2_HUMAN	SF3B2	14.4615	14.5014	14.2768	15.6019	18.0176	15.2226	21.6051	22.4775	22.2361	13.8674	13.0051	14.1715	17.2622	17.5271	17.3802	20.8876	21.0156	20.5165
Q13477	MADCA_HUMAN	MADCAM1	14.2895	16.2257	15.6113	17.8566	17.1667	15.4922	19.9729	19.4033	19.755	18.2136	18.5526	17.7865	13.8387	17.108	15.3279	16.3369	15.6578	16.0964
Q13492	PICAL_HUMAN	PICALM	15.8427	14.5544	15.8432	18.0528	16.1855	17.5876	27.3239	26.9203	26.9316	18.1825	18.1018	13.7122	15.769	16.1744	16.2647	19.6829	19.229	19.3242
Q13509	TBB3_HUMAN	TUBB3	13.5261	14.2422	15.769	17.1238	18.5125	15.5687	24.6703	24.8191	24.8093	15.0012	14.9051	14.6783	16.7892	15.7836	16.4324	19.7563	18.6421	18.9124
Q13510	ASAH1_HUMAN	ASAH1	18.1269	12.8479	18.9062	18.9306	21.5823	21.6584	19.7431	19.8419	20.8088	13.8716	14.1265	14.0945	20.6453	20.4874	20.1825	18.5015	18.963	19.0606
Q13526	PIN1_HUMAN	PIN1	15.3926	15.2905	14.7758	17.8199	16.9933	16.2297	21.2813	20.6321	19.8252	13.3465	14.1518	13.0658	16.589	14.7885	14.7201	17.1686	16.8521	19.2825
Q13555	KCC2G_HUMAN	CAMK2G	14.9416	13.1934	13.1428	17.9369	16.1257	16.5425	25.4614	25.1757	25.1371	14.6374	13.8021	14.1515	18.5887	13.4486	15.3177	19.2104	18.6045	18.4883
Q13557	KCC2D_HUMAN	CAMK2D	12.608	15.5659	14.0191	16.9742	15.3782	19.4253	24.4234	24.824	25.1253	16.7475	17.9859	16.3095	15.2777	14.308	18.7292	14.7727	15.6251	15.8598
Q13561	DCTN2_HUMAN	DCTN2	16.4457	15.3958	14.6936	18.1653	18.7814	15.3819	26.065	25.3239	25.8623	15.1386	13.0938	13.901	13.4056	14.9484	15.8883	20.7223	20.4476	20.2535
Q13576	IQGA2_HUMAN	IQGAP2	18.3573	18.5414	18.7821	16.8524	17.5045	15.6285	20.1509	19.578	20.5703	14.6082	14.82	11.2417	19.1179	19.0698	19.3638	17.0574	17.4784	17.7232
Q13586	STIM1_HUMAN	STIM1	15.035	14.2031	16.4972	15.8241	16.6982	16.2913	21.3211	21.8876	21.9352	12.7187	12.9515	14.5788	15.0112	15.3228	16.0845	19.7973	19.7713	19.9006
Q13596	SNX1_HUMAN	SNX1	15.0947	16.2268	13.6018	18.1651	16.7979	16.6427	19.3001	19.3127	20.0274	14.3371	13.41	13.871	15.7933	15.8794	16.4929	19.209	18.9634	19.0448
Q13619	CUL4A_HUMAN	CUL4A	13.4927	14.074	14.1655	14.813	16.2669	16.0094	17.9567	17.6286	17.3365	14.2024	13.9851	12.6545	16.5141	15.1217	16.6063	16.3449	16.8204	17.5208
Q13637	RAB32_HUMAN	RAB32	15.9851	15.2566	15.6339	15.8129	19.0896	15.552	19.4069	18.8081	19.866	12.961	12.6439	13.2338	19.5431	18.8012	19.3324	17.0153	18.4323	18.1853
Q13642	FHL1_HUMAN	FHL1	19.1735	19.9742	19.6607	16.6315	17.7639	17.358	22.6431	22.6253	23.119	18.3945	14.369	13.466	14.8953	19.1822	19.5444	21.5069	21.8876	21.6276
Q13724	MOGS_HUMAN	MOGS	20.6364	14.4988	14.3681	16.3612	16.6639	17.5676	20.0329	20.5158	18.6402	13.7131	14.3829	12.3898	13.5833	15.7179	16.3081	18.9968	19.0261	18.214
Q13740	CD166_HUMAN	ALCAM	15.4574	14.8903	14.4986	17.2131	16.8547	16.6493	20.6643	19.9619	22.2393	15.1067	14.4543	14.7714	16.7853	16.2542	17.0926	16.5781	16.3236	15.625
Q13790	APOF_HUMAN	APOF	20.5545	20.1206	20.4273	21.7265	20.3538	22.8442	20.8554	19.5025	20.6058	20.8876	23.5754	20.9459	20.6971	22.2933	21.1332	22.1047	19.9304	22.3565
Q13813	SPTN1_HUMAN	SPTAN1	18.2399	17.5194	18.1937	17.6955	20.2764	20.2419	27.17	27.3992	27.4154	18.6561	16.8209	18.3084	17.518	18.1561	18.2402	21.9316	21.8073	21.823
Q13835	PKP1_HUMAN	PKP1	15.4996	18.1076	16.4209	22.2273	22.7594	22.5261	22.4221	23.0821	23.1332	13.6203	16.4133	12.7574	20.5165	20.6276	20.68	21.7553	21.7056	21.8034
Q13838	DX39B_HUMAN	DDX39B	19.634	19.5567	19.5834	20.3211	20.1457	20.2419	24.4298	24.4551	24.558	16.0368	15.5164	15.8999	20.4775	20.1825	20.2185	22.0224	21.7955	21.928
Q13867	BLMH_HUMAN	BLMH	21.8346	21.895	21.9601	21.0426	21.7098	22.2535	22.8152	23.9933	24.9539	19.4692	19.6941	19.2209	21.4626	22.0359	21.823	21.2989	21.5638	21.4874
Q13868	EXOS2_HUMAN	EXOSC2	13.7176	14.8168	14.3868	18.251	16.2887	17.1888	19.1115	20.5563	20.8342	13.8446	14.6698	15.4384	16.6768	15.735	15.035	16.5286	15.6583	16.7256
Q13884	SNTB1_HUMAN	SNTB1	14.9729	14.943	16.1404	17.6195	17.1581	16.4306	23.2125	22.8932	22.969	13.6276	14.5852	11.681	14.9929	15.7117	14.4579	16.285	16.8221	15.4087
Q13885	TBB2A_HUMAN	TUBB2A	15.9724	15.4443	14.6785	22.4196	19.5966	19.5485	27.3153	27.2803	25.5433	18.6966	18.7646	18.6541	19.911	19.6025	19.3929	20.8034	20.1332	19.8652
Q13895	BYST_HUMAN	BYSL	16.2965	15.5121	15.5583	17.0634	15.6436	16.6709	20.2569	19.6341	19.8018	14.4445	15.1587	14.0779	17.2324	17.5152	17.5774	17.1782	17.6746	17.6859
Q13939	CALI_HUMAN	CCIN	21.6006	21.4726	21.4324	17.3282	16.63	16.9644	19.9009	19.4926	19.3703	14.3371	13.9747	14.532	14.8917	14.8356	14.7479	19.7723	15.4618	15.494
Q14008	CKAP5_HUMAN	CKAP5	15.8149	16.1273	14.2147	18.4486	15.9749	17.0131	23.848	23.8764	23.9134	12.8688	13.9578	13.8307	15.117	18.9371	14.2051	17.8197	18.3092	18.1291
Q14011	CIRBP_HUMAN	CIRBP	20.5545	19.9601	20.2535	17.9092	15.5234	14.8604	19.8625	20.4691	20.8743	14.18	13.2429	12.8389	16.2979	15.3594	15.616	19.5362	19.7919	19.8057
Q14012	KCC1A_HUMAN	CAMK1	13.2945	15.6858	14.179	17.3491	16.5607	16.2881	23.5983	22.6051	23.2258	14.3415	14.7694	13.9016	15.1597	15.7341	16.2342	16.6043	15.6408	15.5408
Q14019	COTL1_HUMAN	COTL1	19.0693	16.7768	17.1302	17.0689	18.6425	17.4328	22.5117	23.2535	23.7492	13.1225	13.0602	15.1537	17.816	19.3422	19.3814	23.0275	22.6971	22.5165
Q14088	RB33A_HUMAN	RAB33A	15.5938	15.6152	16.6702	18.221	17.2987	16.1026	24.9672	25.1055	25.6237	14.3245	13.8844	11.5845	15.1591	14.288	15.942	16.2981	15.5431	19.3669
Q14103	HNRPD_HUMAN	HNRNPD	14.9274	19.4089	19.8126	16.0362	15.7053	14.4361	25.824	25.6891	25.726	17.829	17.5695	17.441	15.2599	19.6065	14.1272	22.4947	22.5045	22.4651
Q14126	DSG2_HUMAN	DSG2	14.2711	13.2714	14.3386	16.9753	16.5541	15.584	19.4241	19.154	19.9002	14.8768	14.0262	12.9641	16.6028	14.9316	15.652	18.469	18.3682	18.4887
Q14141	SEPT6_HUMAN	2024-09-06	18.0139	17.5076	17.7627	17.0279	20.5915	19.4161	25.9933	26.7517	26.8974	17.1404	17.1911	15.5563	19.5799	18.9047	19.4327	20.3538	19.9601	19.9882
Q14152	EIF3A_HUMAN	EIF3A	17.1019	16.6093	13.4907	18.0874	16.382	15.3663	24.0105	23.5754	23.8764	16.1557	14.4333	15.3692	19.0464	19.1516	16.4867	19.3659	18.7165	18.7228
Q14157	UBP2L_HUMAN	UBAP2L	14.8876	14.4321	15.1213	16.8807	18.8831	16.0968	19.1863	20.2819	20.6255	13.8089	14.2282	12.9019	14.9471	14.9174	15.2136	16.8771	15.2397	15.363
Q14165	MLEC_HUMAN	MLEC	18.533	19.3234	19.1986	17.2982	17.6068	15.8556	25.673	25.5075	25.705	16.3347	16.463	13.7956	19.7898	20.0292	19.7362	17.4441	19.6595	17.9775
Q14192	FHL2_HUMAN	FHL2	15.4346	14.6733	15.8424	16.4495	17.4395	17.9224	20.4141	18.9674	20.4695	13.9396	15.1792	14.9085	15.1825	14.1048	15.2545	17.45	17.7889	17.3003
Q14194	DPYL1_HUMAN	CRMP1	15.0056	14.3346	16.1053	17.8468	17.0557	16.7944	28.0813	27.7517	27.8019	16.4301	15.0133	16.29	14.8532	15.3477	14.9362	20.3752	19.9459	19.7002
Q14195	DPYL3_HUMAN	DPYSL3	13.6027	14.7255	14.1972	15.5717	16.7976	16.1637	25.5195	24.7945	24.8385	12.7771	14.1692	13.7248	15.296	15.7682	16.0773	20.9951	20.8113	20.714
Q14203	DCTN1_HUMAN	DCTN1	16.3138	16.0418	14.8969	18.1843	19.5503	16.7873	22.5638	23.3239	23.4551	14.7327	15.0243	13.9821	15.3042	14.169	14.2609	18.0397	16.6233	18.2931
Q14204	DYHC1_HUMAN	DYNC1H1	18.5717	18.385	18.5356	20.2302	21.1015	21.0156	28.003	27.8916	27.8741	18.4576	18.7052	17.5183	20.8346	20.8876	20.8346	20.9243	20.6096	20.6096
Q14210	LY6D_HUMAN	LY6D	14.0513	14.6035	15.1457	17.567	15.9646	16.2235	19.5594	20.3447	20.4257	16.3593	14.338	13.7131	15.9346	15.2432	17.2372	16.1068	16.8193	17.2899
Q14240	IF4A2_HUMAN	EIF4A2	17.0068	16.949	16.8528	16.8113	16.9109	16.2392	25.0484	24.6153	24.5696	11.1136	14.5791	13.2144	14.7553	15.271	18.2382	17.6675	15.2485	15.6008
Q14247	SRC8_HUMAN	CTTN	17.761	18.1596	18.9961	17.0107	17.0127	15.2462	19.8665	20.1025	20.8282	15.5084	13.9628	19.1039	22.1581	15.1733	15.0514	19.2318	19.6927	19.7482
Q14254	FLOT2_HUMAN	FLOT2	18.1619	13.897	18.6743	16.8924	19.7412	15.4107	23.1581	24.8904	24.8288	14.5971	13.6824	13.6896	20.2302	19.077	18.7589	18.9586	18.4006	18.7647
Q14315	FLNC_HUMAN	FLNC	14.184	13.6346	15.1431	17.9766	20.4775	20.9243	21.4361	20.8413	20.1227	14.9213	14.0707	13.2467	15.2935	14.8041	15.5402	21.3645	21.4273	21.3156
Q14318	FKBP8_HUMAN	FKBP8	15.1131	14.2552	14.4502	16.999	16.9489	17.4256	18.945	19.4739	19.5098	13.5728	11.8167	14.5374	19.9316	20.002	20.0292	17.9914	17.0879	17.3914
Q14344	GNA13_HUMAN	GNA13	14.3204	14.8048	16.2159	15.7742	19.6413	15.9565	24.239	22.8014	22.9495	13.9948	11.8447	14.2466	19.5351	18.0706	18.3949	18.5282	18.3709	18.7898
Q14498	RBM39_HUMAN	RBM39	14.4353	16.6678	17.3081	19.9459	21.1765	19.4023	19.2875	18.4217	21.1231	15.3746	13.7264	14.7154	19.2897	19.6712	19.5973	19.8116	20.0951	20.1332
Q14515	SPRL1_HUMAN	SPARCL1	15.9612	18.4771	17.7132	16.8067	16.6806	16.3201	19.1127	21.502	21.8346	13.709	13.4459	14.1794	15.6076	16.851	16.1322	15.7157	15.8415	17.6977
Q14520	HABP2_HUMAN	HABP2	21.6141	21.7056	21.8802	22.6409	23.4551	23.2961	19.2012	19.3685	21.207	21.6141	22.1488	22.2477	22.9882	23.4923	23.4551	22.343	22.3592	22.3211
Q14525	KT33B_HUMAN	KRT33B	14.777	14.2679	16.0336	21.4526	21.8987	22.0821	22.0592	23.1047	22.8288	16.2551	14.6821	14.072	24.3645	24.2961	24.3101	19.0675	19.1525	19.0913
Q14566	MCM6_HUMAN	MCM6	18.1587	17.9084	18.263	17.7123	16.9706	15.356	19.9724	18.915	20.4753	13.3908	13.0905	14.0339	19.9601	20.4576	20.5261	20.1704	20.2066	20.1206
Q14574	DSC3_HUMAN	DSC3	14.528	14.9988	14.4854	21.0156	21.9061	22.8113	21.8538	20.0958	20.6372	12.9501	14.5364	13.1446	21.4476	21.0691	20.9601	19.5682	19.5171	19.486
Q14576	ELAV3_HUMAN	ELAVL3	14.913	16.9421	15.3944	15.789	17.087	16.2102	21.654	21.0156	21.8802	15.848	16.4551	13.7755	15.0406	14.4188	15.0671	16.9087	15.9135	17.129
Q14623	IHH_HUMAN	IHH	14.307	13.9325	16.3675	17.0807	14.3705	15.4827	19.7261	18.8629	20.5846	16.972	17.1749	16.9953	14.9745	16.2248	16.3105	16.9304	16.3839	16.7828
Q14624	ITIH4_HUMAN	ITIH4	25.6891	25.7645	25.6237	24.3376	24.275	24.417	23.867	24.7492	24.5463	25.1371	25.2571	25.1214	26.7645	27.0401	27.0711	23.4425	23.7182	23.5869
Q14642	I5P1_HUMAN	INPP5A	14.7498	16.6613	12.9904	17.6006	17.0434	16.7453	25.1135	25.2133	25.1946	15.0184	14.2275	14.2553	15.1671	14.2298	14.6468	18.9392	16.812	18.7037
Q14643	ITPR1_HUMAN	ITPR1	13.6752	14.7656	13.4906	16.9051	17.3719	16.3397	25.8457	25.7286	25.8647	14.0879	14.2079	14.0952	16.4792	16.0833	16.4651	15.449	15.2268	16.3714
Q14667	K0100_HUMAN	KIAA0100	14.7509	15.1477	14.8679	18.6383	19.5076	20.9388	19.8923	20.2499	19.828	14.9444	17.1276	15.9064	17.7458	18.6913	18.3238	15.2706	18.8772	15.0286
Q14677	EPN4_HUMAN	CLINT1	14.8468	13.1989	14.5321	17.1096	20.5731	16.2275	22.714	23.8288	23.7286	12.1174	13.6425	13.948	19.3707	18.3384	18.1028	19.6162	19.063	19.3324
Q14683	SMC1A_HUMAN	SMC1A	14.5816	15.6395	14.488	18.1654	16.568	15.0108	18.3495	17.994	18.9346	12.4177	14.7903	13.2954	15.5414	16.8823	14.6565	15.073	15.8923	14.3671
Q14697	GANAB_HUMAN	GANAB	21.4015	21.2302	21.3045	22.6141	21.7512	22.0088	26.6595	26.3014	26.391	18.2969	17.8138	17.5452	21.1704	20.5451	20.4476	22.4476	22.4196	22.4041
Q14764	MVP_HUMAN	MVP	14.7709	15.963	16.2024	18.5657	14.5064	20.0156	22.1916	22.3565	22.7492	14.3542	13.3875	12.3787	15.9972	15.0115	13.3981	19.9063	19.9134	19.6278
Q14766	LTBP1_HUMAN	LTBP1	19.2281	19.8653	19.9601	17.4017	19.1284	19.0227	20.0978	20.4218	18.9939	20.0691	20.1206	20.0426	20.7876	20.1704	20.5356	17.0311	16.2378	16.5765
Q14839	CHD4_HUMAN	CHD4	14.1631	14.5188	14.9481	17.3775	17.0348	15.7287	25.6125	19.6723	25.705	14.1607	12.914	13.2794	14.5872	15.0409	15.7094	18.8804	18.4557	18.9272
Q14847	LASP1_HUMAN	LASP1	20.7634	20.7715	20.68	20.7796	21.0359	20.5165	21.8876	22.5237	22.8519	17.4324	16.795	16.1406	22.3699	22.4118	22.0325	21.9566	21.2707	21.6886
Q14974	IMB1_HUMAN	KPNB1	18.9588	18.8228	19.7255	20.4273	21.3484	20.4273	23.0292	23.7182	24.4551	14.3083	13.6315	13.7791	20.4273	20.0951	20.4972	21.5823	21.343	21.1946
Q14980	NUMA1_HUMAN	NUMA1	15.4683	15.1981	14.3877	16.8042	21.8034	21.1581	19.2089	19.4854	19.7288	15.0137	12.4852	16.0099	17.4374	16.1601	14.4655	16.7042	18.3844	18.6734
Q14C86	GAPD1_HUMAN	GAPVD1	14.874	15.3282	13.678	18.0296	17.2019	20.1332	19.949	19.0081	19.8615	15.7088	14.9847	11.9519	19.5403	14.7611	15.9756	18.2849	17.7816	17.9215
Q15006	EMC2_HUMAN	EMC2	16.6794	14.0151	14.7627	18.2886	17.9428	17.113	24.1642	24.7286	24.7895	15.8761	14.2761	13.0239	17.1064	16.2711	13.5585	18.4604	18.4848	18.0514
Q15008	PSMD6_HUMAN	PSMD6	14.3501	14.1373	15.2179	18.4137	19.7645	20.2535	24.6375	25.0813	25.1253	14.6166	14.8358	13.4075	19.1436	19.0152	18.955	19.5392	19.3983	19.7167
Q15019	SEPT2_HUMAN	2024-09-02	16.9986	17.2805	17.9948	16.442	19.3438	16.6938	24.4862	24.3712	24.0772	14.7328	11.6743	14.8703	18.3287	19.0727	19.3945	21.3156	20.6628	20.7056
Q15029	U5S1_HUMAN	EFTUD2	18.3294	13.6851	18.6125	17.1791	16.6085	19.0553	25.5404	23.6971	23.5522	14.2916	12.6789	13.4615	19.8055	19.3818	19.0799	20.4476	20.3211	20.4476
Q15056	IF4H_HUMAN	EIF4H	21.3484	21.5638	21.5823	18.5105	19.4509	18.4337	24.0609	26.2021	25.7103	14.9186	11.7976	18.0809	18.5511	18.1313	17.514	22.6714	22.9672	22.8191
Q15063	POSTN_HUMAN	POSTN	16.3895	19.3623	20.1457	17.7011	16.5906	17.0452	17.5133	19.1705	20.9604	18.7752	18.9646	18.1898	20.68	19.0843	19.329	19.9299	20.9243	20.5356
Q15067	ACOX1_HUMAN	ACOX1	13.2493	14.5943	14.4533	16.3029	16.5993	15.9334	20.2706	19.1527	19.9181	13.8228	15.4355	14.2806	15.5043	16.2718	16.0482	17.3426	17.2738	17.5728
Q15084	PDIA6_HUMAN	PDIA6	19.813	20.3645	20.002	21.1015	21.3538	20.6364	24.6431	24.3307	23.8385	18.101	16.6519	17.5395	20.9243	20.8034	21.1332	23.0258	22.9316	23.0071
Q15102	PA1B3_HUMAN	PAFAH1B3	16.5521	17.2616	17.1588	18.0111	20.9951	20.0821	21.6714	21.5356	19.7762	14.8067	14.8631	14.2819	18.2838	18.6057	16.9363	19.9601	20.6276	20.0691
Q15113	PCOC1_HUMAN	PCOLCE	18.9334	18.8925	18.9043	17.3231	19.0279	19.4862	19.8486	20.5285	20.1704	20.5823	20.9672	20.8423	19.1443	18.5885	19.0843	18.1659	18.6157	18.7965
Q15126	PMVK_HUMAN	PMVK	18.2226	18.4316	18.0185	17.3078	19.2296	19.142	20.6999	20.5752	21.2694	17.4474	14.3572	14.8496	20.4874	20.1825	19.81	18.9342	19.0354	19.2866
Q15147	PLCB4_HUMAN	PLCB4	14.9262	14.6479	14.7407	16.0774	17.2825	16.1579	20.0551	18.3882	19.1065	14.5766	12.9566	13.7003	15.3511	14.4718	15.4293	16.3738	16.6957	14.8284
Q15166	PON3_HUMAN	PON3	19.0211	18.8738	19.588	18.1098	16.4513	15.9025	22.1765	20.1893	20.9802	21.1206	21.0756	20.714	18.3193	19.3199	20.5356	15.7676	16.4683	17.5216
Q15181	IPYR_HUMAN	PPA1	19.7612	19.4402	19.4645	20.1946	21.4676	20.8113	19.8213	19.7417	19.9633	14.6244	13.1857	13.8558	20.6096	20.7796	20.7471	20.8269	20.8113	21.0224
Q15185	TEBP_HUMAN	PTGES3	16.2319	15.1937	13.7766	19.6718	19.2424	18.0723	19.7717	24.1642	19.4306	13.23	15.6957	13.8013	19.1449	20.0821	20.2989	22.0156	21.928	21.8576
Q15208	STK38_HUMAN	STK38	13.6591	16.1234	16.5998	17.7357	17.1174	16.1733	20.1264	19.3509	19.8391	14.4108	13.3971	15.3871	16.8377	16.2349	14.6979	17.1384	16.1856	16.8484
Q15233	NONO_HUMAN	NONO	20.3752	18.6243	18.435	17.2045	18.2365	18.8376	24.1015	22.3884	22.928	13.7981	12.027	17.7421	20.68	19.1428	19.3129	22.1976	21.8802	22.0359
Q15257	PTPA_HUMAN	PPP2R4	15.4208	13.546	14.6093	17.6194	16.686	17.3771	24.4738	23.9406	24.654	13.7695	13.9501	14.3816	14.4431	15.4996	16.3793	16.6834	16.4541	16.1486
Q15286	RAB35_HUMAN	RAB35	15.0882	14.9301	14.1073	16.1819	19.2905	17.0513	23.3376	23.9584	23.9672	14.9801	13.7505	14.5749	15.326	16.8379	15.2203	16.0369	16.8005	16.4167
Q15287	RNPS1_HUMAN	RNPS1	19.3754	19.6201	19.488	16.4747	17.3937	18.3338	19.7239	20.3792	20.345	14.1283	14.0047	15.3967	19.1378	19.1512	18.9069	20.0821	19.707	20.1457
Q15323	K1H1_HUMAN	KRT31	16.6832	14.1067	14.8824	19.9209	19.7324	20.3538	19.4074	20.2123	19.2428	15.7429	14.1975	15.3975	21.8651	19.8724	19.4422	18.6109	18.7042	18.9672
Q15334	L2GL1_HUMAN	LLGL1	14.9893	14.886	12.7435	16.6543	16.1443	16.1396	23.2961	23.6649	23.6971	14.2209	13.0326	16.4088	14.8312	16.5767	14.8435	15.3582	16.3531	15.9878
Q15363	TMED2_HUMAN	TMED2	13.4577	14.6104	15.4023	17.4287	17.3563	17.4988	19.6256	20.7553	20.7307	16.0382	13.0646	12.9063	13.3466	15.9399	15.8862	19.7587	19.7027	20.1704
Q15365	PCBP1_HUMAN	PCBP1	21.7995	21.9243	21.68	22.3321	23.2821	22.7161	25.9428	25.8811	25.6292	16.0111	17.7115	17.5444	22.1015	23.6865	22.7776	25.0975	25.0148	24.9977
Q15366	PCBP2_HUMAN	PCBP2	20.895	20.714	21.2185	21.2933	21.68	21.1457	23.9584	24.6595	24.5812	14.1489	14.5817	15.2214	20.9742	21.2125	21.3266	22.4298	22.2564	22.44
Q15369	ELOC_HUMAN	TCEB1	14.701	15.0506	14.5348	16.6655	17.2181	16.4284	22.928	23.178	22.8876	14.1512	12.4257	12.4416	16.2046	17.5374	15.7992	19.2749	18.6518	18.8869
Q15370	ELOB_HUMAN	TCEB2	15.0652	14.5445	16.5959	17.6389	16.299	14.7842	18.4658	19.8746	20.1066	14.3091	14.8839	14.3122	15.129	15.494	14.5264	22.9916	23.2258	23.1285
Q15382	RHEB_HUMAN	RHEB	16.955	16.7472	14.9277	17.3445	17.3185	16.8177	24.9672	24.7796	24.8385	12.5116	13.8549	15.3422	15.4358	16.2664	14.526	18.8882	19.0161	18.697
Q15388	TOM20_HUMAN	TOMM20	15.7215	13.8509	13.9527	15.5368	14.6898	16.7123	21.3101	23.8576	23.6209	14.6626	15.6519	16.8304	16.3135	16.237	15.6614	23.5404	22.6779	24.2535
Q15389	ANGP1_HUMAN	ANGPT1	17.5127	16.597	18.3778	16.5582	16.4711	16.5596	20.5039	18.8638	19.581	14.0123	14.7622	12.9933	15.2195	15.5992	15.127	13.9046	16.703	17.4292
Q15393	SF3B3_HUMAN	SF3B3	18.5695	17.569	18.133	19.7969	20.5638	20.714	24.9495	25.1642	25.2207	13.174	13.6251	13.8985	19.7922	19.0422	19.9742	21.1642	20.9951	21.1206
Q15404	RSU1_HUMAN	RSU1	20.002	19.9121	19.482	17.6165	17.6885	17.1035	22.6649	22.3017	22.265	17.7866	17.1393	16.9812	16.3426	15.0287	14.2381	22.2243	22.2593	22.2593
Q15424	SAFB1_HUMAN	SAFB	14.6583	14.3505	15.7788	17.5024	16.8454	16.2963	25.9473	25.228	25.1332	15.768	12.542	14.2605	15.7921	14.0202	14.8481	19.6266	19.5371	19.6415
Q15427	SF3B4_HUMAN	SF3B4	16.9856	17.0978	17.0659	15.7816	17.0327	16.8147	18.9675	20.5346	21.1274	12.7202	12.7924	13.1898	14.3251	15.6777	16.0658	20.3211	20.2302	20.417
Q15435	PP1R7_HUMAN	PPP1R7	14.6517	15.0112	14.0817	17.202	16.4372	18.439	22.8557	19.6271	22.9566	14.4216	14.4656	14.0582	15.3827	16.0906	17.0771	16.6916	16.8695	15.8278
Q15436	SC23A_HUMAN	SEC23A	15.9457	15.5654	15.4575	16.8489	19.8523	20.3321	21.6628	22.1856	22.2155	13.8253	13.4068	14.3418	15.4692	15.3112	15.7842	18.9861	19.148	18.7857
Q15459	SF3A1_HUMAN	SF3A1	13.864	16.1386	13.8689	16.9437	17.2544	17.6918	17.8659	17.8074	17.957	14.7947	14.3156	13.1033	16.9929	16.0284	14.8125	19.9145	19.1703	19.1069
Q15485	FCN2_HUMAN	FCN2	24.632	24.632	24.6703	21.502	22.0658	22.0359	25.867	19.3809	26.0894	23.417	23.5285	23.3239	20.1581	19.5396	19.5383	19.1419	17.8653	16.0018
Q15517	CDSN_HUMAN	CDSN	14.1442	14.1301	19.1051	23.3239	23.7077	24.1565	23.7389	23.5869	23.8764	14.8876	13.9548	13.8067	21.2185	21.7265	21.7594	21.7471	21.9812	22.1269
Q15555	MARE2_HUMAN	MAPRE2	15.4294	14.6772	15.1553	17.4752	17.3489	16.839	23.4425	24.1174	24.0443	13.2995	13.1173	15.6799	15.3139	16.9751	15.1958	19.6594	19.2789	19.4576
Q15560	TCEA2_HUMAN	TCEA2	13.4564	13.2735	15.5122	16.1935	16.1735	14.8961	21.078	20.1006	19.618	15.299	14.1487	15.1884	15.9143	15.4329	15.235	18.0412	17.4166	17.7565
Q15582	BGH3_HUMAN	TGFBI	20.654	20.6186	20.2185	19.2651	20.5638	20.4874	22.6671	24.6649	25.1984	20.5451	20.9171	20.4775	20.3101	20.8113	20.9171	20.4476	20.8034	20.7389
Q15599	NHRF2_HUMAN	SLC9A3R2	14.7418	14.6168	16.0695	16.8709	17.8199	17.5086	21.1704	20.4375	19.9124	15.9548	16.3757	12.0771	16.3655	16.3389	15.6235	16.9683	16.2973	14.1775
Q15631	TSN_HUMAN	TSN	15.5586	13.7801	14.8447	17.2896	21.0359	19.1214	19.7991	23.0967	21.4067	14.8942	13.8861	13.7278	17.4004	16.6373	17.314	19.2903	19.3184	19.0284
Q15637	SF01_HUMAN	SF1	15.2679	14.1947	14.7377	17.5559	16.9365	14.9578	20.2944	19.0001	19.869	13.2523	13.2769	13.3327	15.5071	14.7559	15.7392	17.5152	18.0879	18.3749
Q15651	HMGN3_HUMAN	HMGN3	15.3864	15.7736	16.1753	15.3628	17.9471	17.0209	17.3585	16.054	18.5305	15.9664	11.9154	14.1649	16.1689	13.448	14.5517	20.6096	20.4775	20.9459
Q15691	MARE1_HUMAN	MAPRE1	13.8185	15.6108	13.7634	17.3681	17.521	17.4706	24.2607	24.002	23.3239	14.612	15.5763	12.7958	15.6597	16.5245	16.5743	21.1206	20.6886	20.7955
Q15717	ELAV1_HUMAN	ELAVL1	20.0156	19.9459	19.7814	19.256	17.9545	19.5138	23.391	23.6649	23.7077	19.5776	18.4159	18.5983	20.0691	19.6775	19.6107	22.7307	22.7369	22.7369
Q15738	NSDHL_HUMAN	NSDHL	18.7404	15.0277	18.1877	16.3166	16.158	21.5638	19.8043	20.6379	19.4709	14.0029	14.4378	13.698	19.4815	19.3675	15.8407	17.3815	17.4168	19.1171
Q15746	MYLK_HUMAN	MYLK	22.6992	24.3578	24.3645	18.2382	16.5163	17.0137	19.2749	21.0183	20.5798	24.9672	24.9847	24.7846	22.2792	22.3592	22.3672	19.2329	18.6292	19.9882
Q15758	AAAT_HUMAN	SLC1A5	18.6598	19.0285	18.7772	19.9742	21.1519	20.0292	20.002	19.7837	19.595	13.3764	15.0132	14.5909	22.0559	21.9388	22.5427	23.0641	21.4676	21.8538
Q15773	MLF2_HUMAN	MLF2	16.6953	17.7605	17.5541	17.3236	17.7512	16.1229	26.2768	26.2732	26.3014	12.4284	14.5295	13.7356	15.3389	16.0432	14.6373	16.4216	15.3465	15.4956
Q15828	CYTM_HUMAN	CST6	14.0531	13.8506	15.7737	22.9707	22.937	22.8385	22.1015	24.3578	24.5345	14.6495	14.4036	15.5829	20.4476	20.9672	20.9951	20.5356	20.7796	20.6628
Q15833	STXB2_HUMAN	STXBP2	17.7965	17.7902	18.0045	16.5994	17.0545	17.5295	20.6845	18.8899	19.1835	14.9188	14.9982	13.4057	17.1408	19.0571	17.4038	16.9632	16.758	14.0582
Q15843	NEDD8_HUMAN	NEDD8	17.6898	16.6831	17.6703	16.7357	16.7756	16.0279	20.1479	20.3453	19.3015	16.0876	12.7934	12.6653	16.2255	15.5273	15.0705	22.3699	22.5309	22.3936
Q15848	ADIPO_HUMAN	ADIPOQ	23.654	23.6971	23.9225	19.8769	20.9812	20.9812	21.4726	21.3321	21.2361	23.019	23.3376	23.1426	22.1488	21.9098	22.0854	17.7989	17.717	17.7663
Q15907	RB11B_HUMAN	RAB11B	19.5569	19.7609	19.3947	15.9466	21.6364	21.343	25.2207	26.0894	26.0711	19.2437	19.2448	18.887	19.2852	20.417	19.7982	22.6298	22.4626	22.5237
Q15942	ZYX_HUMAN	ZYX	18.3716	18.2296	18.4507	16.983	19.39	18.7171	19.2229	19.9966	20.5487	13.4269	14.3067	13.6988	18.4721	18.7602	18.8232	17.2405	18.696	17.4041
Q16181	SEPT7_HUMAN	2024-09-07	18.3527	18.2108	18.0854	17.9735	22.6186	18.3121	28.3704	28.1507	27.9977	14.8233	13.1932	13.0877	20.265	20.1457	19.7264	20.7056	20.5915	20.4067
Q16378	PROL4_HUMAN	PRR4	14.2982	14.508	15.5743	17.7848	18.7025	19.3952	18.6347	20.2209	19.5808	13.9143	12.2555	13.6143	16.6468	15.7864	16.4347	18.152	17.1021	19.4478
Q16401	PSMD5_HUMAN	PSMD5	14.4023	14.7633	16.5608	15.2753	16.8553	19.2462	24.3975	24.1095	24.0691	14.0944	15.8446	13.7515	15.2508	16.8398	15.1441	18.7721	18.3656	18.5288
Q16531	DDB1_HUMAN	DDB1	16.871	16.6991	16.4187	18.33	16.5879	16.001	25.6209	25.1642	25.2891	14.0566	13.4602	13.6724	18.5448	18.1481	18.6173	19.7086	19.3647	19.4689
Q16537	2A5E_HUMAN	PPP2R5E	15.1483	14.4217	15.6866	16.8403	16.0439	16.9413	25.2463	25.0609	24.9225	13.6082	15.2575	12.1881	16.2054	15.223	15.432	15.5963	16.0365	15.4331
Q16539	MK14_HUMAN	MAPK14	18.4457	18.6405	19.2267	16.1751	15.371	16.4674	22.0691	19.9627	22.2989	13.6166	14.0424	14.1704	16.4864	15.5868	19.1853	20.8034	20.9672	20.6714
Q16543	CDC37_HUMAN	CDC37	14.3693	15.7587	14.7838	17.3662	20.1581	16.448	24.3031	24.1174	24.2463	13.03	13.3417	12.5444	16.1434	15.755	16.8765	19.2398	18.3634	18.9885
Q16555	DPYL2_HUMAN	DPYSL2	19.0198	17.2671	15.9444	18.0275	20.3538	19.7142	29.0296	28.5862	28.7958	18.157	18.4744	18.1739	19.3057	19.1087	18.6552	22.8633	22.4972	22.6757
Q16566	KCC4_HUMAN	CAMK4	14.3839	16.1523	14.9326	15.951	17.5617	16.4377	23.9406	23.1581	23.3645	13.021	15.5173	14.997	16.5337	15.9668	15.3088	16.174	15.935	15.5009
Q16576	RBBP7_HUMAN	RBBP7	13.9941	15.5953	14.6819	16.5742	17.2103	16.7586	19.437	18.6431	20.6967	14.3716	14.4248	13.3729	15.8218	14.6189	15.7072	20.0156	19.5217	19.3558
Q16595	FRDA_HUMAN	FXN	16.1029	16.3876	14.2648	15.5797	17.0658	15.6336	20.1461	20.3793	18.9319	14.8727	14.001	15.2642	14.6478	16.1129	15.2532	16.7659	16.1641	16.2036
Q16610	ECM1_HUMAN	ECM1	23.9316	23.9134	23.9316	22.6843	22.6886	22.7119	23.4551	24.5926	23.0476	22.741	22.7955	22.6141	22.2989	22.2273	22.2593	20.6006	21.1519	20.9024
Q16629	SRSF7_HUMAN	SRSF7	19.7793	20.2877	20.2535	18.9061	21.1395	20.9812	23.5285	23.3778	23.6971	12.5985	16.6542	14.3042	20.8423	20.7796	20.6971	22.5983	22.5333	22.3321
Q16630	CPSF6_HUMAN	CPSF6	14.5306	14.8662	15.1408	16.7047	16.9276	16.7355	19.2561	20.5087	20.3397	12.7591	14.794	13.7536	16.4644	15.5387	17.4501	20.9742	21.4425	21.1946
Q16643	DREB_HUMAN	DBN1	14.5586	12.3728	15.6227	18.3401	17.8178	17.5724	23.1565	23.5638	23.4298	13.6729	13.1373	15.1413	18.7831	18.8067	18.9833	17.6477	17.8816	17.9207
Q16658	FSCN1_HUMAN	FSCN1	19.5512	18.8404	18.6623	17.5514	18.6811	18.9924	27.1604	26.9316	27.0505	13.7164	14.767	12.6514	15.1256	19.0678	18.9389	20.3538	19.6592	19.328
Q16698	DECR_HUMAN	DECR1	16.7005	16.9093	16.955	17.961	21.5685	18.1308	20.6192	18.6601	19.4944	15.3941	14.9196	13.4447	17.9157	18.9687	18.6523	18.2726	18.1557	18.0478
Q16706	MA2A1_HUMAN	MAN2A1	18.5455	18.6005	18.7996	16.0778	17.1187	16.7646	19.8807	20.5915	19.7776	19.5401	19.6072	19.3467	17.9216	18.7899	19.0194	16.1142	16.2514	16.4791
Q16718	NDUA5_HUMAN	NDUFA5	16.8034	14.5472	14.2035	17.203	16.4381	16.5556	19.4499	18.5444	18.0527	13.3424	14.5525	15.4531	16.3739	15.5542	14.662	20.7056	20.7876	20.8876
Q16762	THTR_HUMAN	TST	15.6557	15.0033	15.8879	17.8239	16.5519	16.0772	23.417	24.7995	24.6096	13.4736	14.1652	13.8136	19.4593	14.5509	19.8539	21.4015	21.1946	21.343
Q16774	KGUA_HUMAN	GUK1	16.603	13.4663	15.1222	17.8948	16.8539	14.5116	23.6209	22.85	22.9882	13.8964	14.2057	16.0389	15.645	16.2436	15.5128	23.2434	23.417	23.4551
Q16777	H2A2C_HUMAN	HIST2H2AC	22.2361	21.2302	22.4476	16.3776	16.125	18.3725	24.1719	22.9352	22.7327	17.0604	16.8957	15.6948	18.3699	19.5014	16.6992	25.8599	25.3545	25.8118
Q16799	RTN1_HUMAN	RTN1	16.6645	15.3316	13.1726	16.3203	15.9189	16.739	22.5892	23.0983	23.2199	15.1856	17.9697	17.5356	15.8179	15.8593	14.9681	16.1438	17.1743	16.2108
Q16822	PCKGM_HUMAN	PCK2	13.7394	15.0644	15.7388	16.0739	16.7651	15.6855	22.0088	23.0967	22.9795	11.9955	14.2632	13.479	17.9274	17.827	17.52	17.9947	17.321	17.6978
Q16836	HCDH_HUMAN	HADH	20.3101	20.5545	20.6186	18.1114	16.5077	17.4068	25.6292	25.4298	25.3101	18.8687	18.915	18.7473	17.5539	14.0666	17.4361	23.6865	24.1095	24.4362
Q16851	UGPA_HUMAN	UGP2	18.4992	16.7114	17.5812	17.8746	19.6057	19.2084	25.1055	24.604	24.604	17.1031	16.8123	16.7004	17.9098	18.0035	17.8879	20.1581	20.1704	20.2185
Q16853	AOC3_HUMAN	AOC3	17.2527	17.5042	17.7315	17.8749	17.0793	18.1814	19.8861	18.6194	19.7281	15.3883	14.0509	13.63	17.0479	16.0519	16.8193	17.2132	18.317	18.2096
Q16864	VATF_HUMAN	ATP6V1F	16.31	17.5523	16.2114	16.896	16.9022	17.4784	20.4344	20.3633	19.5317	19.7733	19.9882	20.0951	14.4905	14.9075	15.0766	19.7502	19.9742	19.8127
Q16891	MIC60_HUMAN	IMMT	16.6356	16.4723	16.0375	16.7543	18.9835	18.3582	24.558	26.4969	26.3578	12.3015	15.1317	11.7325	15.6548	17.7186	17.3927	20.265	19.9742	19.8637
Q1KMD3	HNRL2_HUMAN	HNRNPUL2	14.1601	14.9859	14.0305	17.3887	16.3333	15.7701	23.5285	23.3645	23.8093	14.9895	14.2214	12.8729	19.1941	19.3544	19.3041	19.9316	19.9742	19.8118
Q2TAY7	SMU1_HUMAN	SMU1	15.5069	14.2433	14.7035	17.7359	17.0863	17.2063	18.9531	19.783	19.2204	14.5834	14.5135	14.1098	15.0459	16.5245	15.3072	19.493	19.5943	19.8307
Q3MHD2	LSM12_HUMAN	LSM12	19.5557	20.0426	14.5487	17.6391	16.5422	17.1813	19.9443	18.6817	20.6961	13.9848	12.9529	12.81	16.5581	16.1685	16.1212	19.8567	19.9316	20.0292
Q4G0F5	VP26B_HUMAN	VPS26B	14.7024	14.0926	15.2028	17.6946	18.3295	16.5575	19.304	20.895	20.7056	15.379	13.4373	12.8094	15.2192	14.4761	16.0258	17.2132	16.5687	17.4509
Q4G0X9	CCD40_HUMAN	CCDC40	18.5141	15.3141	17.7349	18.0332	16.8818	20.6971	19.1938	19.5361	20.8565	20.0691	20.9024	20.4273	24.9225	16.3743	15.9643	20.6006	23.9316	23.5869
Q4KWH8	PLCH1_HUMAN	PLCH1	22.4247	22.4092	22.3565	21.1143	21.2877	21.3321	20.2087	19.2704	20.3526	23.1111	23.2081	23.1332	21.5498	21.3857	21.5404	20.6276	20.5915	20.6886
Q4LDE5	SVEP1_HUMAN	SVEP1	20.343	20.4972	20.6971	16.5912	17.2215	16.9144	18.6428	19.3541	20.3274	18.9333	19.4004	19.4549	15.9398	16.0132	15.6748	16.3276	17.2577	17.0806
Q52LJ0	FA98B_HUMAN	FAM98B	18.4965	18.5474	18.7003	19.1912	19.2525	19.6206	20.7307	21.632	21.2302	15.6586	16.1857	16.4946	21.9134	22.2214	22.1519	23.7594	23.6431	23.8191
Q53FT3	HIKES_HUMAN	C11orf73	14.1454	15.0897	15.2649	15.9857	15.6086	15.5146	19.0231	20.1901	20.2774	13.8609	12.301	15.4954	15.287	16.2238	15.4275	18.0616	18.3565	18.4582
Q53GQ0	DHB12_HUMAN	HSD17B12	17.1658	16.785	16.9818	17.9434	17.1736	16.5715	21.1025	20.2708	19.4391	11.9693	13.214	14.6776	16.6816	13.8962	18.9376	17.9913	17.1869	18.0449
Q53H12	AGK_HUMAN	AGK	15.136	14.732	14.8985	15.1438	16.5164	17.5448	25.0732	24.7645	25.4105	13.3329	13.6663	13.2302	19.6875	19.6956	19.3489	15.7924	19.4465	16.7478
Q53H96	P5CR3_HUMAN	PYCRL	14.7721	15.0453	15.7746	16.6669	16.7989	16.0902	20.2081	18.9653	20.6003	13.4231	14.3659	12.9178	16.8513	14.738	16.0333	19.8587	19.8144	19.8762
Q562R1	ACTBL_HUMAN	ACTBL2	17.7027	17.045	17.1098	16.7312	18.1456	26.5536	19.3884	19.2428	20.1921	14.4147	15.0417	12.6963	24.0359	22.239	25.7995	23.9495	22.5777	22.8689
Q59EK9	RUN3A_HUMAN	RUNDC3A	13.7305	14.5195	14.169	17.1546	17.6277	16.1022	19.3124	19.691	20.3426	18.4752	19.2288	19.1369	14.2721	15.8435	15.3737	14.8828	16.3507	15.0703
Q5BJF2	TMM97_HUMAN	TMEM97	18.3197	18.3903	18.602	17.5554	16.4301	19.1212	20.1453	19.5186	20.6054	15.7569	16.1615	15.9638	20.6364	20.714	20.7876	19.7061	20.6886	20.1704
Q5BKZ1	ZN326_HUMAN	ZNF326	15.6945	15.4641	16.4318	15.7312	15.1333	15.5488	19.9737	20.2419	20.4948	15.7719	15.1066	13.9517	16.0231	16.6894	14.3232	18.233	18.4691	18.604
Q5D862	FILA2_HUMAN	FLG2	16.9903	16.6951	16.4843	23.3376	22.6971	21.7915	22.1765	21.6628	22.3645	17.129	17.763	15.7861	18.399	19.7877	19.6419	22.5754	22.5545	22.5545
Q5HYI8	RABL3_HUMAN	RABL3	18.5105	18.3944	18.1186	19.009	19.2109	19.308	20.8092	20.2477	19.9677	17.5849	17.6358	17.4478	15.7461	16.1923	14.7977	22.4601	22.3672	22.4849
Q5SSJ5	HP1B3_HUMAN	HP1BP3	16.7307	15.8533	16.2999	17.1661	15.953	18.708	24.5105	21.7836	24.239	18.3078	18.1381	17.4868	19.258	19.4363	18.9884	20.0426	20.2877	20.0951
Q5SW79	CE170_HUMAN	CEP170	13.3827	16.4352	14.7357	18.4757	15.6807	16.3264	22.2185	22.5961	22.6736	15.8148	13.4037	12.9472	15.8696	15.7697	14.7098	17.0964	16.617	16.6241
Q5T4S7	UBR4_HUMAN	UBR4	14.6348	14.4004	14.3198	17.7658	18.0564	19.1695	24.2821	24.1015	24.0359	16.282	16.0403	16.4127	17.6316	17.9567	17.9358	16.0065	15.5201	15.7813
Q5T5C0	STXB5_HUMAN	STXBP5	15.0513	15.8681	14.1011	16.7384	17.6205	17.0891	24.2096	23.5869	23.7796	16.0098	13.1668	15.0834	14.6218	19.489	14.4797	17.4811	15.6717	17.7632
Q5T749	KPRP_HUMAN	KPRP	19.7478	19.6268	19.9742	25.1908	25.1871	25.8881	27.9977	27.4938	27.5014	16.7214	17.2052	16.8056	24.6264	24.5045	24.632	25.6153	25.7129	25.632
Q5T750	XP32_HUMAN	XP32	20.2185	20.1581	20.1704	25.6068	25.7208	25.5983	27.1015	26.8019	26.604	13.549	14.6517	17.5356	23.9495	24.0105	23.8764	25.2714	25.4298	25.4425
Q5T8P6	RBM26_HUMAN	RBM26	15.3699	15.1093	15.2857	15.7368	16.4865	16.6916	20.3444	18.8589	19.5715	15.8561	14.7979	12.6157	15.4965	14.7346	15.2523	19.9093	19.42	19.5639
Q5TDH0	DDI2_HUMAN	DDI2	15.7141	14.9242	15.495	16.9871	17.1851	16.3	19.7285	19.4668	20.3851	14.2337	11.1638	13.4004	16.5184	16.0026	14.8929	18.0464	17.1544	17.4826
Q5TEC6	H3PS2_HUMAN	H3-2	20.3857	20.343	20.343	23.9495	24.0526	24.1871	25.5638	25.3844	25.2021	21.1519	21.2006	21.0224	21.7056	21.7471	21.7876	24.7441	24.895	24.918
Q5W111	SPRY7_HUMAN	SPRYD7	15.1104	14.4752	15.2573	18.2964	18.2328	17.6858	20.0191	19.728	20.0387	12.8473	13.4532	12.5186	15.5236	15.6575	14.8037	19.3176	17.8282	15.556
Q658P3	STEA3_HUMAN	STEAP3	17.6639	19.3633	18.9943	16.5726	19.3623	16.8393	23.9584	19.4261	23.7389	13.0426	14.2158	15.3016	17.6737	18.4739	18.6781	19.0791	18.6255	19.019
Q684P5	RPGP2_HUMAN	RAP1GAP2	15.5867	13.6972	15.3885	17.43	15.4504	14.1742	23.0609	23.6757	23.5045	13.8118	14.8056	14.7359	15.7045	16.0877	15.1316	15.1836	16.383	15.6177
Q68D91	MBLC2_HUMAN	MBLAC2	16.0239	14.5813	15.0981	15.8984	15.779	16.3552	21.2764	23.2434	23.2125	11.3296	13.4659	12.2706	14.9209	17.8593	18.04	16.5247	15.408	15.3171
Q68EM7	RHG17_HUMAN	ARHGAP17	14.2133	15.2647	14.7782	17.3264	16.263	14.4323	19.8586	20.6952	18.5815	13.6622	15.19	13.7915	14.7366	16.7303	15.8322	18.0091	18.067	18.4547
Q6DD88	ATLA3_HUMAN	ATL3	14.7388	19.8483	19.3451	16.5212	20.3211	16.1598	22.6298	22.391	22.48	13.9558	13.4091	16.1267	20.0559	20.0559	20.1704	19.4958	19.4711	19.5115
Q6DKI1	RL7L_HUMAN	RPL7L1	14.2764	15.0234	15.8342	16.2093	17.1814	16.5377	20.3572	20.208	20.5023	14.9266	14.0951	14.5223	15.9535	15.1814	15.2904	16.9541	17.1665	16.4048
Q6E0U4	DMKN_HUMAN	DMKN	15.0268	13.5835	14.1505	18.7435	19.137	20.7796	17.2264	20.3597	19.7759	14.0691	14.4572	14.7933	17.6742	17.4607	17.5881	17.8911	18.1946	17.6748
Q6EMK4	VASN_HUMAN	VASN	14.4009	16.304	16.0338	15.8797	16.8044	16.7129	19.4263	18.9942	21.0312	16.0487	14.7406	13.9271	19.1256	19.6191	19.0948	16.2182	16.5878	15.3719
Q6IAA8	LTOR1_HUMAN	LAMTOR1	13.9758	15.11	15.151	17.5945	16.4578	15.8648	20.5828	20.1195	19.6791	15.2976	16.836	14.8029	16.5259	15.2753	16.6705	16.8954	16.4836	16.604
Q6IBS0	TWF2_HUMAN	TWF2	16.1677	14.9962	14.6969	18.7256	17.5616	16.6706	20.3418	20.4676	20.7796	14.5089	13.7043	14.5982	14.0935	15.1636	16.7857	18.517	18.6888	19.2147
Q6KB66	K2C80_HUMAN	KRT80	16.5355	17.109	16.0381	21.6276	22.1269	22.0789	23.155	23.3239	23.417	14.196	14.1846	13.7873	20.5638	20.4576	20.8423	20.6096	20.6453	20.6453
Q6NUK1	SCMC1_HUMAN	SLC25A24	12.817	14.9108	14.4371	17.3894	17.9847	16.3746	19.636	19.2388	19.1626	14.5273	12.7295	13.2038	14.2092	14.4715	13.8217	16.4805	16.3007	16.0782
Q6P2E9	EDC4_HUMAN	EDC4	14.624	14.4323	15.2181	17.4993	15.9513	18.0928	19.2131	19.1393	18.9563	15.0767	13.6167	11.0191	15.2576	13.3372	15.6978	18.7106	14.4476	18.9992
Q6P2Q9	PRP8_HUMAN	PRPF8	16.1706	13.5151	15.1151	18.1702	16.9045	17.1119	23.7995	22.7533	23.4676	14.7479	16.8784	13.4116	17.5254	18.1031	17.442	19.0181	19.0435	19.1812
Q6P587	FAHD1_HUMAN	FAHD1	13.9309	16.0315	15.1621	19.334	15.8103	16.6533	22.7013	22.3239	22.4898	14.4164	14.2322	13.229	17.6021	15.769	17.0573	16.0375	16.7847	15.5691
Q6PKG0	LARP1_HUMAN	LARP1	14.5196	14.4111	14.9007	16.8657	17.5823	16.4483	19.5141	21.0756	20.85	14.9373	15.0272	14.3165	16.9687	16.7518	17.9126	19.2845	19.4277	19.7103
Q6Q788	APOA5_HUMAN	APOA5	14.5766	15.2057	16.2568	21.1395	21.1704	21.0224	19.3638	19.9898	20.4263	19.9742	18.8847	18.0363	15.5131	16.9213	17.5062	20.0951	20.1825	19.9742
Q6UWP8	SBSN_HUMAN	SBSN	17.9293	17.8578	17.9887	21.5404	22.1111	21.9459	21.5638	22.2792	21.0821	14.9678	15.8417	15.4624	19.9459	18.6301	18.1196	19.4663	19.8812	19.9601
Q6UX06	OLFM4_HUMAN	OLFM4	17.461	17.3722	18.7297	17.1719	16.1489	17.2181	20.4526	20.0711	20.4796	12.7912	10.7809	12.7233	15.3564	16.2404	16.0258	12.3767	16.0569	15.1302
Q6UX71	PXDC2_HUMAN	PLXDC2	17.7676	17.6301	17.4894	15.8361	18.1822	17.2095	24.0105	23.5983	22.7895	15.6099	15.5847	15.5994	19.3271	19.4173	19.685	17.5912	16.0748	16.2921
Q6UXB8	PI16_HUMAN	PI16	14.8719	13.4426	15.0942	16.8051	16.854	15.9858	20.6482	19.7444	20.21	13.9999	14.2148	13.9897	15.4649	15.0568	15.1541	15.3476	16.9919	15.6264
Q6UXN9	WDR82_HUMAN	WDR82	14.7772	17.2472	17.5925	21.5451	16.5576	15.0994	20.8414	20.0071	20.5835	13.0135	13.1983	12.7221	19.253	18.9237	17.8887	18.6284	18.4157	19.2802
Q6UY14	ATL4_HUMAN	ADAMTSL4	15.0076	15.1339	14.2771	16.9328	15.3579	17.6924	19.8417	18.9454	20.5681	17.9101	18.2218	18.0685	17.3383	17.2587	15.2781	14.9353	16.1679	16.6243
Q6V0I7	FAT4_HUMAN	FAT4	14.4443	14.162	13.4521	17.8055	17.1108	16.2525	19.574	23.5869	23.417	13.5447	14.0442	14.0345	15.3865	15.6112	14.2174	18.9702	19.0594	16.1869
Q6VY07	PACS1_HUMAN	PACS1	13.3115	14.9208	16.7736	17.7031	16.2213	16.4707	21.5777	22.5285	22.4923	13.7826	12.0905	16.8784	14.8917	17.6808	14.6077	17.5088	18.3927	18.5481
Q6WCQ1	MPRIP_HUMAN	MPRIP	13.4687	14.1677	14.1874	17.453	16.3027	16.2284	19.7891	19.0185	19.271	14.9917	12.9381	12.7801	15.4873	16.0655	16.5634	14.6263	16.1	15.9104
Q6XE24	RBMS3_HUMAN	RBMS3	14.1207	15.3747	15.7188	16.1687	16.7678	17.5239	20.0147	19.5882	20.4566	14.9443	15.6578	13.5573	15.112	16.0434	16.5963	17.7204	18.2936	18.0553
Q6YHK3	CD109_HUMAN	CD109	15.9626	15.9077	16.0367	18.378	17.4131	16.3707	19.6992	19.1605	19.6778	15.9692	15.6421	16.3688	17.8304	17.3732	18.2054	16.364	17.3201	16.6007
Q6ZVM7	TM1L2_HUMAN	TOM1L2	15.253	16.2507	16.3434	17.0245	18.0453	15.8871	23.3778	23.0999	19.5285	15.222	15.6118	14.489	16.0065	15.1423	16.4909	16.526	15.6769	16.7402
Q6ZVX7	FBX50_HUMAN	NCCRP1	16.0307	15.9221	14.2118	16.69	21.391	20.6714	19.7735	21.2852	21.0838	14.4489	15.0507	15.9868	16.906	16.1434	17.3966	19.3801	19.6171	19.4823
Q709C8	VP13C_HUMAN	VPS13C	19.1571	17.8135	13.7599	25.1642	17.0117	15.0442	22.1269	21.632	22.7816	14.6484	17.8361	13.2187	14.4253	16.1317	16.5938	19.3596	19.5541	19.3541
Q71DI3	H32_HUMAN	HIST2H3A	23.4298	22.953	23.4923	26.7129	26.8858	26.6998	31.1483	31.7006	31.5435	23.1565	23.1688	23.1395	24.632	25.6865	25.3645	28.7739	28.8945	29.0583
Q71UM5	RS27L_HUMAN	RPS27L	18.3663	18.1045	18.2046	20.2302	21.3857	18.2662	25.4234	23.4551	23.2036	15.2052	12.3933	14.962	15.5342	19.2233	18.6465	23.2405	23.0292	23.0002
Q76LX8	ATS13_HUMAN	ADAMTS13	13.3193	18.5466	16.8868	16.6158	16.9257	15.8002	20.5004	19.5329	19.807	18.6658	18.892	18.6209	18.3279	19.1918	18.5554	16.5503	15.5307	15.849
Q7KZF4	SND1_HUMAN	SND1	18.7107	19.075	18.9657	19.9459	21.0691	20.8727	24.7995	24.217	24.4041	18.7677	18.0492	17.0436	20.2419	20.5069	20.9388	21.1704	21.0821	20.9742
Q7L014	DDX46_HUMAN	DDX46	13.3648	17.3307	14.5488	16.7587	16.6506	15.8162	22.2707	19.1401	19.9426	15.149	13.5011	14.4509	19.1669	19.1776	19.2544	16.6502	16.3228	17.0854
Q7L0J3	SV2A_HUMAN	SV2A	15.8374	15.1033	15.4821	16.3823	16.159	17.2009	19.3404	21.9707	21.9916	12.9368	14.0248	12.7955	15.4819	14.2885	15.326	16.0776	14.4271	17.1727
Q7L1Q6	BZW1_HUMAN	BZW1	15.1948	15.1592	15.37	18.4453	20.6276	18.5842	25.2926	24.8623	24.4738	15.9552	14.2539	14.5123	15.7072	14.5185	15.9182	19.5618	18.8946	19.7625
Q7L2E3	DHX30_HUMAN	DHX30	16.2016	15.2917	14.7369	16.9172	20.8191	20.5451	20.3515	19.606	21.6715	15.0084	14.8382	13.8674	22.2155	14.044	16.4027	18.732	15.851	15.1693
Q7L2H7	EIF3M_HUMAN	EIF3M	15.8004	14.2355	14.6667	16.6552	17.2616	15.1493	20.2269	20.1077	19.31	13.8446	14.596	12.1431	17.4865	15.6082	15.618	18.6736	18.3905	18.6122
Q7L576	CYFP1_HUMAN	CYFIP1	15.2259	19.4184	14.9611	17.8462	18.5608	18.4013	26.1681	26.5898	25.9672	13.7978	13.7544	15.6752	21.0224	19.4032	21.4425	20.6714	19.6615	20.0691
Q7L5L3	GDPD3_HUMAN	GDPD3	14.4442	15.1058	15.9633	17.4955	16.5354	19.5233	19.0143	19.38	19.5851	15.6955	13.5545	12.8828	16.279	16.4722	12.7748	17.383	17.3824	17.7687
Q7L5N1	CSN6_HUMAN	COPS6	16.4455	15.2121	14.6951	17.1345	18.6968	16.2831	25.141	24.7695	24.7543	14.2725	16.3236	14.376	13.5885	14.346	15.8511	20.654	20.3321	20.4874
Q7L9L4	MOB1B_HUMAN	MOB1B	16.0383	15.4765	16.1959	19.1683	18.1979	15.123	20.2246	19.8734	21.3956	15.8338	14.965	15.0381	17.365	17.2165	17.8827	18.8427	19.4158	18.8662
Q7LDG7	GRP2_HUMAN	RASGRP2	15.4968	14.7045	15.4789	15.9127	16.9278	15.7616	22.4626	21.928	22.0122	14.3846	12.8608	13.5618	15.9732	16.9466	14.37	17.4957	17.2628	17.9664
Q7RTV0	PHF5A_HUMAN	PHF5A	17.3282	17.2283	16.6625	15.8575	14.9898	17.3169	21.4874	22.5333	22.4324	14.8723	15.1986	12.4219	17.6592	18.3296	15.8875	19.9742	19.5582	19.8174
Q7Z406	MYH14_HUMAN	MYH14	15.4411	15.1228	15.1271	16.1847	17.2526	18.9011	18.7228	18.8878	18.4155	15.3229	15.7398	12.6367	15.8382	16.1788	14.0586	16.0644	15.151	16.0697
Q7Z4V5	HDGR2_HUMAN	HDGFRP2	17.1559	17.7618	17.8675	17.5121	15.7787	16.9487	20.3901	19.9574	19.6447	14.8362	14.5882	14.2022	14.5621	16.2641	15.9602	16.8015	15.9891	16.8574
Q7Z4W1	DCXR_HUMAN	DCXR	19.6856	19.9459	19.7012	20.0426	20.8269	20.68	19.3735	19.8409	19.265	14.7146	13.3585	14.8381	19.8415	19.5978	19.7468	19.8654	19.157	19.1795
Q7Z5L9	I2BP2_HUMAN	IRF2BP2	15.4186	13.949	15.0282	17.6813	17.4992	17.3862	19.0415	18.6128	20.3874	14.3987	15.4842	14.4754	13.7177	17.4578	15.1565	18.6946	18.3957	18.2782
Q7Z6Z7	HUWE1_HUMAN	HUWE1	14.8918	14.3912	15.2887	17.8616	18.2264	15.9766	24.2821	23.1457	22.7077	13.2632	13.8609	15.9101	16.294	15.4193	15.9425	14.0626	15.6078	15.8969
Q7Z794	K2C1B_HUMAN	KRT77	20.2419	21.3857	20.5356	25.5492	25.3135	25.5075	27.217	26.976	27.1214	15.0867	14.5089	13.2704	24.0772	24.0854	24.0854	22.3239	22.4626	22.5285
Q7Z7G0	TARSH_HUMAN	ABI3BP	15.5348	13.5261	16.3808	17.7469	17.1197	16.3467	20.3688	20.1405	20.9376	13.5425	15.0095	14.6793	15.5409	15.1232	16.7605	18.8249	19.2848	16.4296
Q7Z7K6	CENPV_HUMAN	CENPV	14.1919	13.317	13.3569	17.169	17.3708	15.8121	25.1449	25.002	25.0484	14.3171	13.7784	14.0291	14.7503	15.4939	15.4201	16.9353	15.7244	15.8689
Q86SE5	RALYL_HUMAN	RALYL	14.2289	14.8052	15.1337	16.8431	16.1211	16.4046	20.9661	19.6617	19.4932	13.4636	12.9533	13.066	19.4878	19.6172	20.0691	17.5898	16.925	18.4445
Q86SX6	GLRX5_HUMAN	GLRX5	19.7592	19.9601	20.3538	15.6724	18.6065	16.0633	19.6043	19.1477	19.0763	18.4319	18.2484	14.4433	17.9673	18.2568	18.8339	20.5069	20.6886	20.4273
Q86U17	SPA11_HUMAN	SERPINA11	16.5644	15.6403	15.6144	16.3511	16.8839	16.1939	19.2915	20.7097	21.0258	16.9442	16.5441	16.5232	14.7723	17.3315	17.2908	14.6047	16.178	16.3729
Q86U42	PABP2_HUMAN	PABPN1	16.4556	14.4353	13.7968	22.0122	21.3962	20.0951	19.3792	20.0797	20.2435	14.1962	12.4672	14.1979	16.5215	14.4635	14.3928	18.6993	19.1982	19.2943
Q86UD1	OAF_HUMAN	OAF	17.8067	17.3808	17.5666	18.0199	16.4984	15.8461	20.7482	20.1821	18.8546	18.6971	18.7029	18.3695	16.3748	15.2444	15.3476	15.3811	15.6425	16.3048
Q86UE4	LYRIC_HUMAN	MTDH	19.504	19.7325	19.9134	17.1937	15.3808	16.1193	19.848	18.9936	20.0431	12.6505	13.3124	17.1905	20.002	19.9601	19.9742	20.3321	20.6364	20.4476
Q86UX7	URP2_HUMAN	FERMT3	22.1143	22.2036	21.9061	17.0824	20.3538	20.714	20.7488	20.9245	24.275	20.8034	21.0756	20.9243	22.2273	22.4067	22.4701	21.417	21.4676	21.4526
Q86VB7	C163A_HUMAN	CD163	16.5912	17.744	17.8617	16.959	15.9767	17.7328	19.428	19.2247	19.8856	17.2396	18.3812	17.9953	18.788	18.9783	18.6393	16.8979	14.695	15.2097
Q86VP6	CAND1_HUMAN	CAND1	14.1284	13.9193	15.2052	20.8423	21.8073	20.6453	27.0813	25.1332	25.6237	13.9441	17.446	16.9154	19.7408	18.8069	18.939	20.8113	20.4972	20.6886
Q86WI1	PKHL1_HUMAN	PKHD1L1	15.7049	14.3994	15.5739	17.2469	16.3327	16.5204	19.2068	19.4846	19.8128	15.9048	13.105	12.816	15.7811	14.8238	14.1339	14.8191	16.1569	17.1951
Q86X55	CARM1_HUMAN	CARM1	16.0158	14.6932	13.9816	17.6486	16.4721	16.027	19.8927	20.0307	19.8632	14.8925	13.4015	13.7686	15.3859	15.4967	16.6139	17.5033	16.2639	15.6555
Q86Y46	K2C73_HUMAN	KRT73	21.1332	21.1079	20.1206	25.8576	26.2643	26.0359	25.7286	25.3975	25.1253	18.0035	17.8973	17.9652	22.0756	22.5093	22.4576	14.5546	15.4698	17.2365
Q86YA3	ZGRF1_HUMAN	ZGRF1	17.8948	25.0275	17.5749	17.0976	15.2096	17.592	19.4951	19.9069	19.1086	14.0981	14.4244	14.3005	27.7129	27.604	27.4629	26.4661	26.3811	26.2909
Q86YW5	TRML1_HUMAN	TREML1	15.3489	14.445	14.1973	18.0967	16.965	16.1157	19.2913	20.2584	19.0601	15.1047	12.7824	14.3367	18.8627	19.8258	18.9129	17.9567	17.4657	15.5844
Q86YZ3	HORN_HUMAN	HRNR	17.6342	14.3594	17.1771	23.8093	23.1174	23.1079	21.7307	21.4324	20.9171	14.8757	13.8443	13.6287	19.234	19.8064	19.6632	22.4849	22.9566	22.8327
Q8IUE6	H2A2B_HUMAN	HIST2H2AB	17.6348	18.0552	18.0338	17.1357	20.3752	20.6714	23.4676	24.2021	23.9225	17.3566	17.8111	18.0053	19.285	19.8825	19.8785	20.3538	20.9024	20.714
Q8IW75	SPA12_HUMAN	SERPINA12	15.1564	14.5923	14.6101	20.6006	21.7756	21.8839	19.3814	20.0629	19.4462	13.5482	13.2408	12.7691	18.57	18.5548	19.4702	18.5252	18.8292	18.7809
Q8IWL1	SFPA2_HUMAN	SFTPA2	14.1586	16.0089	16.6839	16.3015	16.6713	16.3946	20.4546	20.6214	20.868	15.0981	14.6987	15.1813	14.0938	15.6104	16.0712	16.2952	17.7993	16.5862
Q8IWS0	PHF6_HUMAN	PHF6	16.1535	13.5985	15.1284	17.6126	15.8791	15.9802	21.1942	20.4437	20.3998	14.0462	13.5012	14.5437	16.7208	15.3006	16.6772	17.7836	17.8447	17.4609
Q8IXI2	MIRO1_HUMAN	RHOT1	13.1728	13.6948	14.1993	16.6261	17.1236	16.8381	23.7182	23.3645	23.4298	15.6879	15.1693	14.3228	15.5717	14.196	15.2529	14.7974	16.1837	14.9653
Q8IXM2	BAP18_HUMAN	BAP18	15.0333	16.1649	15.252	17.9276	16.043	15.3502	19.4984	19.729	19.921	14.8205	14.6655	12.9807	13.7058	13.7889	16.1545	19.124	18.6302	19.0407
Q8IYD1	ERF3B_HUMAN	GSPT2	14.5206	16.3304	14.7126	18.1002	16.1463	16.7912	19.4367	20.1141	20.064	13.846	13.6832	13.2996	15.6667	15.4863	15.1299	18.0093	17.4093	16.7323
Q8IZ83	A16A1_HUMAN	ALDH16A1	16.9287	17.0806	17.2142	17.3144	16.1628	16.5761	19.0542	19.5758	19.7012	12.8889	14.594	15.2768	15.657	15.616	17.3306	17.4907	17.15	16.838
Q8IZP0	ABI1_HUMAN	ABI1	14.8503	13.2425	14.0789	17.6448	14.7592	18.1313	24.3975	24.2821	23.848	13.7386	13.9733	14.0481	15.9551	14.2015	16.7747	19.8746	19.2861	19.7377
Q8N128	F177A_HUMAN	FAM177A1	14.8131	16.1156	14.9546	18.0586	16.2608	17.1635	18.9617	18.4931	19.8996	15.7405	13.2479	15.7038	14.9109	13.3401	13.9624	19.1207	19.0794	18.5731
Q8N138	ORML3_HUMAN	ORMDL3	14.9603	15.6903	15.5279	18.1659	17.2735	16.8807	18.7382	21.2877	21.3645	13.7659	13.6262	14.4787	14.9899	14.8371	14.9338	18.4881	17.4114	17.5548
Q8N163	CCAR2_HUMAN	CCAR2	13.2638	15.1428	14.1204	17.2498	16.896	16.6243	19.7774	20.6006	20.0426	12.861	14.6899	13.0505	15.7486	16.2111	14.2433	20.4874	20.1581	20.2535
Q8N1F7	NUP93_HUMAN	NUP93	14.6023	13.8458	15.0706	15.9007	17.0061	16.8116	19.2603	18.9066	20.0699	16.2115	14.0957	11.1314	18.123	18.2811	17.3542	18.4615	18.1682	17.8157
Q8N1G4	LRC47_HUMAN	LRRC47	18.251	18.8205	15.4006	15.9948	19.9882	19.6982	24.2463	24.3511	24.2961	13.8012	14.6752	13.4672	16.0055	18.5222	15.9977	20.2419	20.3752	20.4273
Q8N1N4	K2C78_HUMAN	KRT78	24.558	24.3101	24.1488	28.9316	29.362	29.0864	30.5014	30.5481	30.4134	21.7098	21.3592	20.1704	26.9869	27.3828	27.1015	27.6798	27.9146	27.9203
Q8N257	H2B3B_HUMAN	HIST3H2BB	27.341	27.1795	27.1115	28.0084	28.189	28.019	32.6629	32.4895	32.6372	26.1214	26.3729	26.0752	25.3477	25.417	25.5551	31.0927	31.1901	31.2703
Q8N335	GPD1L_HUMAN	GPD1L	16.399	15.7777	16.0357	17.6119	15.565	17.6892	25.9539	25.6944	25.673	15.1393	12.8211	15.738	18.1183	17.8117	17.1685	20.2989	20.0426	20.1704
Q8N4L2	TM55A_HUMAN	TMEM55A	14.88	14.2748	14.7483	17.834	16.9614	17.3168	23.3239	23.1871	23.2535	15.3426	14.873	13.1319	15.9021	15.9957	15.958	16.6497	16.2671	15.6591
Q8N568	DCLK2_HUMAN	DCLK2	14.5779	13.5991	14.192	18.5732	16.2035	16.8812	24.0359	24.0105	23.9672	13.9923	13.5696	14.2402	16.3028	15.4506	15.2912	15.8762	15.0894	16.3723
Q8N5I2	ARRD1_HUMAN	ARRDC1	14.2574	15.1173	15.3338	17.6322	18.3911	19.0773	18.4707	19.9481	19.66	13.8698	14.6378	14.2269	16.8626	16.6103	16.3606	15.9499	15.3793	13.9312
Q8N5K1	CISD2_HUMAN	CISD2	15.9474	15.5633	15.1699	16.3725	16.2378	15.5188	22.6475	22.8054	22.7816	13.9444	16.5131	12.7583	17.1145	15.8666	13.7515	18.1034	18.3773	18.879
Q8N684	CPSF7_HUMAN	CPSF7	15.6485	16.6653	15.6128	16.2125	16.7133	15.9335	20.0336	19.5874	21.2498	12.6152	13.9793	12.0764	16.8433	13.9932	16.1252	18.1316	17.6855	17.8944
Q8N699	MYCT1_HUMAN	MYCT1	18.148	18.0673	18.6222	19.4004	17.3833	15.791	20.1592	20.3544	19.6863	13.9502	14.94	12.3551	15.5386	16.4324	15.7857	15.8969	15.8533	17.0239
Q8N8K9	K1958_HUMAN	KIAA1958	20.5545	21.2361	20.5731	20.0559	21.1581	19.9104	22.8895	18.9144	22.8576	18.7152	19.457	21.2764	14.7754	18.7927	20.0156	18.8598	19.424	19.4766
Q8NBH2	KY_HUMAN	KY	26.9203	14.455	27.4073	16.4697	18.1004	15.7507	20.089	20.014	19.9084	14.2028	14.7598	13.6776	16.8434	20.6453	20.9742	21.8764	22.1238	21.9882
Q8NBJ4	GOLM1_HUMAN	GOLM1	15.0269	14.9462	15.4277	16.477	18.4587	17.2617	19.1961	19.6698	19.1561	13.0348	13.6239	12.3094	16.1504	15.6387	15.571	16.3214	15.9041	15.0174
Q8NBM4	UBAC2_HUMAN	UBAC2	19.9136	19.3336	19.6893	18.5218	16.5578	15.7038	19.7207	20.0159	18.9846	11.1523	15.1909	14.6163	16.6162	15.5164	15.8258	15.0831	16.9205	16.8771
Q8NBP7	PCSK9_HUMAN	PCSK9	17.5034	18.4999	18.299	17.6257	17.7316	15.1861	20.3486	18.7688	19.0198	20.1457	20.3645	19.5773	14.8776	15.8421	14.7919	16.4432	15.2172	16.9323
Q8NBS9	TXND5_HUMAN	TXNDC5	18.7485	19.1423	18.5946	18.3552	18.6213	15.8643	20.2072	19.4706	19.5791	16.5273	13.7721	13.3135	18.5377	18.6103	19.1675	21.0951	21.2419	20.9742
Q8NBU5	ATAD1_HUMAN	ATAD1	14.8784	15.9749	14.7459	16.8046	16.9356	16.5932	24.7695	24.5812	24.6703	13.2108	12.0708	12.8798	16.5302	16.0932	14.6215	19.2744	18.8776	19.0917
Q8NBX0	SCPDL_HUMAN	SCCPDH	16.4788	17.0313	17.5603	16.8386	15.3952	17.2673	25.6891	25.2021	25.3477	12.7865	15.378	14.222	17.4969	17.5061	17.5166	18.1682	17.9258	16.9737
Q8NC51	PAIRB_HUMAN	SERBP1	13.7715	13.7123	16.693	17.3699	16.9521	16.3145	19.7393	20.007	19.0828	14.2301	14.8376	13.4889	16.1843	15.0818	16.2773	18.6997	17.6269	18.1471
Q8NCW5	NNRE_HUMAN	APOA1BP	14.3916	13.6105	15.2053	18.1685	22.3672	18.7056	26.7645	26.4425	26.3762	13.3026	14.2101	19.4511	19.3665	14.968	16.8734	20.7634	20.8269	21.0951
Q8NE71	ABCF1_HUMAN	ABCF1	16.3419	15.0835	15.305	18.0216	17.397	17.1497	19.1902	19.5775	19.4923	15.9711	15.0366	13.0313	18.0064	18.1481	18.5888	15.3212	15.4945	16.1354
Q8NE86	MCU_HUMAN	MCU	13.9037	15.1838	16	17.8757	15.7573	16.8184	26.1214	25.7415	25.7871	15.2052	15.2268	13.1356	18.0369	18.1904	17.269	16.2821	18.0155	17.8585
Q8NF50	DOCK8_HUMAN	DOCK8	14.5603	16.3076	14.0292	17.318	16.3649	16.7544	18.861	18.503	20.4511	13.3699	13.3961	14.0126	20.4972	20.2764	20.3538	20.7471	16.7457	20.895
Q8NFW8	NEUA_HUMAN	CMAS	13.8042	15.8997	15.3996	17.0668	17.0265	16.628	22.6649	22.5545	22.7035	13.9496	12.5498	13.2646	15.2223	17.0585	15.4263	17.4721	17.2914	15.5509
Q8NG11	TSN14_HUMAN	TSPAN14	21.3857	21.265	21.5685	17.9691	19.6194	18.8502	19.9006	19.5032	20.0563	20.0821	14.2174	13.9359	20.6364	21.3321	21.3592	19.53	19.6611	19.5545
Q8NI22	MCFD2_HUMAN	MCFD2	13.5885	15.5086	15.0179	15.5074	16.9417	17.0814	20.3093	21.5308	20.0277	11.8939	15.4609	12.9423	16.5526	15.9368	15.971	19.0095	19.3071	19.349
Q8NI99	ANGL6_HUMAN	ANGPTL6	18.6687	18.3818	18.3211	16.7776	15.4114	16.3673	19.4634	20.9302	19.5039	17.6895	17.7951	17.7368	16.2791	13.872	15.5242	16.8556	16.4011	16.2034
Q8TAC9	SCAM5_HUMAN	SCAMP5	14.9587	14.5688	15.8523	17.5095	17.6336	17.3871	24.5404	24.239	24.4425	14.3426	13.4163	14.5645	14.6974	16.1822	17.0763	16.0368	15.485	17.95
Q8TAQ2	SMRC2_HUMAN	SMARCC2	16.481	16.162	15.7359	17.8229	15.1009	16.4131	20.0197	21.8727	21.5309	14.1334	12.785	13.1399	15.3728	15.8553	16.106	19.1573	19.1577	19.2787
Q8TC12	RDH11_HUMAN	RDH11	15.0434	17.9406	16.9473	16.98	17.5911	17.5424	17.501	16.5337	16.5441	13.1964	13.9548	13.6794	20.0559	18.6402	20.2419	18.4941	19.049	17.4376
Q8TC26	TM163_HUMAN	TMEM163	14.2151	14.6331	15.754	16.8521	16.942	15.1533	23.2961	23.2419	23.3778	14.6939	13.2871	11.8928	15.9399	15.767	15.0194	16.7517	16.8832	15.6457
Q8TCJ2	STT3B_HUMAN	STT3B	18.9936	19.1383	19.2014	17.4564	17.4514	16.5699	23.8191	21.1717	23.6649	18.8249	13.8953	18.9449	20.1581	20.2185	19.9601	19.6482	19.5147	19.7431
Q8TCT9	HM13_HUMAN	HM13	14.4985	16.5318	16.1895	18.6177	15.5849	17.5552	19.645	19.8341	26.5754	13.6553	14.8149	12.8863	20.3962	20.8113	20.1079	22.1765	22.2877	22.0951
Q8TDJ6	DMXL2_HUMAN	DMXL2	12.6763	13.2386	14.4455	17.2919	16.3749	17.6304	25.2058	24.317	24.5165	13.7313	12.7277	15.4724	16.0524	15.4596	15.2249	16.5668	16.1357	16.9844
Q8TDL5	BPIB1_HUMAN	BPIFB1	14.6795	15.3683	15.795	17.4359	19.4847	17.7075	20.2097	19.3788	20.3837	15.8923	17.2669	16.3154	15.6225	17.6047	17.8387	18.1234	18.5886	18.0016
Q8TDN6	BRX1_HUMAN	BRIX1	13.6394	14.861	14.4526	16.8765	16.5613	16.7823	19.8109	20.3159	18.6385	15.7729	13.4888	13.6424	15.4844	16.2204	14.293	14.7842	17.0054	17.3682
Q8TDP1	RNH2C_HUMAN	RNASEH2C	17.613	17.3007	17.2619	17.6898	16.4072	15.9484	18.2382	20.0485	19.6023	15.4992	15.8356	13.5138	15.1583	14.9763	14.8782	15.6799	14.5351	16.6653
Q8TEA8	DTD1_HUMAN	DTD1	15.2855	17.9184	14.0809	17.0017	16.6049	16.107	18.5288	20.9882	20.8113	14.1286	12.5719	13.95	15.0293	15.4016	14.1898	16.0221	15.7513	14.3712
Q8TER0	SNED1_HUMAN	SNED1	17.2282	15.633	14.0255	17.4475	15.7634	17.4171	20.7901	19.2863	19.7194	17.8681	17.9663	17.7226	15.5171	15.9992	17.6363	16.9154	16.0004	16.1942
Q8WUM4	PDC6I_HUMAN	PDCD6IP	18.8298	18.9726	18.8493	18.7969	21.2933	20.5915	24.9361	24.8142	24.7945	19.7506	17.1221	16.2269	19.3631	19.3061	18.807	20.3645	20.0951	20.0691
Q8WUW1	BRK1_HUMAN	BRK1	17.3301	18.9151	18.5878	17.9665	16.9641	16.5764	23.087	24.0105	23.848	13.8891	13.3025	14.2069	14.2895	15.4638	14.9056	21.3962	20.4775	21.0359
Q8WVC6	DCAKD_HUMAN	DCAKD	13.9121	16.5102	15.239	15.7888	16.2042	16.206	19.4316	20.2185	19.5908	13.479	14.8666	12.9017	14.8182	14.6721	17.0353	16.3973	15.2148	15.2353
Q8WVJ2	NUDC2_HUMAN	NUDCD2	15.9754	15.5627	16.6488	16.4706	16.1657	16.0776	20.6892	20.5151	20.3248	14.267	13.5181	14.6123	15.4541	16.8885	15.8027	19.7841	19.5458	19.5944
Q8WVM8	SCFD1_HUMAN	SCFD1	15.4388	15.9438	14.3548	17.0731	15.6482	16.0679	20.2597	20.5561	19.9876	13.0561	15.7167	12.3209	15.7156	16.2442	12.9705	16.9461	17.008	16.1451
Q8WVV4	POF1B_HUMAN	POF1B	15.2609	14.285	15.0083	16.2339	19.7655	20.9171	21.7836	18.9007	21.928	12.8565	12.613	14.4831	20.6453	20.5731	20.5165	20.0156	20.417	20.0559
Q8WVV9	HNRLL_HUMAN	HNRNPLL	15.9126	14.551	12.6106	15.9849	16.9144	16.445	20.0173	20.6567	20.0127	14.5955	13.8228	11.9257	15.349	16.3404	16.5049	17.6335	16.4036	16.8464
Q8WWA0	ITLN1_HUMAN	ITLN1	21.3592	21.4476	21.4526	20.0156	19.906	20.8876	20.26	21.065	19.4993	17.8769	18.0021	17.6362	15.1879	15.2001	14.3746	20.0559	20.0821	19.8425
Q8WWI5	CTL1_HUMAN	SLC44A1	17.7165	17.4136	17.8357	17.3964	16.348	14.8617	19.8431	20.2247	18.9299	14.4524	13.0147	13.5021	17.0732	15.3666	16.3568	15.268	17.7092	15.3317
Q8WWM7	ATX2L_HUMAN	ATXN2L	15.8716	14.9696	15.1775	16.924	16.729	15.6065	20.6346	19.1644	19.8081	14.1395	13.0433	14.6815	16.9682	14.237	16.3351	20.9672	16.1819	20.0292
Q8WWY3	PRP31_HUMAN	PRPF31	15.0569	14.9834	15.6261	17.7574	16.1863	16.0077	22.7451	22.0122	22.6584	14.2139	13.68	13.7625	16.2168	15.3578	15.4415	14.8708	15.4778	16.5548
Q8WWZ8	OIT3_HUMAN	OIT3	20.5165	20.5915	20.5356	16.6265	18.0605	18.8125	20.5231	20.192	20.2385	18.9494	19.353	19.0337	19.0719	18.7011	18.8438	16.2905	17.0953	14.9209
Q8WX93	PALLD_HUMAN	PALLD	22.7715	21.3101	22.0526	17.2716	17.2789	15.0077	19.3465	23.7077	23.8576	13.5677	14.8929	13.5893	14.4137	14.9672	16.1702	19.5349	17.9643	18.6414
Q8WXF1	PSPC1_HUMAN	PSPC1	19.5754	19.1188	20.0691	17.7986	19.7599	20.9171	24.6375	24.3031	24.3101	13.7628	15.545	13.9522	19.2879	15.9386	18.9101	21.2477	21.2361	21.0951
Q8WXF7	ATLA1_HUMAN	ATL1	14.3272	15.0699	15.6955	14.9567	15.6536	16.3717	23.6649	24.3376	24.3578	14.4518	14.1267	14.8798	16.1642	15.4691	14.1261	18.3859	15.4262	15.428
Q8WXG6	MADD_HUMAN	MADD	15.9477	14.0884	14.8131	17.3171	15.8876	15.426	22.2736	22.2332	22.4221	13.7997	13.1649	14.5738	14.9602	14.5227	15.1781	14.7642	15.2745	16.1062
Q8WXI7	MUC16_HUMAN	MUC16	16.2614	16.8605	17.2756	18.0148	16.331	16.9024	19.9518	19.7623	20.0164	13.7163	12.3169	12.499	16.1206	17.0686	14.501	21.2477	21.2361	21.3752
Q8WXI9	P66B_HUMAN	GATAD2B	16.5293	16.9947	17.0441	19.5591	16.528	15.901	20.6909	20.6714	19.6944	14.8021	12.3041	13.6356	15.6202	15.5935	16.1208	17.8616	18.1033	17.3703
Q8WYA6	CTBL1_HUMAN	CTNNBL1	15.3798	14.4521	15.393	17.1437	15.6058	15.9504	19.8181	19.8701	20.1723	14.6566	16.1484	12.352	18.4289	17.8831	18.3341	18.0689	17.7886	16.8771
Q8WZ42	TITIN_HUMAN	TTN	26.9428	27.17	27.3494	20.895	26.3101	24.5225	23.0625	24.4041	24.7389	25.317	14.9679	25.1984	26.8142	26.604	14.7125	21.632	21.8113	21.743
Q92187	SIA8D_HUMAN	ST8SIA4	18.2662	18.2009	18.2937	18.3491	16.1814	16.0424	19.6988	20.9525	20.101	13.5776	14.1612	11.7883	14.6216	16.5826	15.5319	15.2072	16.4125	15.5484
Q92496	FHR4_HUMAN	CFHR4	21.0426	21.265	21.4015	17.4533	17.1264	16.3423	18.6959	21.2544	19.6297	20.8113	20.8802	20.7471	20.4972	20.8346	20.8034	18.6922	14.9647	18.6864
Q92499	DDX1_HUMAN	DDX1	14.492	14.3119	13.8554	17.1114	18.3299	16.6354	22.8461	23.0325	23.1269	13.5599	14.1713	14.4876	16.5915	16.8519	14.8463	20.343	19.9742	20.0951
Q92506	DHB8_HUMAN	HSD17B8	15.2099	16.2127	14.7769	17.6437	18.9539	17.1246	20.392	21.732	18.8694	15.2365	15.1376	12.7323	16.0146	17.6465	15.5601	19.4155	19.0228	19.0326
Q92522	H1X_HUMAN	H1FX	15.859	16.3745	15.4949	17.5608	16.4275	19.6347	23.6431	23.5638	24.0275	16.1049	13.7704	13.6685	15.3746	15.5534	14.8672	19.4637	19.3868	19.5992
Q92542	NICA_HUMAN	NCSTN	17.3112	18.0948	17.9639	16.5071	20.417	20.1332	19.4445	22.7915	19.9165	13.764	12.9922	13.1268	20.2989	20.2419	20.1332	17.4703	17.0539	18.2211
Q92544	TM9S4_HUMAN	TM9SF4	15.5376	14.5309	15.3642	18.6478	16.5009	17.5915	20.5823	22.4476	22.1976	14.9379	14.8477	12.4012	16.8801	15.0134	16.4254	18.4575	13.8815	18.4096
Q92556	ELMO1_HUMAN	ELMO1	16.2008	15.99	15.8039	16.3913	17.9367	16.7464	21.1332	20.417	21.6409	14.017	13.176	15.1943	19.402	19.4603	19.2423	18.7532	17.851	18.5822
Q92598	HS105_HUMAN	HSPH1	13.19	14.1334	14.2497	17.1637	16.6504	16.795	26.9539	26.632	26.726	13.5347	15.8586	13.5194	20.6096	20.8113	20.2877	20.0951	20.002	20.0691
Q92614	MY18A_HUMAN	MYO18A	15.2806	15.0581	13.7662	16.8027	16.6335	16.8147	20.5165	21.6186	20.85	13.2805	13.5317	15.0939	15.8096	15.846	15.4264	15.7715	16.1331	15.189
Q92619	HMHA1_HUMAN	HMHA1	16.6106	14.3799	15.4899	19.4192	19.6529	15.9215	19.4684	19.8354	21.0133	14.2882	14.4457	13.6021	15.9151	16.4307	16.2074	20.8802	20.5731	20.8576
Q92626	PXDN_HUMAN	PXDN	15.6723	15.4238	13.8667	18.4895	17.5738	16.5726	23.2961	22.7203	23.2066	14.9296	13.8121	14.103	16.3568	15.9954	17.85	19.3981	16.1278	16.3004
Q92686	NEUG_HUMAN	NRGN	16.125	15.8553	15.8371	16.0421	16.0048	16.0854	19.5946	19.0473	20.4634	13.8426	14.4889	13.6005	14.4898	15.1863	14.9754	17.6861	16.1411	15.4321
Q92734	TFG_HUMAN	TFG	14.7491	15.9178	14.4588	18.4362	17.9373	16.2769	24.2891	23.848	24.1488	14.5773	13.3031	13.0475	14.9917	16.5614	16.8691	21.0493	21.9495	22.3156
Q92769	HDAC2_HUMAN	HDAC2	15.2224	14.8526	16.1332	17.9407	17.1198	16.7295	19.0311	19.7916	18.8715	13.3591	15.4514	13.3592	15.9217	16.3644	14.3088	17.3802	16.9451	16.6167
Q92804	RBP56_HUMAN	TAF15	20.0426	20.2185	20.0691	16.6334	20.4476	20.0951	23.2492	22.8288	23.155	18.5439	18.4914	18.3079	21.0292	21.0559	20.9951	23.8764	24.0772	24.1015
Q92817	EVPL_HUMAN	EVPL	14.7926	15.463	15.887	17.0452	16.0767	18.2532	20.5417	20.5278	20.178	14.6895	13.3853	13.7736	16.0102	14.3484	15.6222	14.8159	14.8733	16.497
Q92820	GGH_HUMAN	GGH	16.4626	17.4794	16.9822	16.443	19.2351	21.0292	21.714	21.4874	21.6671	15.1241	12.7857	17.1643	19.8266	19.1137	19.6922	18.5366	18.41	18.6444
Q92841	DDX17_HUMAN	DDX17	20.4476	20.0691	20.3857	22.2036	21.502	21.632	25.7466	25.9803	25.902	17.5764	19.9882	17.4865	21.7955	21.8876	22.1269	22.9584	22.7935	22.7182
Q92879	CELF1_HUMAN	CELF1	14.2683	14.1741	14.2811	16.9809	16.9066	17.1352	20.1059	19.7404	20.6169	13.393	13.4559	14.7129	15.2095	17.4426	16.0002	15.6126	16.299	15.9691
Q92882	OSTF1_HUMAN	OSTF1	13.1632	16.4384	12.9557	16.7283	17.2632	16.3067	23.0443	19.4841	19.273	12.7908	13.895	12.0194	19.8717	15.3487	16.1554	21.502	20.4576	20.5545
Q92887	MRP2_HUMAN	ABCC2	21.8727	21.8269	21.743	21.7512	22.1734	15.7826	20.2099	18.8814	20.5992	22.1946	22.2989	22.2243	20.8802	20.654	20.6971	19.039	19.5709	15.141
Q92888	ARHG1_HUMAN	ARHGEF1	14.0807	13.9185	14.8175	16.9849	16.5005	16.8488	20.4275	19.0617	20.0604	13.7088	14.8518	15.0961	15.4913	15.3457	16.911	18.0787	17.2117	18.63
Q92900	RENT1_HUMAN	UPF1	15.1021	14.2727	15.1826	18.873	15.7703	17.829	20.5294	22.3988	22.4626	14.1412	13.7833	14.537	15.7961	17.7452	17.6822	19.4438	18.5236	18.8364
Q92905	CSN5_HUMAN	COPS5	15.2298	13.8095	14.9617	18.5724	17.8326	16.7358	18.9843	18.5556	20.3101	14.255	14.351	14.0797	15.4806	16.0056	14.4888	16.4805	16.132	16.5174
Q92922	SMRC1_HUMAN	SMARCC1	15.7689	14.0338	15.8347	16.906	15.9374	15.4925	20.1355	19.0958	19.9399	13.8649	14.3815	13.7002	16.5333	17.0746	17.0385	17.4445	18.3329	17.5455
Q92930	RAB8B_HUMAN	RAB8B	14.3288	12.9921	13.9747	17.6921	16.4372	16.3772	16.1809	19.3471	19.7329	14.1395	14.9535	13.6514	16.7186	14.5131	15.4995	17.4147	15.6981	16.5638
Q92945	FUBP2_HUMAN	KHSRP	21.1642	21.0951	21.1946	19.615	21.3645	21.4324	23.1976	22.6714	22.265	17.8907	18.917	18.6503	19.8763	20.4576	20.3645	21.3045	21.2764	21.0088
Q92954	PRG4_HUMAN	PRG4	20.8269	20.4972	20.0559	25.9562	15.8963	18.8704	19.0421	19.4314	19.3352	20.5261	20.4874	20.2989	21.7675	21.6497	21.4972	21.1581	21.0292	20.5823
Q92973	TNPO1_HUMAN	TNPO1	15.0933	14.875	13.8949	23.632	15.5812	16.1644	23.3511	23.2535	23.6971	14.5062	13.3211	13.4333	19.4774	18.7393	18.7377	20.6714	20.5069	20.4972
Q92974	ARHG2_HUMAN	ARHGEF2	14.7244	15.9984	14.2721	16.7315	17.3826	15.0395	22.654	22.3884	22.4947	15.7775	14.771	13.2632	20.7471	20.6453	20.4676	16.0938	16.1654	15.8687
Q93008	USP9X_HUMAN	USP9X	15.2207	15.0808	16.3568	17.0594	16.7195	18.2121	23.4425	24.0691	24.239	14.0481	14.3508	12.9282	17.1295	16.0759	15.4404	17.9108	14.6287	16.0108
Q93009	UBP7_HUMAN	USP7	14.0342	14.6833	14.6714	16.5329	17.2512	16.1461	21.3592	21.2477	21.3805	13.7166	13.566	15.3147	16.3444	16.0746	15.4122	19.2417	19.1836	18.5611
Q93034	CUL5_HUMAN	CUL5	14.6915	16.0837	15.2199	16.5884	16.0465	16.3984	22.3672	21.7836	21.343	13.1329	13.0423	13.8396	15.2585	15.0146	15.7533	17.5299	17.1378	16.3484
Q93045	STMN2_HUMAN	STMN2	24.5754	24.3975	24.5165	20.7307	21.0292	20.7056	24.3645	24.3444	24.275	18.7162	19.3208	18.8997	24.5285	24.3645	24.5045	21.7098	21.7675	21.8346
Q93050	VPP1_HUMAN	ATP6V0A1	15.3922	16.2867	18.5607	18.2697	17.5984	18.419	27.6181	27.604	27.8504	19.3827	13.2274	19.3468	19.582	19.737	19.9305	20.2185	19.1404	19.6917
Q93052	LPP_HUMAN	LPP	15.7495	15.384	15.3588	15.8405	16.5756	17.2781	18.7301	20.1377	19.668	12.9142	13.465	14.5407	15.8248	15.1442	14.9049	19.4707	19.5061	19.3842
Q93084	AT2A3_HUMAN	ATP2A3	17.6174	18.9401	17.6841	18.1021	17.4626	17.8417	23.2081	22.9513	23.5638	12.6969	13.0309	13.5585	20.0951	19.6429	20.3962	21.4626	21.2707	21.5592
Q93088	BHMT1_HUMAN	BHMT	15.8271	19.066	14.2208	17.7005	22.1825	17.6819	19.9787	19.5978	21.1037	13.84	14.6266	13.7167	14.4976	20.1704	14.1463	17.4579	16.8978	17.4129
Q969G3	SMCE1_HUMAN	SMARCE1	15.4664	15.28	14.3393	19.4589	16.2251	15.382	19.8797	18.4321	20.5683	13.0119	15.2935	15.3107	15.838	14.9284	15.311	18.3064	18.0919	18.1442
Q969T9	WBP2_HUMAN	WBP2	15.0191	14.4116	13.7672	18.4896	16.3721	15.6977	24.7234	24.2243	24.5754	14.8905	13.3931	13.7417	15.8133	14.1486	16.3382	17.3542	15.7929	17.2154
Q969X5	ERGI1_HUMAN	ERGIC1	14.234	14.1326	13.2271	16.219	15.8175	16.6615	24.9088	24.4425	25.0275	15.8283	13.4433	14.4442	14.7604	14.9532	15.3977	19.0597	19.0925	18.6138
Q96A26	F162A_HUMAN	FAM162A	14.7481	18.1699	13.7281	17.235	17.5237	16.3558	24.4105	24.239	20.5768	15.3159	13.0683	11.9759	16.6246	15.5301	15.419	18.1172	18.745	18.8836
Q96A65	EXOC4_HUMAN	EXOC4	16.1198	14.455	14.7513	17.7867	17.07	15.3257	23.9225	23.7182	23.6757	15.1945	12.8615	13.3598	15.4467	17.0645	16.9988	15.6779	16.9043	15.4929
Q96AE4	FUBP1_HUMAN	FUBP1	20.9742	20.8034	20.953	18.288	19.2548	17.2864	24.5345	24.1332	24.0609	17.9295	18.3275	12.4713	19.5294	20.8576	20.5451	20.7389	21.2877	21.2707
Q96AG4	LRC59_HUMAN	LRRC59	14.7818	15.2309	15.6404	16.6635	17.9834	15.7319	24.4041	24.0105	24.0935	19.9091	18.6723	14.4031	21.1143	20.6714	19.6989	21.3699	21.4874	21.6671
Q96AP7	ESAM_HUMAN	ESAM	12.7164	16.8816	17.2368	18.9612	17.8305	16.389	20.6	20.1227	20.5002	15.0406	14.7617	13.1389	15.1474	16.3195	15.3964	17.2452	18.0779	17.9315
Q96BM9	ARL8A_HUMAN	ARL8A	17.9262	17.966	17.7763	17.8942	17.1727	17.0127	27.0609	26.4645	26.965	15.966	13.1626	16.0753	20.2877	20.6364	20.3752	21.391	21.2593	21.0426
Q96CN7	ISOC1_HUMAN	ISOC1	15.3386	13.3477	14.4798	17.0442	17.5496	15.8258	20.8034	21.4375	21.7796	14.0652	14.7475	13.8101	15.2555	15.0706	15.6185	19.2691	18.6827	18.7926
Q96CS3	FAF2_HUMAN	FAF2	14.9403	15.5324	13.3453	17.4232	16.2536	18.4703	20.2248	19.1774	19.9095	14.6173	15.5098	12.1283	17.9247	18.3644	18.6577	21.0559	21.2125	21.1015
Q96CW1	AP2M1_HUMAN	AP2M1	16.7359	16.2869	17.3324	18.9876	20.265	18.993	26.6865	26.8264	26.8264	17.8134	17.8378	17.5908	17.9071	18.0219	17.8668	22.3645	20.8346	22.6387
Q96CX2	KCD12_HUMAN	KCTD12	14.9584	15.2626	15.0114	17.6759	15.8287	17.8652	22.0393	22.9352	22.5731	16.5728	12.422	16.5416	17.1123	15.2772	14.952	19.7065	19.586	19.774
Q96DH6	MSI2H_HUMAN	MSI2	18.5365	18.3814	18.8249	18.4293	16.9253	18.3016	20.0068	18.4835	17.8331	12.5664	16.9975	14.833	16.3997	15.6362	15.1118	17.6616	17.9345	17.4763
Q96DI7	SNR40_HUMAN	SNRNP40	15.9086	16.1798	16.422	16.3829	14.7588	16.4072	21.4425	22.7675	23.0139	14.0838	14.9781	13.3922	15.4879	15.383	14.8475	20.1206	19.9882	18.869
Q96DR8	MUCL1_HUMAN	MUCL1	19.652	19.4412	19.7467	17.5099	16.1682	17.5086	24.4298	23.9134	24.5926	14.4605	13.8955	14.4295	21.391	21.5961	21.6929	21.2821	21.5451	21.2877
Q96E17	RAB3C_HUMAN	RAB3C	15.1892	15.2338	16.1084	16.7259	17.1891	15.7422	26.9869	26.5565	26.673	13.9537	15.71	14.4719	16.1065	15.4935	15.3369	16.4992	15.2936	15.079
Q96EK6	GNA1_HUMAN	GNPNAT1	14.2369	13.2941	16.2794	17.376	16.7345	15.7176	19.6576	20.5854	19.3248	14.4065	13.8475	14.0884	15.7571	14.9297	14.5294	18.7221	18.6342	18.7714
Q96EP5	DAZP1_HUMAN	DAZAP1	19.7581	20.3962	18.9446	16.6306	16.5606	16.3839	20.8727	24.0772	23.7594	13.5565	13.8483	13.1862	18.9535	19.1662	19.2048	18.5764	18.6427	18.656
Q96EY8	MMAB_HUMAN	MMAB	16.3802	14.0867	16.3037	16.4267	17.7117	16.5963	21.0691	21.1519	21.1704	14.0735	16.8656	15.4283	16.1042	15.8184	16.2654	13.6094	16.5287	15.5731
Q96F07	CYFP2_HUMAN	CYFIP2	14.8849	14.1549	15.3258	17.7927	15.8828	15.9417	20.8269	22.1886	22.1581	14.5291	14.8353	16.0144	14.9837	14.7266	16.6777	15.6904	16.3004	15.7791
Q96FW1	OTUB1_HUMAN	OTUB1	14.3294	14.4812	14.7418	18.3509	16.5334	15.61	25.4953	25.3679	25.6568	15.732	14.7397	14.7527	17.9224	14.6729	17.8001	19.0264	19.3806	18.5194
Q96FZ7	CHMP6_HUMAN	CHMP6	15.6858	14.2049	14.1726	18.9007	17.1708	17.8108	23.1111	23.0393	23.1916	15.3651	14.1638	16.0882	15.3763	14.5682	15.927	16.6838	16.0196	16.5648
Q96GM5	SMRD1_HUMAN	SMARCD1	15.7758	16.1556	14.9492	17.8867	16.3003	15.8775	18.8705	20.714	20.4476	12.3177	14.9496	12.9538	15.6296	16.1624	16.8286	16.7738	14.7821	15.0858
Q96HC4	PDLI5_HUMAN	PDLIM5	13.99	14.3932	13.9139	17.1841	17.4824	15.9379	21.3156	21.3484	21.9423	13.8326	14.1759	12.0581	15.4156	15.0273	15.4948	19.5194	18.5861	18.9506
Q96HS1	PGAM5_HUMAN	PGAM5	17.4744	17.1587	17.1279	17.2432	19.5816	18.78	21.0224	23.0071	23.3511	12.8799	14.9495	15.2398	15.5731	16.9203	15.8579	16.8485	16.9755	16.7477
Q96I24	FUBP3_HUMAN	FUBP3	15.3573	14.613	13.6576	17.9784	17.2887	17.5702	19.9891	19.742	21.0441	14.6207	13.9816	14.1108	15.8973	14.9409	14.1669	19.4936	19.482	19.4601
Q96IJ6	GMPPA_HUMAN	GMPPA	16.3165	15.7946	16.4867	17.6781	16.3937	15.8285	19.4524	17.7771	16.1913	13.0638	13.9183	13.4139	16.001	18.296	18.4508	14.4368	16.6612	16.7321
Q96IX5	USMG5_HUMAN	USMG5	15.1221	19.8604	20.0156	16.5393	17.8211	15.9552	22.7389	22.4015	22.7975	14.8123	14.7713	12.9824	16.4401	16.652	15.3804	20.9024	21.2535	21.2419
Q96IY4	CBPB2_HUMAN	CPB2	20.9388	21.0156	21.0756	20.1946	21.4923	21.4726	21.4726	20.5823	21.4775	21.6757	21.6453	21.6886	21.9847	21.9243	21.9061	20.8269	20.9388	20.8423
Q96JJ7	TMX3_HUMAN	TMX3	14.027	16.1919	15.5306	17.4273	17.1925	15.1062	25.8409	25.5045	25.5165	12.8074	14.4933	13.5627	16.2924	14.3763	15.6295	20.343	20.1581	20.2764
[truncated: 374 more rows]
