# Supplementary material for: The trajectory of vesicular proteomic signatures from HBV‐HCC by chitosan‐magnetic bead‐based separation and DIA‐proteomic analysis
Source: J Extracell Vesicles. 2024 Aug 29;13(9):e12499. doi: 10.1002/jev2.12499 (PMC11359709; doi:10.1002/jev2.12499)
Supplement: Supplementary file 5 — Supplementary Information [file JEV2-13-e12499-s001.xlsx]

## Sheet: Table S2. Proteins identified i
Table S3. Proteins identified in serum sEV isolated by free CS and Mag-CS.
Mag-CS-1	Mag-CS-2	Mag-CS-3	Free-CS-1	Free-CS-1	Free-CS-1	Protein.Ids	Protein.Names	Genes
26.5898	26.7771	27.3239	27.8799	28.3153	27.8081	A0A075B6H7	KV37_HUMAN	IGKV3-7
16.2729	20.0821	20.8423	19.7764	19.5337	22.7203	A0A075B6H9	LV469_HUMAN	IGLV4-69
23.6096	23.391	23.5285	23.119	23.2332	23.1534	A0A075B6I0	LV861_HUMAN	IGLV8-61
20.3857	20.1581	20.6096	20.5638	20.3321	20.7223	A0A075B6I4	LVX54_HUMAN	IGLV10-54
21.5451	21.4015	21.5777	22.6562	22.632	22.8307	A0A075B6I9	LV746_HUMAN	IGLV7-46
21.1395	21.343	21.2707	21.0156	20.8269	20.6886	A0A075B6J9	LV218_HUMAN	IGLV2-18
18.9537	18.4972	19.0074	20.2302	20.2535	20.1704	A0A075B6K2	LV312_HUMAN	IGLV3-12
23.5045	23.417	23.4676	22.8595	23.1395	22.9477	A0A075B6K4	LV310_HUMAN	IGLV3-10
22.5685	23.391	22.9043	22.7776	22.9061	23.2361	A0A075B6K5	LV39_HUMAN	IGLV3-9
15.2644	17.6382	15.1075	20.5069	20.2764	20.4273	A0A075B6P5	KV228_HUMAN	IGKV2-28
22.9742	22.9243	22.8191	23.48	23.5285	23.6865	A0A075B6Q5	HV364_HUMAN	IGHV3-64
22.3857	22.0088	22.6387	21.8651	22.3962	22.2066	A0A075B6R2	HV404_HUMAN	IGHV4-4
22.2593	23.4425	23.2036	21.823	22.6364	23.3101	A0A075B6S2	KVD29_HUMAN	IGKV2D-29
15.1688	17.8423	17.8906	18.7439	18.2604	18.0638	A0A075B6S5	KV127_HUMAN	IGKV1-27
15.6268	16.2118	15.29	13.459	17.1053	17.0743	A0A075B6S6	KVD30_HUMAN	IGKV2D-30
21.4273	21.2593	21.2243	21.9423	21.8614	21.4726	A0A087WSX0	LV545_HUMAN	IGLV5-45
21.7756	22.3184	22.0393	21.928	21.5915	21.5823	A0A087WSY6	KVD15_HUMAN	IGKV3D-15
20.1946	18.9316	19.2764	19.0506	20.6006	20.3645	A0A087WSZ0	KVD08_HUMAN	IGKV1D-8
17.2127	16.602	15.8113	16.0014	16.5432	16.275	A0A0A0MRZ9	LV552_HUMAN	IGLV5-52
17.5296	17.5731	18.3145	17.6168	17.5582	14.5746	A0A0A0MS14	HV145_HUMAN	IGHV1-45
21.502	21.6051	21.654	21.2185	21.2125	20.9024	A0A0A0MS15	HV349_HUMAN	IGHV3-49
16.3403	15.8337	15.9635	16.1655	16.3819	16.3092	A0A0B4J1U3	LV136_HUMAN	IGLV1-36
24.217	24.2317	24.0443	25.2426	25.2996	25.1642	A0A0B4J1U7	HV601_HUMAN	IGHV6-1
21.4923	20.8802	21.2877	22.4092	22.4144	22.3936	A0A0B4J1V0	HV315_HUMAN	IGHV3-15
21.9777	16.624	15.0251	20.9601	21.2006	20.5915	A0A0B4J1V2	HV226_HUMAN	IGHV2-26
27.6998	27.524	27.5682	27.8799	27.9203	27.9203	A0A0B4J1X5	HV374_HUMAN	IGHV3-74
23.976	21.9777	22.5638	22.3831	23.9406	22.4092	A0A0B4J1X8	HV343_HUMAN	IGHV3-43
21.2821	21.1886	20.9098	20.3211	21.0493	19.8207	A0A0B4J1Y8	LV949_HUMAN	IGLV9-49
25.797	25.7182	25.7155	25.141	25.5492	24.9539	A0A0B4J1Y9	HV372_HUMAN	IGHV3-72
19.2297	20.3101	18.977	18.5657	18.209	19.0211	A0A0B4J2D5	GAL3B_HUMAN	GATD3B
17.066	16.7471	15.6495	17.392	17.1357	17.624	A0A0B4J2D9	KVD13_HUMAN	IGKV1D-13
18.4408	20.5915	19.9882	19.0821	18.6417	19.661	A0A0C4DH24	KV621_HUMAN	IGKV6-21
23.6757	23.181	23.5045	23.5754	23.3376	23.48	A0A0C4DH25	KVD20_HUMAN	IGKV3D-20
21.9316	23.0359	21.8073	22.9225	22.6029	22.3294	A0A0C4DH26	KVD41_HUMAN	IGKV6D-41
19.8351	19.5582	20.1457	19.3815	20.3211	20.3962	A0A0C4DH29	HV103_HUMAN	IGHV1-3
19.8658	19.9601	19.7056	19.6971	20.0821	20.417	A0A0C4DH30	HV316_HUMAN	IGHV3-16
21.1079	20.8113	22.1238	21.1642	21.4118	21.3045	A0A0C4DH31	HV118_HUMAN	IGHV1-18
22.5754	21.9459	22.1426	21.823	22.5498	21.5638	A0A0C4DH34	HV428_HUMAN	IGHV4-28
26.9539	26.8385	26.8974	26.6181	26.8019	26.9428	A0A0C4DH35	HV335_HUMAN	IGHV3-35
20.9316	20.7955	20.953	20.2302	20.4273	19.6258	A0A0C4DH36	HV338_HUMAN	IGHV3-38
21.0426	20.9024	20.9243	20.9388	21.2006	20.68	A0A0C4DH38	HV551_HUMAN	IGHV5-51
21.9847	21.4324	21.8346	21.654	21.9134	21.5731	A0A0C4DH43	HV70D_HUMAN	IGHV2-70D
20.6006	20.85	21.0691	22.239	22.7594	22.0854	A0A0C4DH55	KVD07_HUMAN	IGKV3D-7
16.163	17.3408	17.9024	18.0795	18.3365	17.9083	A0A0C4DH67	KV108_HUMAN	IGKV1-8
21.8839	21.7836	21.9812	22.9477	22.8932	22.8307	A0A0C4DH68	KV224_HUMAN	IGKV2-24
20.2066	19.85	19.8238	19.6258	19.9112	20.9882	A0A0J9YX35	HV64D_HUMAN	IGHV3-64D
20.0691	20.7389	20.4273	20.7056	20.1825	20.5915	A0A0J9YXX1	HV5X1_HUMAN	IGHV5-10-1
20.7307	20.9459	20.8034	20.1332	18.1556	18.2137	A0M8Q6	LAC7_HUMAN	IGLC7
20.8576	20.6186	21.0292	21.7013	21.6096	21.6051	A2NJV5	KV229_HUMAN	IGKV2-29
21.7098	21.9566	21.9847	20.7223	18.1994	20.5545	A4D1P6	WDR91_HUMAN	WDR91
20.3538	21.0493	20.4375	19.4004	19.8066	19.4835	A5A3E0	POTEF_HUMAN	POTEF
19.442	20.3101	19.4293	17.5731	18.0319	17.734	A6NDG6	PGP_HUMAN	PGP
22.239	24.141	22.0886	19.9127	20.0691	20.68	A6NHL2	TBAL3_HUMAN	TUBAL3
18.1644	18.4496	17.7471	15.734	17.1946	15.4219	A6NHQ2	FBLL1_HUMAN	FBLL1
16.6624	15.5372	24.0772	18.624	17.8113	16.5492	A8K2U0	A2ML1_HUMAN	A2ML1
21.1206	21.2185	21.0359	20.8269	21.2185	20.8269	A8K7I4	CLCA1_HUMAN	CLCA1
17.9223	20.0156	17.714	16.3701	17.0211	16.9545	A8MWD9	RUXGL_HUMAN	SNRPGP15
15.5796	19.0976	17.6311	18.8876	19.1655	18.9024	B0I1T2	MYO1G_HUMAN	MYO1G
28.3992	28.1164	28.3787	28.6424	28.6527	28.4314	B9A064	IGLL5_HUMAN	IGLL5
21.6886	23.5869	21.8269	20.0426	20.1581	20.714	E9PAV3	NACAM_HUMAN	NACA
16.2924	18.2922	17.9992	14.7687	17.2877	15.1282	O00116	ADAS_HUMAN	AGPS
18.5357	20.265	19.85	16.9431	14.2803	17.6937	O00139	KIF2A_HUMAN	KIF2A
18.7661	19.4972	18.3277	17.5878	17.805	17.9373	O00148	DX39A_HUMAN	DDX39A
21.9061	21.7876	21.9352	18.5088	19.2279	19.5356	O00151	PDLI1_HUMAN	PDLIM1
20.7307	20.9672	20.343	19.4696	17.92	18.6168	O00154	BACH_HUMAN	ACOT7
18.4065	19.1382	18.7699	16.3684	17.417	16.8484	O00159	MYO1C_HUMAN	MYO1C
16.1346	17.1752	16.6879	13.7273	13.863	15.5805	O00160	MYO1F_HUMAN	MYO1F
14.6288	18.9658	17.3667	16.008	16.2949	16.5702	O00161	SNP23_HUMAN	SNAP23
15.8206	18.8817	14.9106	14.4359	13.3917	16.0436	O00178	GTPB1_HUMAN	GTPBP1
20.5823	20.3211	20.4273	19.9742	20.265	20.2764	O00187	MASP2_HUMAN	MASP2
15.6326	16.7806	15.6904	19.2326	18.9459	15.6789	O00194	RB27B_HUMAN	RAB27B
17.5862	19.68	18.0585	15.1438	15.0575	17.0638	O00203	AP3B1_HUMAN	AP3B1
15.1715	18.5915	16.6382	13.9577	15.2586	15.1565	O00217	NDUS8_HUMAN	NDUFS8
19.894	22.1301	19.9601	20.002	19.9742	20.3645	O00231	PSD11_HUMAN	PSMD11
19.7419	21.2764	19.7939	18.417	18.5842	18.9459	O00232	PSD12_HUMAN	PSMD12
18.7167	19.7907	19.2066	19.1874	19.2945	19.661	O00233	PSMD9_HUMAN	PSMD9
22.2764	22.2243	22.2593	21.2877	21.1332	21.002	O00264	PGRC1_HUMAN	PGRMC1
22.4324	23.6096	22.0526	20.8113	21.1642	21.7056	O00299	CLIC1_HUMAN	CLIC1
19.2625	21.6453	19.3538	16.9083	17.3408	18.1407	O00303	EIF3F_HUMAN	EIF3F
20.3101	19.2604	20.2302	19.4972	19.4656	19.8742	O00391	QSOX1_HUMAN	QSOX1
18.8986	21.1143	19.4815	17.9024	17.5049	17.2326	O00410	IPO5_HUMAN	IPO5
21.0088	21.9061	21.0559	20.4067	20.2185	20.3321	O00422	SAP18_HUMAN	SAP18
18.6748	18.4456	18.0047	16.0232	16.6382	17.3408	O00425	IF2B3_HUMAN	IGF2BP3
20.417	21.9637	20.1457	18.1104	19.3473	19.2855	O00429	DNM1L_HUMAN	DNM1L
17.544	16.0036	17.185	14.3442	14.8827	14.4457	O00483	NDUA4_HUMAN	NDUFA4
19.8832	22.0258	20.1946	18.1507	18.0743	18.9658	O00487	PSDE_HUMAN	PSMD14
17.853	18.7987	19.5933	17.3667	14.3149	16.8727	O00505	IMA4_HUMAN	KPNA3
18.1363	19.0638	14.7335	16.7731	17.185	17.3056	O00533	NCHL1_HUMAN	CHL1
16.8543	19.3299	17.1457	15.1869	13.1574	17.0951	O00560	SDCB1_HUMAN	SDCBP
20.5545	21.1946	20.7955	20.0292	19.7747	19.9601	O00567	NOP56_HUMAN	NOP56
21.1143	22.4375	21.2477	19.9601	19.8906	20.2066	O00571	DDX3X_HUMAN	DDX3X
15.6285	18.7406	17.3752	14.0561	14.7756	16.2654	O00592	PODXL_HUMAN	PODXL
16.0997	15.913	15.2805	16.68	15.6828	15.4028	O14558	HSPB6_HUMAN	HSPB6
18.6144	16.24	17.2232	16.3718	15.5541	15.3521	O14561	ACPM_HUMAN	NDUFAB1
17.4474	18.2967	16.4219	15.7393	18.3365	18.3056	O14594	NCAN_HUMAN	NCAN
19.9601	20.3752	18.9826	14.6338	13.6532	15.3316	O14618	CCS_HUMAN	CCS
20.2185	21.0088	19.9229	17.734	18.6204	18.8175	O14672	ADA10_HUMAN	ADAM10
18.4521	19.8891	18.7731	15.3758	17.83	18.3538	O14744	ANM5_HUMAN	PRMT5
17.988	17.1053	19.8469	15.9651	14.3082	14.8526	O14745	NHRF1_HUMAN	SLC9A3R1
15.3576	17.0743	15.2251	14.2137	14.2512	15.3233	O14773	TPP1_HUMAN	TPP1
18.215	19.8846	19.1332	17.1946	18.0899	18.5657	O14776	TCRG1_HUMAN	TCERG1
18.4469	19.3365	18.0743	17.4972	17.8361	18.4004	O14786	NRP1_HUMAN	NRP1
25.5075	25.5014	25.5014	25.4551	25.4008	25.4362	O14791	APOL1_HUMAN	APOL1
21.2243	22.5568	21.1886	20.4676	20.7715	21.0156	O14818	PSA7_HUMAN	PSMA7
18.172	19.9229	17.4496	14.6039	16.4672	16.8484	O14828	SCAM3_HUMAN	SCAMP3
15.2547	17.9734	15.6708	14.6269	13.7995	14.8484	O14874	BCKD_HUMAN	BCKDK
19.4482	19.2489	19.5694	19.8515	19.4933	19.6258	O14920	IKKB_HUMAN	IKBKB
16.7933	16.9316	16.4269	16.2334	15.7419	15.4373	O14949	QCR8_HUMAN	UQCRQ
22.8876	23.5522	22.9298	21.632	21.3156	21.8307	O14950	ML12B_HUMAN	MYL12B
18.3622	18.9965	18.4775	14.6398	13.7848	18.8144	O14974	MYPT1_HUMAN	PPP1R12A
20.3538	20.0951	20.2877	20.1581	19.6593	20.8802	O14975	S27A2_HUMAN	SLC27A2
22.8191	23.4425	22.8423	21.6971	21.8913	21.9207	O14979	HNRDL_HUMAN	HNRNPDL
20.6714	21.7182	20.3538	18.8484	18.8515	19.4129	O14980	XPO1_HUMAN	XPO1
15.4357	19.4596	17.3836	15.3647	14.4954	17.7406	O15031	PLXB2_HUMAN	PLXNB2
17.5052	18.7923	17.805	16.2841	13.9004	17.1053	O15042	SR140_HUMAN	U2SURP
18.9482	21.1704	19.2302	16.8361	17.417	17.2419	O15067	PUR4_HUMAN	PFAS
19.6682	21.0493	19.8175	18.4415	19.1332	20.0821	O15143	ARC1B_HUMAN	ARPC1B
20.9882	22.5165	20.6453	20.2535	20.6186	21.1581	O15144	ARPC2_HUMAN	ARPC2
20.5731	21.4526	20.5823	19.9882	20.0821	21.2066	O15145	ARPC3_HUMAN	ARPC3
17.1831	18.0265	18.9826	17.4496	14.1795	14.2163	O15160	RPAC1_HUMAN	POLR1C
19.0009	19.6222	19.2489	17.9658	18.1605	18.4375	O15173	PGRC2_HUMAN	PGRMC2
16.7707	19.209	16.2859	14.9517	15.4021	16.7073	O15260	SURF4_HUMAN	SURF4
19.0767	20.8191	19.4252	16.8113	17.6731	17.185	O15294	OGT1_HUMAN	OGT
21.0691	20.9882	21.2989	19.8408	20.1825	20.2419	O15347	HMGB3_HUMAN	HMGB3
18.327	20.5545	18.724	14.7153	14.362	15.6855	O15355	PPM1G_HUMAN	PPM1G
19.8106	21.417	19.8817	19.5107	19.4933	19.6488	O15371	EIF3D_HUMAN	EIF3D
17.8781	19.9316	18.8484	18.4415	18.3056	18.1655	O15372	EIF3H_HUMAN	EIF3H
20.0691	20.5069	19.7521	18.4415	18.5127	19.0847	O15400	STX7_HUMAN	STX7
19.3718	18.1053	19.7488	20.7955	20.6364	20.8802	O15439	MRP4_HUMAN	ABCC4
23.1079	24.0526	23.0983	22.0756	22.4701	22.8191	O15511	ARPC5_HUMAN	ARPC5
19.4858	20.9951	19.4191	18.2185	18.6903	18.4211	O43143	DHX15_HUMAN	DHX15
18.0001	17.6453	17.0102	15.6269	16.734	15.5746	O43169	CYB5B_HUMAN	CYB5B
14.7234	18.2877	16.3547	15.1776	15.2009	14.2499	O43172	PRP4_HUMAN	PRPF4
21.2477	22.1856	21.3962	20.0691	19.9459	19.7089	O43175	SERA_HUMAN	PHGDH
18.8219	20.2185	18.9258	18.5011	16.977	17.9658	O43181	NDUS4_HUMAN	NDUFS4
15.3946	17.2038	18.4211	18.8667	18.9742	19.0976	O43237	DC1L2_HUMAN	DYNC1LI2
19.1856	20.8423	18.9658	19.0372	18.9909	19.29	O43242	PSMD3_HUMAN	PSMD3
19.7431	19.6954	19.9882	18.2832	18.3321	19.4835	O43294	TGFI1_HUMAN	TGFB1I1
22.5731	22.9672	22.3017	21.3101	21.4221	21.265	O43390	HNRPR_HUMAN	HNRNPR
17.5329	19.1655	16.8113	16.9658	16.7471	17.0532	O43395	PRPF3_HUMAN	PRPF3
21.2066	22.6364	21.0951	19.6132	19.9112	20.2302	O43396	TXNL1_HUMAN	TXNL1
18.1655	18.606	18.1053	17.2419	16.68	17.1053	O43399	TPD54_HUMAN	TPD52L2
24.989	25.5195	25.1253	24.2317	24.8623	24.5754	O43432	IF4G3_HUMAN	EIF4G3
18.7853	20.3857	19.2922	15.4407	19.7173	17.8238	O43447	PPIH_HUMAN	PPIH
17.8514	18.7764	16.624	14.0951	14.3581	14.9748	O43488	ARK72_HUMAN	AKR7A2
16.4101	14.4576	15.5657	14.6991	14.5776	12.7977	O43504	LTOR5_HUMAN	LAMTOR5
15.3111	22.5141	13.8235	13.8515	18.0319	19.9243	O43516	WIPF1_HUMAN	WIPF1
16.7077	18.977	16.9545	16.5492	13.9679	14.1585	O43592	XPOT_HUMAN	XPOT
17.6363	18.9742	17.9937	17.7005	13.9331	17.3145	O43615	TIM44_HUMAN	TIMM44
16.2641	17.5878	16.601	16.1536	16.4071	17.2787	O43665	RGS10_HUMAN	RGS10
19.7888	21.1581	19.8817	18.9373	19.0102	18.963	O43670	ZN207_HUMAN	ZNF207
19.3879	21.2535	19.7123	17.2604	18.4004	18.7106	O43681	ASNA_HUMAN	ASNA1
20.0292	21.5592	19.9459	19.9024	19.7634	19.8207	O43684	BUB3_HUMAN	BUB3
21.4874	22.6364	21.1946	19.9459	20.3962	21.0625	O43707	ACTN4_HUMAN	ACTN4
16.4059	18.2372	15.6865	18.9054	16.8606	15.8747	O43747	AP1G1_HUMAN	AP1G1
19.6283	19.8003	19.0453	17.7602	18.1053	16.9083	O43776	SYNC_HUMAN	NARS
17.9374	17.5657	17.2419	13.1619	15.2581	15.2683	O43795	MYO1B_HUMAN	MYO1B
19.2371	18.9431	18.6628	17.734	18.0743	18.0691	O43809	CPSF5_HUMAN	NUDT21
19.8084	20.9672	19.8965	18.4616	18.7634	19.2466	O43837	IDH3B_HUMAN	IDH3B
20.2877	20.4476	20.1457	18.9171	19.1728	19.2396	O43852	CALU_HUMAN	CALU
20.7389	22.0122	19.5356	19.4556	19.8284	19.0238	O43865	SAHH2_HUMAN	AHCYL1
26.9977	27.17	27.2353	27.8019	27.8324	27.6865	O43866	CD5L_HUMAN	CD5L
19.0673	19.3773	16.7987	14.1341	15.2666	18.2185	O60234	GMFG_HUMAN	GMFG
18.112	20.5731	18.9287	17.7923	18.7106	18.7005	O60256	KPRB_HUMAN	PRPSAP2
18.7418	18.5049	19.6186	18.1507	17.9937	18.624	O60259	KLK8_HUMAN	KLK8
16.715	16.5477	15.9147	16.4431	15.9162	15.0933	O60262	GBG7_HUMAN	GNG7
18.6603	19.4334	18.3012	17.1053	17.0102	16.8606	O60264	SMCA5_HUMAN	SMARCA5
17.9097	19.5915	16.9992	14.4142	16.0762	14.186	O60488	ACSL4_HUMAN	ACSL4
21.0224	22.654	21.0951	19.4435	20.0156	21.1015	O60493	SNX3_HUMAN	SNX3
21.0625	21.9777	20.5915	19.7537	19.9459	19.778	O60506	HNRPQ_HUMAN	SYNCRIP
19.1304	20.2302	19.7683	19.0265	18.7373	18.7406	O60547	GMDS_HUMAN	GMDS
16.799	17.5127	17.528	14.2442	17.8484	16	O60610	DIAP1_HUMAN	DIAPH1
19.4422	19.5638	18.0795	18.0532	18.265	18.7699	O60613	SEP15_HUMAN	45550
17.2313	17.3408	15.1155	14.5084	16.92	16.4704	O60684	IMA7_HUMAN	KPNA6
19.7906	19.3452	18.5318	17.7273	17.7537	18.7892	O60701	UGDH_HUMAN	UGDH
19.3321	20.2419	15.4103	14.7222	15.9009	13.2896	O60716	CTND1_HUMAN	CTNND1
19.486	19.9742	19.7844	19.8712	19.7747	19.7987	O60739	EIF1B_HUMAN	EIF1B
18.5159	19.8361	18.4087	18.3752	18.0319	18.4536	O60749	SNX2_HUMAN	SNX2
16.9408	18.6558	17.0211	16.5402	15.2061	17.0847	O60762	DPM1_HUMAN	DPM1
17.7308	19.6903	17.2326	13.7909	17.0102	17.83	O60763	USO1_HUMAN	USO1
27.6527	28.6931	27.632	25.9672	26.067	26.1661	O60814	H2B1K_HUMAN	HIST1H2BK
19.9156	20.3962	19.4395	18.786	19.0453	18.6204	O60832	DKC1_HUMAN	DKC1
18.2875	20.002	17.83	13.0884	14.7947	14.9813	O60841	IF2P_HUMAN	EIF5B
20.0951	21.3962	19.9229	19.7307	18.9854	19.2018	O60884	DNJA2_HUMAN	DNAJA2
17.9644	19.2673	18.1556	15.9703	17.0532	17.4815	O60885	BRD4_HUMAN	BRD4
18.6066	18.1053	18.6662	18.6903	18.6417	18.9112	O60911	CATL2_HUMAN	CTSV
18.0782	18.3495	17.9882	17.9488	17.4736	17.6662	O75015	FCG3B_HUMAN	FCGR3B
20.9882	22.6364	21.5165	20.1825	20.8423	21.9134	O75083	WDR1_HUMAN	WDR1
19.1922	18.734	18.3452	13.2528	13.3073	14.5152	O75116	ROCK2_HUMAN	ROCK2
18.7295	19.7422	18.6132	17.4972	17.9316	17.7005	O75131	CPNE3_HUMAN	CPNE3
25.0894	24.632	25.0772	24.3844	24.6096	24.5869	O75150	BRE1B_HUMAN	RNF40
16.5487	20.1704	17.2137	13.665	14.7627	16.624	O75153	CLU_HUMAN	CLUH
21.5915	21.343	21.4576	21.0292	20.8034	20.9024	O75223	GGCT_HUMAN	GGCT
18.856	19.1155	18.5657	17.4576	18.4046	18.392	O75340	PDCD6_HUMAN	PDCD6
17.8608	16.9431	17.6311	16.7731	16.7207	16.3667	O75347	TBCA_HUMAN	TBCA
18.8947	20.1206	17.83	20.1704	20.4775	20.7056	O75348	VATG1_HUMAN	ATP6V1G1
18.8054	20.6886	19.3056	17.4004	17.9431	17.1946	O75351	VPS4B_HUMAN	VPS4B
22.5983	23.0156	22.743	21.2243	21.7056	21.5451	O75367	H2AY_HUMAN	H2AFY
21.5731	23.6865	21.5261	20.1457	20.9098	21.2707	O75368	SH3L1_HUMAN	SH3BGRL
19.6789	21.1079	19.7876	18.5915	18.8144	18.9316	O75369	FLNB_HUMAN	FLNB
21.8034	22.4676	21.7675	20.5261	20.68	20.7955	O75390	CISY_HUMAN	CS
18.9849	19.8832	18.2326	17.1946	15.412	17.0847	O75396	SC22B_HUMAN	SEC22B
20.2877	21.6409	20.3752	19.4696	19.8906	20.0821	O75436	VP26A_HUMAN	VPS26A
18.7879	19.5787	18.4046	18.0372	17.9431	17.2137	O75475	PSIP1_HUMAN	PSIP1
17.6978	17.1682	17.9142	16.8846	16.9431	14.8149	O75489	NDUS3_HUMAN	NDUFS3
17.4502	18.7106	16.1733	15.7313	15.9567	14.768	O75494	SRS10_HUMAN	SRSF10
23.1095	23.0641	23.1238	22.7655	22.6649	22.7634	O75531	BAF_HUMAN	BANF1
19.7441	21.3211	19.3667	18.3145	18.7955	18.7471	O75533	SF3B1_HUMAN	SF3B1
18.4963	19.9083	18.2466	17.0426	15.9545	17.5432	O75534	CSDE1_HUMAN	CSDE1
20.1079	19.0479	19.7828	18.9573	19.5337	19.6731	O75608	LYPA1_HUMAN	LYPLA1
15.7445	16.0254	15.5805	14.5864	14.5265	14.5567	O75635	SPB7_HUMAN	SERPINB7
22.1047	22.002	22.0789	21.9916	22.019	21.9916	O75636	FCN3_HUMAN	FCN3
20.9601	22.3805	20.5069	20.3321	20.6186	20.7307	O75643	U520_HUMAN	SNRNP200
19.381	20.9812	19.4516	18.5768	18.2372	18.8238	O75746	CMC1_HUMAN	SLC25A12
15.0433	17.1155	15.2348	17.2787	14.1674	17.8545	O75821	EIF3G_HUMAN	EIF3G
20.2535	20.8576	20.1457	19.7876	19.6593	20.3645	O75822	EIF3J_HUMAN	EIF3J
21.1642	21.6096	21.2361	20.0691	15.1093	14.7811	O75828	CBR3_HUMAN	CBR3
18.1272	20.4476	18.6766	17.2696	17.0638	17.4656	O75844	FACE1_HUMAN	ZMPSTE24
22.1395	23.3778	22.3672	20.7715	21.1206	21.7307	O75874	IDHC_HUMAN	IDH1
21.6051	21.5823	21.6584	21.4726	21.4118	21.3592	O75882	ATRN_HUMAN	ATRN
20.3101	20.1704	19.6006	18.5356	17.3667	17.9024	O75891	AL1L1_HUMAN	ALDH1L1
19.5778	18.7569	19.5049	18.9373	18.5507	18.2741	O75915	PRAF3_HUMAN	ARL6IP5
18.6011	19.5676	18.9373	18.4252	18.734	19.6006	O75947	ATP5H_HUMAN	ATP5H
16.3618	20.8576	17.9142	14.0014	15.1313	14.915	O75955	FLOT1_HUMAN	FLOT1
19.2013	18.0899	18.7955	18.5356	18.8667	18.7307	O75964	ATP5L_HUMAN	ATP5L
17.9762	20.0559	17.2967	16.0617	16.1317	15.7018	O76003	GLRX3_HUMAN	GLRX3
20.3857	20.1079	20.4676	20.6006	21.6584	20.9098	O76011	KRT34_HUMAN	KRT34
19.0368	20.4375	20.654	20.6096	19.6347	20.1332	O76013	KRT36_HUMAN	KRT36
15.8427	17.0448	13.8401	16.8361	15.9385	16.7471	O76014	KRT37_HUMAN	KRT37
19.8797	19.2442	18.1053	17.2877	17.2137	18.2512	O76021	RL1D1_HUMAN	RSL1D1
19.0494	19.3495	17.5507	13.6993	14.5746	16.6096	O76094	SRP72_HUMAN	SRP72
18.9542	20.1457	19.3941	17.5204	17.1556	16.7602	O94776	MTA2_HUMAN	MTA2
16.7783	19.7618	18.0372	16.5597	16.392	17.4972	O94804	STK10_HUMAN	STK10
19.6757	20.8802	20.0821	19.9127	19.8284	19.8742	O94805	ACL6B_HUMAN	ACTL6B
19.1396	19.7987	19.2512	17.528	17.8423	17.5951	O94826	TOM70_HUMAN	TOMM70
15.3198	17.2042	14.3624	13.9986	15.4072	16.034	O94903	PROSC_HUMAN	PROSC
15.4348	19.668	14.1632	18.8876	15.1074	18.8906	O94905	ERLN2_HUMAN	ERLIN2
14.4565	17.0211	15.5507	15.9454	15.4252	13.3723	O94906	PRP6_HUMAN	PRPF6
18.3228	20.1581	20.3321	13.8205	14.2847	14.5894	O94925	GLSK_HUMAN	GLS
18.5919	19.0453	16.4457	14.3274	14.691	16.2231	O94973	AP2A2_HUMAN	AP2A2
19.9601	20.6364	19.9882	18.4293	18.9083	19.0047	O94979	SC31A_HUMAN	SEC31A
16.1515	17.8175	16.8238	14.9567	15.6096	16.0014	O95104	SFR15_HUMAN	SCAF4
17.2707	18.9024	17.6937	17.5805	17.9714	18.2604	O95182	NDUA7_HUMAN	NDUFA7
20.7715	21.3592	20.3752	19.6258	19.6817	19.6852	O95197	RTN3_HUMAN	RTN3
17.5978	18.606	17.3145	17.9431	15.3395	15.4383	O95202	LETM1_HUMAN	LETM1
19.0513	19.7876	18.8757	16.9083	17.9826	18.2512	O95292	VAPB_HUMAN	VAPB
15.6938	17.9826	17.1257	13.4286	14.4497	14.8419	O95295	SNAPN_HUMAN	SNAPIN
19.9601	20.4676	19.734	18.6869	18.9742	19.1946	O95336	6PGL_HUMAN	PGLS
19.0713	21.7471	19.5107	18.5242	18.0156	18.7471	O95347	SMC2_HUMAN	SMC2
22.155	21.4273	20.4972	22.1015	20.7715	21.1825	O95372	LYPA2_HUMAN	LYPLA2
19.2025	20.0426	18.3452	17.1357	16.9431	17.7073	O95373	IPO7_HUMAN	IPO7
23.3376	24.7796	23.4551	22.4849	22.6714	23.1534	O95399	UTS2_HUMAN	UTS2
24.9716	24.9803	25.0401	24.2821	24.3511	24.3645	O95445	APOM_HUMAN	APOM
17.4123	17.0047	16.462	15.7576	15.6354	15.4956	O95497	VNN1_HUMAN	VNN1
19.1246	20.6006	19.2535	16.3598	16.8238	17.68	O95747	OXSR1_HUMAN	OXSR1
16.8005	18.7667	16.0951	14.1722	16.5025	14.5673	O95757	HS74L_HUMAN	HSPA4L
18.9698	20.3645	18.9229	15.9545	17.4736	18.1704	O95782	AP2A1_HUMAN	AP2A1
19.7525	20.2302	19.9459	17.9545	19.1432	18.8817	O95810	SDPR_HUMAN	SDPR
19.9316	20.4874	19.9229	19.265	19.1507	19.1332	O95831	AIFM1_HUMAN	AIFM1
19.0979	19.4991	19.6204	17.0638	17.8906	17.5805	O95834	EMAL2_HUMAN	EML2
19.5495	19.3343	19.6628	17.5951	16.5657	17.3836	O95865	DDAH2_HUMAN	DDAH2
19.8423	21.4221	20.3645	18.7373	19.3034	19.4129	O95881	TXD12_HUMAN	TXNDC12
17.8294	16.3426	16.435	17.2512	16.7731	16.3904	O95969	SG1D2_HUMAN	SCGB1D2
21.1704	21.5638	21.7056	21.2361	21.1015	21.0559	O95980	RECK_HUMAN	RECK
17.5885	20.0292	14.5843	16.8606	17.9024	18.9171	O95983	MBD3_HUMAN	MBD3
18.2695	18.4696	18.4496	17.5951	17.185	17.2042	O96000	NDUBA_HUMAN	NDUFB10
18.8713	18.5432	18.417	15.9725	17.0532	17.1257	O96008	TOM40_HUMAN	TOMM40
17.847	18.7406	17.4252	16.4186	16.9882	16.0617	O96019	ACL6A_HUMAN	ACTL6A
20.7553	20.9951	20.9316	20.6186	20.714	20.5165	P00325	ADH1B_HUMAN	ADH1B
18.1023	17.5432	18.2419	16.8846	16.9992	17.1053	P00326	ADH1G_HUMAN	ADH1C
23.9134	23.3511	23.5285	22.3619	22.6096	22.4015	P00338	LDHA_HUMAN	LDHA
21.6757	22.9352	21.6714	20.0691	20.5165	20.6714	P00352	AL1A1_HUMAN	ALDH1A1
20.2877	21.3592	20.2302	18.7569	18.9686	19.1104	P00367	DHE3_HUMAN	GLUD1
17.568	17.7667	18.1053	19.7876	19.8817	19.7089	P00374	DYR_HUMAN	DHFR
20.4775	20.4874	20.8802	20.0691	19.8284	20.1079	P00387	NB5R3_HUMAN	CYB5R3
20.2535	22.0951	20.2535	17.8484	19.3538	20.1946	P00390	GSHR_HUMAN	GSR
19.7804	18.547	19.3145	18.2696	17.7667	18.4046	P00403	COX2_HUMAN	MT-CO2
21.6929	21.3211	21.4118	21.0292	20.953	21.0426	P00441	SODC_HUMAN	SOD1
27.0296	26.7645	26.9316	26.2058	26.1776	26.1795	P00450	CERU_HUMAN	CP
20.2302	19.3857	20.1457	20.002	20.0559	20.0691	P00488	F13A_HUMAN	F13A1
18.5797	18.4129	18.417	17.8238	18.265	18.4616	P00491	PNPH_HUMAN	PNP
20.9171	22.7655	20.5638	18.4854	19.1079	19.3211	P00492	HPRT_HUMAN	HPRT1
22.2679	22.3294	22.0459	21.1519	21.3156	21.1519	P00505	AATM_HUMAN	GOT2
23.8385	25.2571	23.6096	22.3457	22.5777	22.7634	P00558	PGK1_HUMAN	PGK1
18.9352	18.7634	18.0691	16.1791	16.68	17.2877	P00568	KAD1_HUMAN	AK1
26.0588	25.902	25.8336	25.3877	25.3844	25.2679	P00734	THRB_HUMAN	F2
23.5754	23.5983	23.5983	23.8288	23.8576	23.8093	P00736	C1R_HUMAN	C1R
29.4957	29.3001	29.3662	29.2054	29.2557	29.2054	P00738	HPT_HUMAN	HP
24.6811	24.5404	24.7182	24.7594	24.8764	24.9672	P00739	HPTR_HUMAN	HPR
24.654	24.4551	24.5638	22.9352	22.9566	22.8708	P00740	FA9_HUMAN	F9
26.3376	26.3307	26.3844	23.5983	23.6865	23.7389	P00742	FA10_HUMAN	F10
19.6415	18.8636	19.68	19.0506	18.9024	18.5432	P00746	CFAD_HUMAN	CFD
25.8552	25.7771	25.792	25.5898	25.5841	25.4892	P00747	PLMN_HUMAN	PLG
22.1916	22.0493	22.1642	21.8651	21.8876	21.8987	P00748	FA12_HUMAN	F12
25.9157	25.8118	25.9111	25.7415	25.7338	25.705	P00751	CFAB_HUMAN	CFB
18.2007	17.9316	18.3452	17.7667	17.8965	18.1556	P00915	CAH1_HUMAN	CA1
20.9316	20.7471	21.0493	20.1079	20.2185	20.265	P00918	CAH2_HUMAN	CA2
21.0625	19.7892	20.1457	18.5165	18.7569	19.2442	P00966	ASSY_HUMAN	ASS1
25.8741	25.6622	25.7208	25.5551	25.6649	25.6153	P01008	ANT3_HUMAN	SERPINC1
28.5718	28.4314	28.5573	28.2625	28.3536	28.3023	P01009	A1AT_HUMAN	SERPINA1
26.3745	26.17	26.3926	26.1927	26.1642	26.1135	P01011	AACT_HUMAN	SERPINA3
24.6153	24.3844	24.632	24.4614	24.2821	24.2243	P01019	ANGT_HUMAN	AGT
29.1604	28.9231	29.0322	28.7645	28.7988	28.7549	P01023	A2MG_HUMAN	A2M
28.9869	28.7453	28.9512	29.4765	29.459	29.4073	P01024	CO3_HUMAN	C3
24.217	24.0772	24.0935	23.6757	23.7492	23.7389	P01031	CO5_HUMAN	C5
15.2334	16.6615	18.4616	17.0532	16.1752	16.9882	P01033	TIMP1_HUMAN	TIMP1
19.6934	19.5394	19.6954	19.6132	19.2558	19.7553	P01034	CYTC_HUMAN	CST3
24.1174	23.895	24.0443	23.7492	23.9406	23.8288	P01040	CYTA_HUMAN	CSTA
26.2299	26.0854	26.3494	26.1546	26.1095	26.0422	P01042	KNG1_HUMAN	KNG1
18.823	21.0691	19.6523	18.8817	19.1282	19.6731	P01116	RASK_HUMAN	KRAS
16.9392	17.5805	16.7731	15.1744	14.7854	15.5408	P01130	LDLR_HUMAN	LDLR
20.2764	20.2185	20.4874	20.2764	20.2066	20.3321	P01344	IGF2_HUMAN	IGF2
27.6663	27.5315	27.6663	27.976	28.1214	28.1015	P01591	IGJ_HUMAN	JCHAIN
21.1519	21.1825	21.9423	21.7715	21.9423	22.0122	P01593	KV101_HUMAN
17.8288	18.2877	18.8484	19.4556	19.3752	19.0346	P01597	KV105_HUMAN
21.6929	21.3592	21.8987	22.1795	22.1047	22.1395	P01599	KV107_HUMAN
16.5784	15.9703	16.9316	16.92	17.1556	16.8846	P01601	KV109_HUMAN	IGKV1D-16
22.9043	22.4273	22.0592	20.9812	21.714	21.3156	P01602	KV110_HUMAN	IGKV1-5
28.5718	28.4473	28.8234	29.4765	29.5754	29.4881	P01619	KV301_HUMAN
23.6757	22.9459	23.4923	23.2679	22.8932	23.1534	P01700	LV102_HUMAN
25.2996	25.1795	25.3444	24.8528	24.7695	24.7745	P01701	LV103_HUMAN
21.0292	20.8191	20.8423	20.8113	20.4476	20.5069	P01703	LV105_HUMAN
19.2272	18.3233	19.1874	18.2877	17.5582	17.4496	P01704	LV201_HUMAN
22.2036	21.9388	22.1734	22.4898	22.4041	22.0393	P01706	LV203_HUMAN
22.4375	21.7056	22.1047	21.8651	21.5117	21.3857	P01709	LV206_HUMAN
22.2448	24.0691	23.8858	21.8913	21.9601	23.7182	P01714	LV301_HUMAN
19.7174	19.9601	19.9316	19.3299	19.6817	19.1752	P01715	LV401_HUMAN
22.8113	22.3725	22.9189	22.7077	22.7182	22.7492	P01717	LV403_HUMAN
19.5909	15.5114	15.2872	18.7569	19.5582	17.977	P01718	LV404_HUMAN
19.9742	20.1946	20.7056	20.3211	19.9459	21.2066	P01721	LV601_HUMAN
19.8658	20.002	19.9098	19.1482	19.2137	19.9316	P01742	HV101_HUMAN
23.5638	23.3101	23.654	23.848	23.9225	24.1015	P01743	HV102_HUMAN
17.3404	17.2604	18.1407	19.7971	19.6096	19.343	P01763	HV302_HUMAN
25.0691	24.7846	24.4984	25.2607	25.1135	24.9847	P01764	HV303_HUMAN	IGHV3-23
21.1704	21.1886	20.8576	21.3592	21.265	21.4425	P01766	HV305_HUMAN
28.1312	28.1556	28.0965	27.7195	27.7517	27.6865	P01780	HV319_HUMAN
24.2463	23.7594	24.4425	24.1488	24.4425	23.8764	P01782	HV321_HUMAN
18.213	18.7569	18.417	18.4656	17.977	18.9373	P01814	HV201_HUMAN
20.2535	20.3962	20.5451	20.3101	21.1457	20.3211	P01817	HV204_HUMAN
21.1206	21.1519	21.4273	21.632	21.4874	21.4118	P01833	PIGR_HUMAN	PIGR
30.1239	30.099	30.4433	31.1783	31.196	31.1361	P01834	IGKC_HUMAN	IGKC
32.5573	32.5085	32.4581	32.9365	32.9933	32.9609	P01857	IGHG1_HUMAN	IGHG1
32.6964	32.4581	32.8627	33.3303	33.4458	33.2897	P01859	IGHG2_HUMAN	IGHG2
26.2961	26.524	26.7129	26.2571	26.3494	26.632	P01860	IGHG3_HUMAN	IGHG3
25.9473	25.7492	25.902	25.9977	25.9869	25.9088	P01861	IGHG4_HUMAN	IGHG4
31.2647	31.08	31.2759	31.4234	31.5062	31.4581	P01871	IGHM_HUMAN	IGHM
29.1214	28.7613	29.0137	29.0505	29.0217	28.8887	P01876	IGHA1_HUMAN	IGHA1
25.6865	25.4298	25.8093	26.3629	26.3729	26.4314	P01877	IGHA2_HUMAN	IGHA2
19.6211	19.1231	19.4273	18.8545	19.1079	19.2442	P01880	IGHD_HUMAN	IGHD
19.7388	19.3211	19.2208	18.8113	19.1922	18.7005	P01889	1B07_HUMAN	HLA-B
19.875	19.9882	19.5933	19.7307	19.6697	20.0156	P02042	HBD_HUMAN	HBD
21.6006	21.1332	21.7307	20.6714	20.1079	20.3857	P02452	CO1A1_HUMAN	COL1A1
27.9146	27.7645	27.7833	26.9539	26.9977	26.9428	P02533	K1C14_HUMAN	KRT14
24.8528	24.5696	24.7441	24.4234	24.3239	24.2463	P02538	K2C6A_HUMAN	KRT6A
22.1612	23.4676	22.3017	20.7389	21.0359	21.6757	P02545	LMNA_HUMAN	LMNA
30.2077	30.0084	30.2647	30.2308	30.2308	30.1842	P02647	APOA1_HUMAN	APOA1
30.4919	30.3515	30.4823	29.8974	29.9539	29.8504	P02649	APOE_HUMAN	APOE
28.8945	28.509	28.6561	28.7064	28.7958	28.4314	P02652	APOA2_HUMAN	APOA2
25.5045	25.7771	25.6458	24.558	24.6486	24.558	P02654	APOC1_HUMAN	APOC1
29.5933	29.524	29.5109	28.9512	28.8355	28.9622	P02655	APOC2_HUMAN	APOC2
29.8309	29.7031	29.8887	29.2557	29.3431	29.1913	P02656	APOC3_HUMAN	APOC3
21.3321	21.5777	21.4972	21.2006	21.1015	21.2066	P02671	FIBA_HUMAN	FGA
21.7056	21.4273	21.5869	20.9882	21.002	20.8576	P02675	FIBB_HUMAN	FGB
19.6215	19.1155	19.503	18.92	18.9686	18.6903	P02679	FIBG_HUMAN	FGG
20.1825	20.0951	20.2989	20.3538	20.1704	19.7207	P02686	MBP_HUMAN	MBP
19.654	19.7634	19.853	19.3056	19.4108	19.0047	P02730	B3AT_HUMAN	SLC4A1
23.6096	23.5638	23.8576	22.7776	22.7735	22.9098	P02741	CRP_HUMAN	CRP
24.0359	23.7594	23.9316	23.5638	23.654	23.7594	P02743	SAMP_HUMAN	APCS
23.2961	23.1961	23.5983	23.7895	23.6431	24.019	P02745	C1QA_HUMAN	C1QA
24.6486	24.6431	24.5105	24.7129	24.7543	24.6264	P02746	C1QB_HUMAN	C1QB
25.3444	25.2643	25.2891	25.5983	25.4551	25.654	P02747	C1QC_HUMAN	C1QC
24.317	24.3239	24.2535	23.8288	23.7895	23.8093	P02748	CO9_HUMAN	C9
25.0813	24.7745	25.0813	24.6096	24.7796	24.7182	P02749	APOH_HUMAN	APOH
23.9933	23.6431	23.9316	23.5754	23.895	23.6649	P02750	A2GL_HUMAN	LRG1
25.5983	25.5075	25.6068	25.2499	25.2926	25.1757	P02751	FINC_HUMAN	FN1
23.391	23.5165	23.4923	23.0641	23.1825	23.2679	P02753	RET4_HUMAN	RBP4
27.1015	26.8142	27.0505	26.5754	26.6458	26.558	P02760	AMBP_HUMAN	AMBP
27.217	27.1015	27.2625	27.2262	27.217	27.2262	P02763	A1AG1_HUMAN	ORM1
26.4282	26.3204	26.317	26.2188	26.228	26.1661	P02765	FETUA_HUMAN	AHSG
25.8336	26.141	26.2225	26.5045	26.3376	26.4218	P02766	TTHY_HUMAN	TTR
33.6307	33.5062	33.5754	33.4458	33.3828	33.4209	P02768	ALBU_HUMAN	ALB
26.329	26.1565	26.2909	25.9539	26.002	25.9293	P02774	VTDB_HUMAN	GC
26.1055	25.8167	26.0464	25.2679	25.2856	25.391	P02775	CXCL7_HUMAN	PPBP
28.6931	28.4473	28.5754	27.17	27.2625	27.17	P02776	PLF4_HUMAN	PF4
20.0559	19.6971	19.8034	19.3688	19.3211	19.4835	P02786	TFR1_HUMAN	TFRC
28.9088	28.7453	28.8682	29.0634	29.0479	29.0375	P02787	TRFE_HUMAN	TF
21.4576	21.2535	21.3962	20.6096	20.654	20.4476	P02788	TRFL_HUMAN	LTF
28.0137	27.9259	28.0557	28.0137	27.8324	27.8916	P02790	HEMO_HUMAN	HPX
18.1164	19.4087	18.1307	17.5049	17.5049	17.4576	P02795	MT2_HUMAN	MT2A
17.8502	15.693	18.4415	18.3408	18.4696	18.3408	P02810	PRPC_HUMAN	PRH1
20.6628	20.4576	20.6186	19.0743	18.9992	18.9024	P03950	ANGI_HUMAN	ANG
20.3538	20.0821	20.2989	19.3189	19.547	19.113	P03951	FA11_HUMAN	F11
23.6757	23.6096	23.5165	23.1301	23.1285	23.0309	P03952	KLKB1_HUMAN	KLKB1
21.3538	21.265	21.2302	20.0691	20.0691	19.9459	P03973	SLPI_HUMAN	SLPI
27.3992	27.2979	27.391	27.4234	27.391	27.391	P04003	C4BPA_HUMAN	C4BPA
28.3324	28.2399	28.3951	27.8324	27.7895	27.6251	P04004	VTNC_HUMAN	VTN
21.953	21.9637	21.9423	21.2243	21.2419	21.2989	P04040	CATA_HUMAN	CAT
17.8506	15.9036	17.0102	16.4925	16.9992	16.0426	P04062	GLCM_HUMAN	GBA
24.632	24.4923	24.6375	22.1673	22.1174	22.2361	P04070	PROC_HUMAN	PROC
24.9584	26.0995	24.848	23.895	24.0772	24.4923	P04075	ALDOA_HUMAN	ALDOA
20.6886	21.6186	20.1079	19.7651	19.9009	20.3645	P04080	CYTB_HUMAN	CSTB
21.5961	22.0625	21.5213	19.4696	20.2302	21.1704	P04083	ANXA1_HUMAN	ANXA1
27.0609	26.8741	27.0609	26.3629	26.3612	26.2926	P04114	APOB_HUMAN	APOB
21.8113	21.9316	21.7307	20.8727	20.953	20.8651	P04179	SODM_HUMAN	SOD2
21.2593	20.9459	21.1015	21.1825	21.4476	21.1079	P04180	LCAT_HUMAN	LCAT
25.5165	25.2571	25.4073	24.9225	24.918	24.9672	P04196	HRG_HUMAN	HRG
24.4105	24.6811	24.317	25.433	25.5105	25.4298	P04211	LV001_HUMAN
25.7312	25.6944	25.6811	25.5869	25.5696	25.5463	P04217	A1BG_HUMAN	A1BG
26.1055	25.9869	25.976	25.6237	25.632	25.5492	P04259	K2C6B_HUMAN	KRT6B
30.9259	30.7692	30.8608	30.1115	30.1239	30.0737	P04264	K2C1_HUMAN	KRT1
22.1395	22.0886	22.1765	21.8987	21.8651	21.7955	P04275	VWF_HUMAN	VWF
19.9202	19.4273	20.1704	19.7876	20.0156	19.6382	P04278	SHBG_HUMAN	SHBG
25.7389	25.6458	25.0609	23.976	24.1795	24.3307	P04406	G3P_HUMAN	GAPDH
20.2535	20.3857	20.5638	19.9024	19.9214	19.778	P04430	KV122_HUMAN
25.9998	25.8764	25.9406	25.9316	25.8167	26.1661	P04433	KV309_HUMAN
17.2661	18.6903	17.1752	16.2659	16.8113	15.68	P04439	1A03_HUMAN	HLA-A
20.8191	21.1704	20.3538	19.0506	19.2372	19.5878	P04632	CPNS1_HUMAN	CAPNS1
22.741	22.1269	22.3129	21.4726	21.0359	21.4923	P04792	HSPB1_HUMAN	HSPB1
20.4874	20.4476	20.6364	19.4293	19.6593	19.7089	P04843	RPN1_HUMAN	RPN1
20.0691	21.343	20.0951	18.6835	18.2696	18.8423	P04844	RPN2_HUMAN	RPN2
21.0156	22.7675	21.2593	20.3538	20.5638	21.1457	P04899	GNAI2_HUMAN	GNAI2
22.3645	23.7895	22.3156	20.9951	21.0821	21.4726	P05023	AT1A1_HUMAN	ATP1A1
19.4685	19.0951	19.5223	17.5805	17.8906	17.9083	P05026	AT1B1_HUMAN	ATP1B1
18.8671	18.7796	18.786	17.68	17.5204	18.0426	P05062	ALDOB_HUMAN	ALDOB
22.4476	22.4349	22.3857	20.3752	20.2877	20.4576	P05067	A4_HUMAN	APP
22.6628	22.4196	22.5189	21.9672	21.7098	21.8307	P05089	ARGI1_HUMAN	ARG1
27.141	27.2625	27.4154	27.1984	27.1984	27.0711	P05090	APOD_HUMAN	APOD
21.3156	22.8708	21.3857	20.1457	20.714	21.5213	P05091	ALDH2_HUMAN	ALDH2
20.5356	20.3538	20.0821	19.3034	19.4108	19.3211	P05106	ITB3_HUMAN	ITGB3
19.3395	20.6186	19.2855	17.2042	18.9742	20.3645	P05107	ITB2_HUMAN	ITGB2
23.1316	23.1348	23.087	24.3511	24.3101	24.2096	P05109	S10A8_HUMAN	S100A8
19.6129	19.2558	19.7273	19.4835	19.3452	19.0612	P05120	PAI2_HUMAN	SERPINB2
15.4398	17.1784	15.5477	16.5326	14.04	15.2949	P05121	PAI1_HUMAN	SERPINE1
23.2679	24.3239	23.1079	22.4349	22.5662	22.7203	P05141	ADT2_HUMAN	SLC25A5
24.0609	23.8093	24.0443	23.3101	23.4676	23.4425	P05155	IC1_HUMAN	SERPING1
22.7574	22.5165	22.7955	22.4015	22.4775	22.2185	P05156	CFAI_HUMAN	CFI
20.0156	20.0559	19.9229	20.2066	20.0821	20.0426	P05160	F13B_HUMAN	F13B
22.4349	22.1734	22.4476	20.9243	20.9742	20.8651	P05164	PERM_HUMAN	MPO
19.463	20.1332	19.2855	18.3624	18.7273	18.9937	P05165	PCCA_HUMAN	PCCA
21.0821	22.8932	20.9742	20.3101	19.9882	20.7634	P05198	IF2A_HUMAN	EIF2S1
20.2066	21.0559	19.7971	17.6096	17.7005	17.4972	P05386	RLA1_HUMAN	RPLP1
22.2066	22.6714	21.8073	20.6276	20.9024	20.7553	P05387	RLA2_HUMAN	RPLP2
22.4996	23.8858	22.2302	21.2125	21.3699	21.3592	P05388	RLA0_HUMAN	RPLP0
21.7265	21.7715	21.8802	21.3045	21.4874	21.3857	P05452	TETN_HUMAN	CLEC3B
20.1704	19.8408	19.5318	18.4456	18.5507	17.8423	P05455	LA_HUMAN	SSB
20.6364	20.8113	20.9882	20.6453	20.4972	20.5731	P05543	THBG_HUMAN	SERPINA7
23.9933	23.8093	24.019	23.5045	23.417	23.391	P05546	HEP2_HUMAN	SERPIND1
20.0292	20.343	19.8682	18.7073	18.8965	20.0951	P05556	ITB1_HUMAN	ITGB1
22.4349	21.3962	21.4676	21.0493	21.1457	21.0756	P05787	K2C8_HUMAN	KRT8
17.851	18.6937	17.805	17.185	17.6523	17.5204	P06132	DCUP_HUMAN	UROD
20.1079	19.6645	19.8965	19.9882	20.0559	19.9601	P06276	CHLE_HUMAN	BCHE
20.9672	20.7634	19.7273	15.7603	18.3365	20.3321	P06280	AGAL_HUMAN	GLA
26.976	26.9316	26.8385	27.3153	26.8019	27.217	P06310	KV206_HUMAN
23.6096	23.6757	23.7995	23.5869	23.7182	23.7286	P06312	KV401_HUMAN	IGKV4-1
22.1269	22.3725	22.5045	22.4298	22.5356	22.5309	P06331	HV209_HUMAN
24.9361	24.8858	25.0443	24.3778	24.4984	24.6096	P06396	GELS_HUMAN	GSN
24.7796	25.8647	24.6703	23.0409	23.2679	23.5522	P06576	ATPB_HUMAN	ATP5B
21.4118	21.1765	21.4067	21.1704	21.1765	21.1519	P06681	CO2_HUMAN	C2
21.5961	21.4726	21.4375	22.4247	22.2933	22.6453	P06702	S10A9_HUMAN	S100A9
24.4984	25.3239	24.632	23.9672	24.2096	24.3645	P06703	S10A6_HUMAN	S100A6
26.2926	26.1115	26.2517	26.2058	26.2151	26.2058	P06727	APOA4_HUMAN	APOA4
19.5636	20.5261	19.2372	19.4293	19.6817	20.2302	P06730	IF4E_HUMAN	EIF4E
25.6676	26.6595	25.5075	24.2607	24.7077	24.3778	P06733	ENOA_HUMAN	ENO1
21.2006	22.2961	21.1946	19.4435	19.729	20.2535	P06744	G6PI_HUMAN	GPI
21.9243	23.2155	22.239	21.0292	21.1143	21.2477	P06748	NPM_HUMAN	NPM1
22.1111	24.002	22.2036	20.4375	20.7876	21.1143	P06753	TPM3_HUMAN	TPM3
24.3376	23.3645	23.7594	22.3988	22.5823	22.6907	P07195	LDHB_HUMAN	LDHB
16.9577	16.3159	15.0648	17.1257	18.1801	19.6132	P07203	GPX1_HUMAN	GPX1
24.3101	24.0772	24.2243	23.654	23.654	23.6757	P07225	PROS_HUMAN	PROS1
22.3988	23.6865	22.4751	21.1015	21.3211	21.7307	P07237	PDIA1_HUMAN	P4HB
17.7865	18.6903	17.3408	14.8194	15.4132	15.7419	P07305	H10_HUMAN	H1F0
21.5545	21.4221	21.5961	21.1332	21.4775	21.3962	P07339	CATD_HUMAN	CTSD
23.0443	23.48	22.882	22.3936	22.5237	22.8307	P07355	ANXA2_HUMAN	ANXA2
22.7955	22.48	22.5662	22.3962	22.4425	22.2792	P07357	CO8A_HUMAN	C8A
22.5333	22.1765	22.3184	21.9847	22.1079	22.1946	P07358	CO8B_HUMAN	C8B
18.7326	18.6971	19.1181	18.6347	18.4576	18.1994	P07359	GP1BA_HUMAN	GP1BA
22.1612	21.7098	21.9916	21.743	21.6453	21.714	P07360	CO8G_HUMAN	C8G
19.0355	19.4211	18.2372	19.0847	19.0873	18.8936	P07384	CAN1_HUMAN	CAPN1
24.6153	26.0296	24.1253	22.8054	23.0967	23.3778	P07437	TBB5_HUMAN	TUBB
16.2926	16.1517	16.3836	16.9658	17.2232	17.2696	P07476	INVO_HUMAN	IVL
23.6096	23.9225	23.632	22.8191	22.8423	22.8969	P07477	TRY1_HUMAN	PRSS1
20.6453	20.2877	20.7553	16.9992	16.624	17.1053	P07585	PGS2_HUMAN	DCN
23.155	24.1795	23.3778	21.0625	22.5662	24.1095	P07602	SAP_HUMAN	PSAP
24.002	23.6971	23.7492	23.1627	23.3645	23.1534	P07737	PROF1_HUMAN	PFN1
22.0393	23.1363	22.0951	21.5309	21.7796	21.714	P07741	APT_HUMAN	APRT
20.0292	21.0359	19.5069	18.9083	19.0074	18.714	P07814	SYEP_HUMAN	EPRS
18.6685	18.4129	18.5878	18.7634	18.8361	18.8606	P07858	CATB_HUMAN	CTSB
25.7024	26.632	25.4425	24.2821	24.3376	24.6703	P07900	HS90A_HUMAN	HSP90AA1
22.6431	23.2021	22.5498	21.1704	21.0625	21.2764	P07910	HNRPC_HUMAN	HNRNPC
18.6642	20.2764	18.2787	18.9742	18.8876	18.9658	P07919	QCR6_HUMAN	UQCRH
18.3076	19.9882	15.301	14.5642	15.2638	14.9755	P07947	YES_HUMAN	YES1
15.3749	18.92	17.1357	13.0817	16.3408	17.4415	P07948	LYN_HUMAN	LYN
20.7223	21.0224	21.1015	18.3101	18.7039	18.5545	P07951	TPM2_HUMAN	TPM2
21.1206	21.823	20.7955	19.6971	19.9112	19.661	P07954	FUMH_HUMAN	FH
24.2821	24.217	24.2607	23.4676	23.48	23.3101	P07996	TSP1_HUMAN	THBS1
17.9117	17.5582	17.7537	15.4383	16.3667	16.1733	P07998	RNAS1_HUMAN	RNASE1
20.8346	21.0088	21.0691	18.3538	18.5356	18.8965	P08123	CO1A2_HUMAN	COL1A2
20.6276	21.1581	20.8346	19.0717	19.8712	20.417	P08133	ANXA6_HUMAN	ANXA6
22.3988	22.7594	22.632	21.8073	22.1238	22.155	P08134	RHOC_HUMAN	RHOC
24.4676	24.6264	23.7389	23.6431	24.417	24.239	P08183	MDR1_HUMAN	ABCB1
21.4526	21.2821	21.4375	21.1015	21.3484	21.1457	P08185	CBG_HUMAN	SERPINA6
20.8423	20.002	20.7955	19.2232	19.5842	19.5489	P08195	4F2_HUMAN	SLC3A2
25.3844	26.8974	25.1833	23.7182	24.0443	24.239	P08238	HS90B_HUMAN	HSP90AB1
18.0979	19.6186	15.4355	14.5273	17.185	17.417	P08240	SRPRA_HUMAN	SRPRA
18.385	19.8018	17.7537	17.8965	17.7796	16.1437	P08243	ASNS_HUMAN	ASNS
19.6396	19.3495	19.8438	19.3495	19.4516	19.3538	P08263	GSTA1_HUMAN	GSTA1
16.802	15.6125	15.9036	14.8007	15.5321	15.2696	P08294	SODE_HUMAN	SOD3
20.1581	18.209	19.8191	19.6731	19.4375	19.1898	P08311	CATG_HUMAN	CTSG
19.6074	19.0951	19.6954	19.0976	18.9024	19.3277	P08514	ITA2B_HUMAN	ITGA2B
28.5052	28.4394	28.5165	27.7325	27.7453	27.5754	P08519	APOA_HUMAN	LPA
20.3211	20.8802	20.265	18.9909	19.2018	19.163	P08559	ODPA_HUMAN	PDHA1
19.8817	20.2302	19.8965	19.0769	18.8636	18.528	P08567	PLEK_HUMAN	PLEK
21.8876	21.7013	21.8423	20.0691	20.3857	20.1704	P08571	CD14_HUMAN	CD14
20.3645	20.3857	20.0426	20.5261	19.6817	18.8906	P08574	CY1_HUMAN	CYC1
17.7244	20.3538	18.1407	14.6798	16.8965	17.2326	P08575	PTPRC_HUMAN	PTPRC
22.2448	22.1143	22.0658	19.9742	20.0691	20.1079	P08590	MYL3_HUMAN	MYL3
25.5105	25.4266	25.5551	25.3066	25.2821	25.2207	P08603	CFAH_HUMAN	CFH
16.6867	17.6024	16.786	17.6096	18.0426	18.3408	P08621	RU17_HUMAN	SNRNP70
16.8583	15.6439	16.9658	16.4318	16.8361	17.0319	P08637	FCG3A_HUMAN	FCGR3A
16.7599	16.0596	16.8965	15.3317	14.4851	16.6937	P08648	ITA5_HUMAN	ITGA5
24.217	25.1449	23.9406	21.9601	23.1825	24.0359	P08670	VIME_HUMAN	VIM
23.7389	23.5404	23.7182	23.3778	23.2125	23.1856	P08697	A2AP_HUMAN	SERPINF2
19.7862	21.6929	19.503	17.6168	16.8361	17.2967	P08708	RS17_HUMAN	RPS17
19.7196	19.6954	19.6382	18.4293	18.0899	18.5915	P08709	FA7_HUMAN	F7
23.0772	23.3239	23.2448	20.8423	20.9098	20.895	P08727	K1C19_HUMAN	KRT19
19.8762	19.7602	20.2302	19.8606	19.4933	22.0054	P08729	K2C7_HUMAN	KRT7
20.2419	20.9601	19.5049	19.9742	19.8284	19.9243	P08754	GNAI3_HUMAN	GNAI3
23.2492	24.654	23.1534	22.5189	22.6276	23.1749	P08758	ANXA5_HUMAN	ANXA5
24.8385	24.7286	24.8764	23.2243	23.4298	23.391	P08779	K1C16_HUMAN	KRT16
23.019	24.7745	23.1749	22.44	22.5309	22.7915	P08865	RSSA_HUMAN	RPSA
19.3687	22.5498	19.6042	16.3752	17.2326	17.624	P09110	THIK_HUMAN	ACAA1
17.8693	18.734	18.562	17.5731	17.2042	17.1655	P09172	DOPO_HUMAN	DBH
21.85	20.7307	21.1519	19.719	20.0951	19.9882	P09211	GSTP1_HUMAN	GSTP1
16.2336	17.7406	15.8263	14.9078	16.5287	14.8405	P09234	RU1C_HUMAN	SNRPC
22.2764	24.3444	23.2821	22.1206	22.8689	23.7077	P09382	LEG1_HUMAN	LGALS1
20.0691	21.3592	20.1457	18.2877	18.8876	18.8018	P09417	DHPR_HUMAN	QDPR
21.9171	22.9637	21.895	21.0426	21.0756	21.0559	P09429	HMGB1_HUMAN	HMGB1
19.5182	19.3034	19.4516	19.2832	18.9909	18.8787	P09486	SPRC_HUMAN	SPARC
21.5731	21.5309	21.5823	20.5915	21.0756	21.4874	P09488	GSTM1_HUMAN	GSTM1
21.3101	21.4273	21.3266	19.3012	19.4933	19.0899	P09493	TPM1_HUMAN	TPM1
20.8576	22.019	21.1079	21.3376	21.1886	21.4425	P09496	CLCA_HUMAN	CLTA
20.417	20.9098	20.8802	21.2877	21.0088	20.5731	P09497	CLCB_HUMAN	CLTB
21.2243	22.2066	21.4526	19.7971	20.3321	21.2764	P09525	ANXA4_HUMAN	ANXA4
18.7221	21.0559	18.9229	16.5864	17.8175	19.4415	P09601	HMOX1_HUMAN	HMOX1
21.2477	21.9207	21.0224	19.2855	19.729	19.7987	P09622	DLDH_HUMAN	DLD
24.0443	24.6264	24.1642	23.3239	23.2961	23.3376	P09651	ROA1_HUMAN	HNRNPA1
18.3516	19.4933	18.4375	16.5847	16.3021	14.8238	P09661	RU2A_HUMAN	SNRPA1
19.2392	18.9992	19.2279	18.5507	18.5731	18.4775	P09669	COX6C_HUMAN	COX6C
24.989	24.9584	25.002	25.2856	25.3612	25.2821	P09871	C1S_HUMAN	C1S
21.8802	21.5117	21.7348	20.6276	20.6364	20.6453	P09874	PARP1_HUMAN	PARP1
19.2604	18.9909	19.0691	17.0211	18.624	18.2922	P09936	UCHL1_HUMAN	UCHL1
14.9056	17.5356	14.0532	14.8663	15.5171	16.2957	P09960	LKHA4_HUMAN	LTA4H
21.1332	22.7512	20.7715	22.2332	20.8423	20.7471	P09972	ALDOC_HUMAN	ALDOC
23.867	23.3239	24.4488	23.4551	23.5045	23.4041	P0C0L4	CO4A_HUMAN	C4A
26.3745	26.2944	26.4583	26.1681	26.1371	26.1661	P0C0L5	CO4B_HUMAN	C4B
28.9174	28.9539	28.9787	27.4938	27.6458	27.7325	P0C0S5	H2AZ_HUMAN	H2AFZ
16.3024	17.1204	14.8778	16.7073	16.6662	16.7731	P0C7H8	KRA23_HUMAN	KRTAP2-3
20.5545	20.5069	21.1143	21.2989	21.265	21.1015	P0CF74	LAC6_HUMAN	IGLC6
18.6478	20.1206	18.9854	17.83	13.5694	18.3365	P0CG29	GST2_HUMAN	GSTT2
18.0941	18.9714	17.2604	15.4153	16.7731	17.0743	P0CG38	POTEI_HUMAN	POTEI
21.1269	22.4221	20.6006	19.7307	20.0821	19.8423	P0CG39	POTEJ_HUMAN	POTEJ
20.8576	20.8191	20.5915	20.4874	20.4476	20.0156	P0DJI8	SAA1_HUMAN	SAA1
19.9459	20.1079	20.4273	16.5188	16.9658	16.624	P0DJI9	SAA2_HUMAN	SAA2
23.4041	22.9261	23.0071	22.0658	22.1206	22.1426	P0DMV8	HS71A_HUMAN	HSPA1A
31.6501	31.4083	31.9081	32.7433	32.3594	32.686	P0DOY3	IGLC3_HUMAN	IGLC3
22.6096	21.8346	22.4849	22.0789	22.4849	22.0224	P0DP01	HV108_HUMAN	IGHV1-8
22.3752	24.4362	22.3511	20.9951	21.1079	21.391	P0DP23	CALM1_HUMAN	CALM1
18.4946	17.8423	18.7828	18.0265	16.6937	18.5842	P0DP57	SLUR2_HUMAN	SLURP2
25.4583	26.4218	25.4073	24.4551	24.6096	24.6703	P0DPH7	TBA3C_HUMAN	TUBA3C
16.3086	16.2772	16.0871	17.6593	17.624	18.0047	P0DTE1	HV383_HUMAN	IGHV3-38-3
16.915	16.6937	17.4972	16.8965	16.4318	16.9658	P0DTE7	AMY1B_HUMAN	AMY1B
24.0772	23.9672	24.0609	23.4676	23.4425	23.3376	P10124	SRGN_HUMAN	SRGN
17.236	17.3145	17.4736	17.4815	15.7079	13.834	P10155	RO60_HUMAN	TROVE2
15.2645	15.6208	14.8299	13.6476	20.4576	21.1457	P10163	PRB4_HUMAN	PRB4
20.8651	20.7634	20.3962	20.0559	19.265	19.3233	P10253	LYAG_HUMAN	GAA
19.3261	19.4696	18.7955	18.7699	17.9826	17.9882	P10301	RRAS_HUMAN	RRAS
18.3402	18.1556	18.0638	16.3495	15.734	14.3978	P10321	1C07_HUMAN	HLA-C
25.7312	27.3578	26.0317	24.2463	24.2317	24.5285	P10412	H14_HUMAN	HIST1H1E
22.1642	22.002	22.2273	19.7971	19.5337	19.9039	P10451	OSTP_HUMAN	SPP1
19.303	20.9243	19.0453	17.1457	17.7537	17.1155	P10515	ODP2_HUMAN	DLAT
15.7333	16.4862	17.0319	18.1155	17.1257	17.7406	P10586	PTPRF_HUMAN	PTPRF
24.2021	23.7077	23.9672	23.2961	23.391	23.3778	P10599	THIO_HUMAN	TXN
22.8727	23.1581	22.8727	22.0789	22.0658	21.7098	P10606	COX5B_HUMAN	COX5B
17.4583	18.5731	18.3056	17.977	17.9714	18.3189	P10619	PPGB_HUMAN	CTSA
21.5213	21.391	21.3484	21.2989	21.2125	21.1457	P10643	CO7_HUMAN	C7
18.9054	20.8576	18.9937	17.5507	19.2764	18.7892	P10644	KAP0_HUMAN	PRKAR1A
20.4476	20.2764	20.4375	19.6132	19.5842	19.4129	P10646	TFPI1_HUMAN	TFPI
19.5773	19.8921	18.6697	19.2442	18.9258	18.8454	P10768	ESTD_HUMAN	ESD
23.3376	24.391	23.417	21.8727	21.9777	22.002	P10809	CH60_HUMAN	HSPD1
27.9923	27.7958	27.9146	27.8916	27.8445	27.7895	P10909	CLUS_HUMAN	CLU
23.4425	24.4923	23.2185	22.0426	22.417	22.7203	P11021	GRP78_HUMAN	HSPA5
18.5234	18.7005	17.6731	18.3709	17.734	18.4656	P11047	LAMC1_HUMAN	LAMC1
25.9316	27.3153	25.6375	24.1565	24.5105	24.9584	P11142	HSP7C_HUMAN	HSPA8
18.6521	20.5069	17.8238	18.6971	18.606	18.5432	P11166	GTR1_HUMAN	SLC2A1
14.9729	16.9413	14.6854	14.1984	15.3408	16.1713	P11169	GTR3_HUMAN	SLC2A3
20.2989	21.5117	17.4334	14.6695	15.5694	13.9542	P11171	41_HUMAN	EPB41
21.3752	21.4972	21.1269	20.265	20.5069	19.9142	P11177	ODPB_HUMAN	PDHB
18.2858	19.0873	18.547	17.7602	18.68	19.9459	P11215	ITAM_HUMAN	ITGAM
19.7344	20.4476	19.8113	18.8144	19.4795	19.4972	P11216	PYGB_HUMAN	PYGB
20.714	20.5451	20.7389	20.4476	20.6628	20.4775	P11226	MBL2_HUMAN	MBL2
18.5058	19.8361	15.0197	13.4524	15.9915	14.5512	P11234	RALB_HUMAN	RALB
16.1069	20.8191	21.002	20.2302	19.5842	19.9039	P11277	SPTB1_HUMAN	SPTB
18.752	21.0359	19.8097	17.9488	19.1482	19.4273	P11279	LAMP1_HUMAN	LAMP1
18.8285	16.3954	15.4432	15.8781	16.1216	13.8637	P11310	ACADM_HUMAN	ACADM
21.0756	20.8423	20.8269	19.2018	19.0453	19.7439	P11387	TOP1_HUMAN	TOP1
20.3857	21.7182	20.3538	18.3056	19.1206	19.9316	P11413	G6PD_HUMAN	G6PD
15.564	19.7569	18.2877	14.5415	17.185	17.5805	P11441	UBL4A_HUMAN	UBL4A
20.6886	21.343	20.5261	19.7876	19.85	19.9459	P11586	C1TC_HUMAN	MTHFD1
20.6006	20.2877	20.3101	19.8712	20.0821	19.7089	P11597	CETP_HUMAN	CETP
19.1941	18.5011	19.265	18.7273	18.5768	18.1407	P11678	PERE_HUMAN	EPX
19.3833	20.4775	19.624	18.5394	19.1332	19.1357	P11766	ADHX_HUMAN	ADH5
18.4688	20.4576	18.5582	13.6527	15.4735	16.9083	P11908	PRPS2_HUMAN	PRPS2
21.9847	23.4551	21.9024	20.3962	20.6006	20.6714	P11940	PABP1_HUMAN	PABPC1
20.8651	22.9725	21.2535	19.002	19.0479	19.0532	P12004	PCNA_HUMAN	PCNA
16.0393	16.9658	16.8965	16.2985	15.734	16.8727	P12035	K2C3_HUMAN	KRT3
21.1269	22.3045	20.9388	19.6132	20.2066	20.3857	P12081	SYHC_HUMAN	HARS
18.3072	18.2558	18.0479	17.9658	17.5507	18.0047	P12109	CO6A1_HUMAN	COL6A1
19.8807	19.6417	19.8817	19.1181	19.0184	19.4835	P12110	CO6A2_HUMAN	COL6A2
19.3804	19.4435	19.8081	18.5318	18.6558	17.7073	P12111	CO6A3_HUMAN	COL6A3
24.1946	25.4234	24.317	23.8191	23.7995	23.7389	P12236	ADT3_HUMAN	SLC25A6
22.8895	22.7203	22.8969	21.9134	22.0122	21.9672	P12259	FA5_HUMAN	F5
21.4775	22.3831	21.1143	19.7089	20.0426	19.7207	P12268	IMDH2_HUMAN	IMPDH2
22.1332	21.8385	22.2933	22.4067	22.3403	22.4015	P12273	PIP_HUMAN	PIP
23.1612	23.1596	22.8249	21.7307	21.8113	21.7098	P12277	KCRB_HUMAN	CKB
18.4687	17.7207	18.1457	18.0743	17.7537	18.3452	P12318	FCG2A_HUMAN	FCGR2A
21.0559	21.3699	21.4626	19.7089	19.9601	21.7056	P12429	ANXA3_HUMAN	ANXA3
20.3645	20.6628	20.6971	19.9601	20.265	20.1079	P12532	KCRU_HUMAN	CKMT1A
17.2549	16.8606	16.7731	16.734	16.8238	16.7471	P12724	ECP_HUMAN	RNASE3
22.0723	22.4874	21.9566	21.1206	21.1946	21.5404	P12814	ACTN1_HUMAN	ACTN1
19.8626	19.8331	19.714	15.3883	14.674	13.6676	P12829	MYL4_HUMAN	MYL4
18.3589	18.1507	18.8817	17.6096	17.4576	17.0319	P12830	CADH1_HUMAN	CDH1
17.4197	17.9488	17.5805	16.9992	17.6662	17.6311	P12931	SRC_HUMAN	SRC
19.2699	19.1382	18.9112	17.8545	17.4736	16.6662	P12955	PEPD_HUMAN	PEPD
21.2066	20.1206	19.9098	19.1181	19.3815	19.2302	P12956	XRCC6_HUMAN	XRCC6
20.6886	20.1206	20.417	19.4972	19.4656	19.3899	P13010	XRCC5_HUMAN	XRCC5
20.0951	20.1946	20.0821	19.2558	19.0238	19.4415	P13073	COX41_HUMAN	COX4I1
16.9672	19.0638	16.1908	18.7406	18.92	18.9345	P13164	IFM1_HUMAN	IFITM1
20.1825	19.6347	19.8682	19.2764	19.5337	19.0638	P13224	GP1BB_HUMAN	GP1BB
18.2027	17.0426	17.0532	16.8484	17.0847	16.8846	P13489	RINI_HUMAN	RNH1
21.0756	20.9171	21.0088	18.1994	18.6168	18.3878	P13591	NCAM1_HUMAN	NCAM1
19.5373	19.5011	19.4913	17.8846	18.528	18.1605	P13611	CSPG2_HUMAN	VCAN
19.3079	19.7812	15.3004	18.7828	18.8757	19.1002	P13612	ITA4_HUMAN	ITGA4
24.3778	25.6237	24.217	23.2961	23.3239	23.5404	P13639	EF2_HUMAN	EEF2
30.1483	29.94	29.9259	29.5147	29.4314	29.393	P13645	K1C10_HUMAN	KRT10
21.9243	21.8689	21.8651	21.1765	21.5731	21.5309	P13646	K1C13_HUMAN	KRT13
26.524	26.425	26.512	25.9672	26.0547	25.9495	P13647	K2C5_HUMAN	KRT5
21.0821	21.2243	21.0156	19.2018	19.6593	19.5223	P13667	PDIA4_HUMAN	PDIA4
22.2679	22.2933	22.3988	22.2707	22.2877	22.1734	P13671	CO6_HUMAN	C6
20.2302	21.4825	19.8361	17.734	17.8906	18.417	P13693	TCTP_HUMAN	TPT1
18.5838	19.503	18.1507	16.8113	17.0319	16.5311	P13716	HEM2_HUMAN	ALAD
19.5229	19.5582	19.4046	17.9142	17.7073	17.6869	P13727	PRG2_HUMAN	PRG2
23.5165	25.4266	23.6865	22.4247	22.9316	23.48	P13796	PLSL_HUMAN	LCP1
20.002	20.7796	19.9742	19.3408	19.3709	19.3473	P13797	PLST_HUMAN	PLS3
18.885	19.1104	18.9742	17.7923	17.6593	18.0899	P13798	ACPH_HUMAN	APEH
21.3592	21.6006	20.953	19.4696	19.7844	20.0292	P13804	ETFA_HUMAN	ETFA
18.3168	17.714	18.1407	16.4252	17.4334	17.5127	P13987	CD59_HUMAN	CD59
19.2229	19.786	19.661	18.8727	19.1282	19.3815	P14151	LYAM1_HUMAN	SELL
24.3031	25.705	24.0935	23.7077	23.8764	24.1174	P14174	MIF_HUMAN	MIF
15.9511	15.5296	15.5616	14.7471	15.0126	15.2732	P14209	CD99_HUMAN	CD99
20.7223	20.9812	20.4874	18.5507	19.265	19.3878	P14314	GLU2B_HUMAN	PRKCSH
18.4546	19.853	17.8361	19.6731	19.8066	19.9316	P14317	HCLS1_HUMAN	HCLS1
18.8038	21.7756	17.9714	14.487	16.7602	14.9135	P14324	FPPS_HUMAN	FDPS
18.7246	18.4046	18.4211	18.0795	18.0319	17.2512	P14406	CX7A2_HUMAN	COX7A2
17.3136	17.8906	17.7273	14.6777	15.3752	17.2042	P14543	NID1_HUMAN	NID1
20.0426	21.0088	20.0292	19.3123	20.002	20.6628	P14550	AK1A1_HUMAN	AKR1A1
26.2926	28.4473	26.0609	24.2021	24.5522	24.8997	P14618	KPYM_HUMAN	PKM
24.5404	25.1214	24.4551	22.7655	22.9441	23.2679	P14625	ENPL_HUMAN	HSP90B1
21.2477	23.2679	21.6051	19.4149	19.6347	19.8097	P14678	RSMB_HUMAN	SNRPB
19.416	20.3211	19.7471	19.1704	19.3034	19.1382	P14735	IDE_HUMAN	IDE
18.4955	16.1184	17.8423	18.0795	17.5204	17.3495	P14770	GPIX_HUMAN	GP9
17.4448	16.1555	15.3925	17.528	17.6937	16.2977	P14780	MMP9_HUMAN	MMP9
18.6213	18.2604	18.4775	16.734	17.3581	17.1946	P14854	CX6B1_HUMAN	COX6B1
21.4221	21.9882	21.2185	19.9742	20.1206	20.2877	P14866	HNRPL_HUMAN	HNRNPL
20.1332	21.6628	20.3101	18.5951	19.0184	19.6382	P14868	SYDC_HUMAN	DARS
23.5045	23.3239	23.5285	22.6006	22.5615	22.6029	P14923	PLAK_HUMAN	JUP
18.8979	19.417	19.4067	19.3836	19.597	20.8423	P15090	FABP4_HUMAN	FABP4
18.6933	18.1507	17.3233	17.5356	17.6593	19.2018	P15104	GLNA_HUMAN	GLUL
22.8895	24.1795	22.714	21.1015	21.4476	21.4825	P15121	ALDR_HUMAN	AKR1B1
18.2337	18.3233	16.3373	16.977	17.0638	17.7005	P15144	AMPN_HUMAN	ANPEP
20.895	22.8014	20.1946	18.9798	19.2396	19.6488	P15153	RAC2_HUMAN	RAC2
20.6096	20.6714	20.7715	20.0426	20.0426	20.4067	P15169	CBPN_HUMAN	CPN1
18.6584	20.1581	18.1053	16.2641	17.0743	16.5687	P15170	ERF3A_HUMAN	GSPT1
18.9772	19.0426	19.4025	17.6523	17.3581	18.2042	P15311	EZRI_HUMAN	EZR
16.2991	19.1946	16.1053	14.9792	17.0102	16.5805	P15374	UCHL3_HUMAN	UCHL3
21.5451	21.3592	21.7634	21.0756	20.9098	20.9316	P15531	NDKA_HUMAN	NME1
22.4726	22.4972	22.4726	22.9352	23.0625	22.9707	P15814	IGLL1_HUMAN	IGLL1
22.9043	24.1488	22.7553	21.8576	22.1047	22.1457	P15880	RS2_HUMAN	RPS2
23.9584	23.7995	23.9043	22.9829	22.969	22.9707	P15924	DESP_HUMAN	DSP
16.8424	16.6973	16.3937	12.6931	16.2376	14.9905	P15927	RFA2_HUMAN	RPA2
20.5069	21.4324	20.5069	19.8191	19.9742	20.2989	P15954	COX7C_HUMAN	COX7C
19.5517	19.4232	19.4415	17.2512	18.5951	17.8484	P16070	CD44_HUMAN	CD44
22.2535	21.9098	22.2273	19.6364	19.1946	19.6258	P16112	PGCA_HUMAN	ACAN
18.8216	18.3408	17.4334	16.68	16.4909	17.6096	P16152	CBR1_HUMAN	CBR1
16.9309	18.724	17.3056	14.262	16.7987	16.5878	P16219	ACADS_HUMAN	ACADS
19.8146	19.92	19.5337	18.9826	18.8936	19.0506	P16284	PECA1_HUMAN	PECAM1
24.317	25.9225	24.4614	22.6562	22.8802	22.7776	P16401	H15_HUMAN	HIST1H1B
20.0156	21.6141	19.853	17.4334	17.9488	18.92	P16435	NCPR_HUMAN	POR
22.2477	23.7895	22.2877	20.0426	20.4476	20.6628	P16615	AT2A2_HUMAN	ATP2A2
19.8967	19.3189	19.4636	18.3667	18.4456	18.3538	P16671	CD36_HUMAN	CD36
21.7512	21.3962	21.5869	21.8152	21.7796	21.8307	P16870	CBPE_HUMAN	CPE
18.4688	19.1457	17.8906	18.5694	18.5356	18.4087	P16989	YBOX3_HUMAN	YBX3
19.9601	21.8987	19.8965	19.2208	19.2302	19.2764	P17096	HMGA1_HUMAN	HMGA1
19.4802	21.9134	18.8727	19.0129	18.6662	19.4273	P17174	AATC_HUMAN	GOT1
19.6387	19.3516	19.4456	18.417	18.5165	18.4004	P17213	BPI_HUMAN	BPI
18.3488	18.5432	18.6869	16.7602	17.4815	14.2373	P17480	UBF1_HUMAN	UBTF
18.0657	19.9316	14.8527	16.8587	17.2512	14.4951	P17612	KAPCA_HUMAN	PRKACA
19.7093	19.0976	17.1752	13.3981	17.2042	18.8667	P17655	CAN2_HUMAN	CAPN2
18.718	19.7569	18.3495	17.0847	16.7731	17.3145	P17812	PYRG1_HUMAN	CTPS1
15.7823	16.4821	20.0691	14.4052	18.0951	18.1655	P17813	EGLN_HUMAN	ENG
21.2361	22.2361	21.1886	20.0691	20.0691	20.2989	P17844	DDX5_HUMAN	DDX5
24.8858	25.7594	24.7182	27.0914	27.1795	25.0148	P17858	PFKAL_HUMAN	PFKL
21.3752	20.5638	20.7389	20.654	20.0691	20.6096	P17900	SAP3_HUMAN	GM2A
22.3725	23.867	22.3376	21.3699	22.2506	24.0609	P17931	LEG3_HUMAN	LGALS3
21.5638	21.1825	21.6628	21.1143	20.895	20.9098	P17936	IBP3_HUMAN	IGFBP3
18.5401	20.1457	18.3189	16.5204	16.2456	17.0532	P17980	PRS6A_HUMAN	PSMC3
22.1269	23.8858	22.0054	20.9243	20.8727	21.343	P17987	TCPA_HUMAN	TCP1
18.426	18.5242	18.7699	16.3615	16.4656	12.8381	P18031	PTN1_HUMAN	PTPN1
17.6363	17.3056	18.265	17.3321	17.417	17.3321	P18065	IBP2_HUMAN	IGFBP2
21.9742	22.5117	21.3805	21.9243	21.6276	22.3266	P18124	RL7_HUMAN	RPL7
21.9672	22.0122	21.8191	20.4775	20.5545	20.8876	P18206	VINC_HUMAN	VCL
24.4984	24.1719	24.417	23.2961	23.3101	23.2258	P18428	LBP_HUMAN	LBP
19.1016	19.7123	18.7207	18.8113	18.4252	18.0532	P18621	RL17_HUMAN	RPL17
22.5983	23.6757	22.4273	22.3672	22.695	22.9829	P18669	PGAM1_HUMAN	PGAM1
21.5117	20.9742	21.3805	17.6168	18.6731	16.4909	P19013	K2C4_HUMAN	KRT4
16.1579	16.457	15.2123	16.6662	16.464	14.6596	P19320	VCAM1_HUMAN	VCAM1
23.7594	24.5045	23.7594	22.6907	22.6431	22.9225	P19338	NUCL_HUMAN	NCL
20.6276	22.4144	20.4972	19.4556	19.9601	20.1581	P19367	HXK1_HUMAN	HK1
18.7709	18.5878	17.6168	16.6937	17.4656	16.6937	P19387	RPB3_HUMAN	POLR2C
19.8047	20.2302	19.8965	18.6132	19.1507	19.1407	P19623	SPEE_HUMAN	SRM
24.7077	24.6757	24.7995	24.7077	24.5869	24.5165	P19652	A1AG2_HUMAN	ORM2
26.6181	26.3712	26.425	26.0443	25.9584	25.8927	P19823	ITIH2_HUMAN	ITIH2
26.065	25.7568	26.1075	25.4362	25.4676	25.6153	P19827	ITIH1_HUMAN	ITIH1
20.002	19.853	20.2535	19.6971	19.597	19.6852	P19971	TYPH_HUMAN	TYMP
19.606	20.5731	19.3189	18.3962	18.3189	18.6204	P20042	IF2B_HUMAN	EIF2S2
17.0714	16.7726	18.0743	18.0951	15.791	13.7139	P20061	TCO1_HUMAN	TCN1
20.2535	21.1825	20.1946	19.2466	19.4108	20.0156	P20073	ANXA7_HUMAN	ANXA7
20.6186	22.0459	20.2764	18.3538	18.2137	19.3167	P20290	BTF3_HUMAN	BTF3
19.5427	20.0292	19.2466	18.5988	18.7602	18.6417	P20340	RAB6A_HUMAN	RAB6A
22.9316	23.8288	22.7265	22.4451	22.2764	22.7492	P20618	PSB1_HUMAN	PSMB1
18.3568	20.7471	14.3846	13.9903	16.4303	15.2107	P20645	MPRD_HUMAN	M6PR
20.7223	20.7634	20.6453	19.9742	19.4232	19.6731	P20674	COX5A_HUMAN	COX5A
21.0088	21.9916	21.0359	19.8191	19.9112	20.2185	P20700	LMNB1_HUMAN	LMNB1
19.8371	16.7726	16.7649	18.7207	15.7956	19.6006	P20701	ITAL_HUMAN	ITGAL
21.6671	21.7915	21.6141	21.2764	21.2707	21.1269	P20742	PZP_HUMAN	PZP
15.5238	15.9171	13.8138	14.5529	14.9527	16.9771	P20774	MIME_HUMAN	OGN
23.0325	23.3239	23.1332	23.2679	23.2125	23.0999	P20851	C4BPB_HUMAN	C4BPB
22.538	22.7077	22.3672	21.6409	21.7182	21.8269	P20930	FILA_HUMAN	FLG
17.1766	19.3602	16.346	19.2018	19.3752	18.5204	P20936	RASA1_HUMAN	RASA1
21.7915	21.5165	21.1332	19.4556	20.68	21.9812	P21266	GSTM3_HUMAN	GSTM3
19.757	22.1704	19.9882	18.6697	20.3101	21.8876	P21281	VATB2_HUMAN	ATP6V1B2
22.0156	21.9742	21.9566	20.0691	20.4375	20.1457	P21291	CSRP1_HUMAN	CSRP1
22.9566	23.4041	22.7935	21.4874	21.7915	22.3239	P21333	FLNA_HUMAN	FLNA
16.743	17.4656	16.7987	17.2419	16.4301	16.6662	P21399	ACOC_HUMAN	ACO1
22.0258	23.2419	22.1765	20.8269	20.9882	21.1581	P21796	VDAC1_HUMAN	VDAC1
20.3645	19.7504	20.4676	16.6662	12.7081	13.9619	P21810	PGS1_HUMAN	BGN
20.1581	21.1642	20.68	17.7273	19.2161	19.3277	P21912	SDHB_HUMAN	SDHB
19.7747	19.4854	20.1332	18.9488	18.8846	18.7764	P21926	CD9_HUMAN	CD9
17.5067	18.0899	17.4496	14.3519	13.6131	22.9601	P21980	TGM2_HUMAN	TGM2
17.1237	19.3538	18.6971	16.3216	15.4809	16.1791	P22033	MUTA_HUMAN	MUT
19.6717	20.2185	19.0559	18.0638	18.5988	18.7796	P22061	PIMT_HUMAN	PCMT1
19.5007	21.4726	18.7307	16.2344	17.3752	17.5204	P22087	FBRL_HUMAN	FBL
20.4476	20.8802	19.7307	18.68	18.7892	18.8207	P22102	PUR2_HUMAN	GART
20.7796	20.417	20.714	19.2787	19.8175	19.778	P22105	TENX_HUMAN	TNXB
20.343	20.3101	19.7796	18.4656	18.7923	18.8965	P22234	PUR6_HUMAN	PAICS
21.5823	22.4923	21.6584	20.85	20.8191	21.1015	P22307	NLTP_HUMAN	SCP2
22.0493	23.1379	21.714	20.7056	20.9672	21.1581	P22314	UBA1_HUMAN	UBA1
21.7594	22.1015	22.0393	20.9243	21.2185	21.002	P22352	GPX3_HUMAN	GPX3
24.5165	25.4645	24.5285	23.9495	24.002	24.2096	P22392	NDKB_HUMAN	NME2
23.214	23.0426	23.087	22.6886	22.6164	22.6096	P22528	SPR1B_HUMAN	SPRR1B
24.2821	24.2096	24.1642	23.4298	23.4425	23.48	P22531	SPR2E_HUMAN	SPRR2E
24.1871	24.6865	24.0609	23.5522	23.6096	23.6209	P22626	ROA2_HUMAN	HNRNPA2B1
21.0625	21.2764	20.6714	19.7422	19.6347	20.1332	P22695	QCR2_HUMAN	UQCRC2
21.6051	21.4015	21.5498	21.5451	21.5213	21.3752	P22735	TGM1_HUMAN	TGM1
22.48	22.4425	22.5141	22.2302	22.3484	22.3348	P22792	CPN2_HUMAN	CPN2
26.632	26.5135	26.7129	23.9672	24.002	23.9043	P22891	PROZ_HUMAN	PROZ
19.7869	19.805	20.3101	19.6488	19.4656	19.2489	P23083	HV103_HUMAN
20.3645	20.6006	20.4775	17.6662	17.734	17.5432	P23141	EST1_HUMAN	CES1
23.3778	23.2521	23.4551	22.8191	22.8014	22.6779	P23142	FBLN1_HUMAN	FBLN1
21.343	20.0821	21.0559	20.2302	19.597	19.661	P23219	PGH1_HUMAN	PTGS1
19.1777	18.9112	18.3233	17.392	17.5049	17.6382	P23229	ITA6_HUMAN	ITGA6
22.3211	22.8895	22.0122	21.0886	21.0493	21.0886	P23246	SFPQ_HUMAN	SFPQ
23.4551	23.5404	23.417	22.2933	22.2877	22.3699	P23284	PPIB_HUMAN	PPIB
18.2694	20.8876	17.7406	15.887	14.6251	15.3501	P23368	MAOM_HUMAN	ME2
19.1642	20.1946	19.6276	18.7207	18.4375	18.606	P23381	SYWC_HUMAN	WARS
23.2302	25.1946	23.0037	23.2243	23.3778	23.6096	P23396	RS3_HUMAN	RPS3
22.6387	22.5545	22.3101	21.6929	21.6186	21.5309	P23490	LORI_HUMAN	LOR
21.6276	22.5213	21.5213	20.5451	20.5451	20.6364	P23526	SAHH_HUMAN	AHCY
24.4614	25.4769	24.3712	23.6649	23.6649	23.9672	P23528	COF1_HUMAN	CFL1
19.9742	21.2989	20.2419	19.4293	19.1507	18.4696	P23588	IF4B_HUMAN	EIF4B
18.1821	18.8331	17.9714	18.1407	18.1898	17.4004	P23634	AT2B4_HUMAN	ATP2B4
19.6886	21.4923	19.3167	16.7602	16.3529	16.8727	P23921	RIR1_HUMAN	RRM1
22.0292	22.5285	22.0854	20.68	20.8802	21.0156	P24534	EF1B_HUMAN	EEF1B2
18.3109	17.68	17.4656	16.2326	16.7987	16.24	P24539	AT5F1_HUMAN	ATP5F1
20.1704	20.1457	19.9601	18.9345	19.0047	18.963	P24593	IBP5_HUMAN	IGFBP5
21.928	22.7715	22.3211	21.1332	21.0292	20.9024	P24666	PPAC_HUMAN	ACP1
20.1704	20.8113	20.2764	18.0951	17.714	18.5731	P24752	THIL_HUMAN	ACAT1
18.1932	18.1357	17.9882	17.714	18.0951	17.7923	P24821	TENA_HUMAN	TNC
21.2243	21.2006	21.2419	20.5823	20.5731	20.0292	P24844	MYL9_HUMAN	MYL9
16.5445	18.5165	16.4656	13.7331	15.6195	15.1883	P24928	RPB1_HUMAN	POLR2A
19.8657	19.4775	18.7764	18.6453	18.786	18.528	P25205	MCM3_HUMAN	MCM3
23.2961	23.391	23.2961	23.2961	23.3101	23.2535	P25311	ZA2G_HUMAN	AZGP1
23.2961	24.5696	23.3778	22.8191	22.9812	23.0886	P25398	RS12_HUMAN	RPS12
17.4553	19.5185	17.4496	14.2586	13.8037	15.7809	P25685	DNJB1_HUMAN	DNAJB1
24.3444	26.019	24.4614	22.6929	23.2125	23.7594	P25705	ATPA_HUMAN	ATP5A1
22.6364	24.002	23.0359	21.4576	21.6628	21.8034	P25786	PSA1_HUMAN	PSMA1
21.4923	22.8595	21.1143	20.1704	20.0691	20.4676	P25787	PSA2_HUMAN	PSMA2
21.4425	22.8858	21.5777	20.4874	20.5165	20.8651	P25788	PSA3_HUMAN	PSMA3
22.1856	23.5983	21.9777	21.1332	21.1332	21.7634	P25789	PSA4_HUMAN	PSMA4
18.4586	17.7987	17.8545	17.9024	18.3538	17.9316	P25815	S100P_HUMAN	S100P
15.8998	15.0189	16.4142	17.0847	17.0102	16.0992	P26022	PTX3_HUMAN	PTX3
24.1719	25.3778	24.0935	23.0526	23.417	24.0772	P26038	MOES_HUMAN	MSN
22.6562	23.9043	22.3592	21.3156	21.7389	21.8802	P26196	DDX6_HUMAN	DDX6
21.2707	21.9985	21.0224	19.5242	19.8606	19.4972	P26368	U2AF2_HUMAN	U2AF2
23.2961	24.6811	23.2036	22.7915	22.8152	22.8442	P26373	RL13_HUMAN	RPL13
19.517	20.5069	19.8454	17.9488	18.5394	15.7436	P26440	IVD_HUMAN	IVD
23.5045	26.0296	24.1565	23.2679	23.391	23.5869	P26447	S10A4_HUMAN	S100A4
20.9024	21.4425	21.343	20.2535	20.5069	20.68	P26583	HMGB2_HUMAN	HMGB2
22.1426	22.4996	22.0658	21.1825	21.2125	20.8576	P26599	PTBP1_HUMAN	PTBP1
19.4677	20.2419	18.9345	18.3538	18.2741	18.6276	P26639	SYTC_HUMAN	TARS
18.9932	20.6628	18.9373	18.0479	17.8361	18.1104	P26640	SYVC_HUMAN	VARS
23.6096	24.6264	23.4676	22.6364	22.5777	22.6822	P26641	EF1G_HUMAN	EEF1G
21.0292	22.7574	21.2477	22.0918	22.3073	22.4476	P26885	FKBP2_HUMAN	FKBP2
20.2419	20.1946	19.7892	19.9882	20.0156	20.0559	P26927	HGFL_HUMAN	MST1
21.1946	21.9171	21.0756	20.1704	20.2764	20.417	P27105	STOM_HUMAN	STOM
25.4488	24.9628	25.4551	25.0813	25.0691	24.8433	P27169	PON1_HUMAN	PON1
22.6141	23.1316	22.3403	20.9171	21.2933	21.0559	P27348	1433T_HUMAN	YWHAQ
18.4177	19.9214	18.8636	17.9545	18.4696	19.0453	P27361	MK03_HUMAN	MAPK3
19.6338	19.0559	19.4435	19.7764	19.9742	19.8315	P27482	CALL3_HUMAN	CALML3
20.0292	21.654	19.6435	19.9024	19.9742	20.2989	P27635	RL10_HUMAN	RPL10
17.056	19.7731	17.9882	14.2512	16.2826	15.2326	P27694	RFA1_HUMAN	RPA1
20.2302	20.8113	20.5261	19.2113	19.7747	19.0184	P27695	APEX1_HUMAN	APEX1
19.4911	21.9495	19.9098	17.9882	18.3233	16.9083	P27708	PYR1_HUMAN	CAD
21.7389	21.6628	21.6276	20.5731	20.1206	20.6006	P27797	CALR_HUMAN	CALR
21.9672	20.4375	20.8034	22.1395	22.0426	22.2214	P27816	MAP4_HUMAN	MAP4
22.6051	22.4221	22.2593	21.1015	21.1765	21.1457	P27824	CALX_HUMAN	CANX
25.1604	25.0732	25.0567	26.341	26.2909	26.317	P27918	PROP_HUMAN	CFP
15.5896	17.5657	14.3163	12.8625	13.6216	14.2732	P28065	PSB9_HUMAN	PSMB9
20.714	22.2006	20.4476	19.5107	19.5582	19.661	P28066	PSA5_HUMAN	PSMA5
20.7553	21.8152	20.68	20.2764	20.1581	20.6886	P28070	PSB4_HUMAN	PSMB4
20.4972	20.3211	19.5451	20.4972	20.4273	20.6714	P28072	PSB6_HUMAN	PSMB6
20.0292	20.9672	19.7389	19.0211	19.5069	19.4273	P28074	PSB5_HUMAN	PSMB5
20.4775	20.2877	20.3645	17.0102	17.4415	16.8846	P28161	GSTM2_HUMAN	GSTM2
16.2272	17.2787	15.4137	15.7226	16.4704	15.0028	P28288	ABCD3_HUMAN	ABCD3
20.2764	21.6186	20.4067	18.5878	18.9742	19.2673	P28331	NDUS1_HUMAN	NDUFS1
20.9951	22.7816	21.1206	20.7796	20.6628	20.714	P28482	MK01_HUMAN	MAPK1
17.0287	17.6523	17.7731	15.9522	17.0426	16.5537	P28676	GRAN_HUMAN	GCA
19.6941	20.9951	19.7569	18.4046	18.6937	18.8876	P28838	AMPL_HUMAN	LAP3
15.3751	16.3383	16.5158	14.8561	15.863	14.3393	P28906	CD34_HUMAN	CD34
18.9142	18.8423	18.8995	20.9601	20.7307	20.9098	P29034	S10A2_HUMAN	S100A2
18.4931	20.7553	19.1728	18.83	18.4496	17.2604	P29144	TPP2_HUMAN	TPP2
18.9659	21.0359	19.1704	18.2696	17.0426	18.8454	P29218	IMPA1_HUMAN	IMPA1
20.2989	22.3645	20.1079	20.0951	20.1704	19.2741	P29350	PTN6_HUMAN	PTPN6
22.0292	23.8576	22.4144	21.1332	21.7056	22.4324	P29401	TKT_HUMAN	TKT
21.5309	21.1704	21.5309	22.0224	21.8346	21.743	P29508	SPB3_HUMAN	SERPINB3
20.9388	20.7553	21.0156	20.4576	20.265	20.2989	P29622	KAIN_HUMAN	SERPINA4
21.7995	21.343	21.6757	20.417	20.4375	20.5356	P29692	EF1D_HUMAN	EEF1D
17.4909	16.5567	15.1708	14.7509	16.1458	15.8128	P29966	MARCS_HUMAN	MARCKS
21.5404	22.9619	21.654	20.5356	20.68	20.9098	P30040	ERP29_HUMAN	ERP29
23.6649	23.5522	23.2535	21.6051	21.895	22.0886	P30041	PRDX6_HUMAN	PRDX6
17.6637	16.9083	17.2604	16.1752	16.5834	16.8846	P30043	BLVRB_HUMAN	BLVRB
23.3239	23.6757	22.8895	22.4601	22.5333	22.8191	P30044	PRDX5_HUMAN	PRDX5
21.8034	21.6929	21.7471	20.7389	20.8346	20.714	P30048	PRDX3_HUMAN	PRDX3
20.6276	21.2185	20.6453	19.3794	19.4108	20.265	P30049	ATPD_HUMAN	ATP5D
22.6298	24.275	22.6475	21.9812	21.928	21.9423	P30050	RL12_HUMAN	RPL12
21.5685	21.5685	21.5261	19.9882	19.9882	20.6276	P30084	ECHM_HUMAN	ECHS1
21.9742	22.4651	22.1856	21.9916	22.1673	22.1238	P30085	KCY_HUMAN	CMPK1
20.4067	19.668	19.6311	18.8995	19.0074	18.6835	P30086	PEBP1_HUMAN	PEBP1
22.9298	23.4923	22.7286	21.1143	21.6497	22.0559	P30101	PDIA3_HUMAN	PDIA3
20.6453	22.1363	20.5069	18.8423	19.2279	19.6382	P30153	2AAA_HUMAN	PPP2R1A
20.1825	19.8113	20.2419	19.5878	19.1825	19.0399	P30405	PPIF_HUMAN	PPIF
14.9136	17.2967	15.4576	14.5843	14.4704	16.0981	P30419	NMT1_HUMAN	NMT1
20.0426	21.4067	19.2581	19.7422	19.8392	19.5356	P30520	PURA2_HUMAN	ADSS
18.2904	20.2419	18.606	17.4656	17.8667	17.0847	P30566	PUR8_HUMAN	ADSL
22.3073	22.5117	22.3805	20.6364	20.4476	20.7056	P30626	SORCN_HUMAN	SRI
20.895	20.6276	20.9316	20.654	20.7553	20.7056	P31025	LCN1_HUMAN	LCN1
20.3211	20.6886	19.729	18.5011	18.5356	18.5915	P31040	SDHA_HUMAN	SDHA
21.8461	23.2302	21.2477	19.4556	19.7634	20.4874	P31146	COR1A_HUMAN	CORO1A
13.2645	21.7995	15.0145	15.7287	15.7961	15.2985	P31150	GDIA_HUMAN	GDI1
22.9795	22.6584	22.9189	22.9352	22.969	22.6518	P31151	S10A7_HUMAN	S100A7
20.9171	22.1015	20.5356	18.7955	19.3277	19.7207	P31153	METK2_HUMAN	MAT2A
17.1353	18.2832	17.3233	15.2365	15.3443	16.1517	P31323	KAP3_HUMAN	PRKAR2B
20.7715	19.9127	19.9098	18.5694	18.5878	18.7005	P31327	CPSM_HUMAN	CPS1
20.2185	16.5784	20.0951	15.5412	14.0262	15.2964	P31431	SDC4_HUMAN	SDC4
20.4775	20.9812	20.2989	19.3452	19.7173	19.5489	P31930	QCR1_HUMAN	UQCRC1
20.2535	20.4676	19.83	18.0532	15.8139	14.4892	P31937	3HIDH_HUMAN	HIBADH
20.7955	22.743	20.9388	19.5107	19.3056	19.7323	P31939	PUR9_HUMAN	ATIC
19.5645	19.9742	19.5451	18.8817	18.6766	18.7602	P31942	HNRH3_HUMAN	HNRNPH3
22.4092	23.1825	22.2821	20.9742	21.2419	21.3538	P31943	HNRH1_HUMAN	HNRNPH1
22.3619	22.0886	22.1916	22.2707	22.3348	22.3294	P31944	CASPE_HUMAN	CASP14
20.1206	20.5261	19.8682	19.1898	19.7406	20.5638	P31946	1433B_HUMAN	YWHAB
20.3321	19.7828	20.1457	19.2604	19.4232	19.5356	P31947	1433S_HUMAN	SFN
21.5685	22.8327	21.6364	19.83	19.9601	19.9882	P31948	STIP1_HUMAN	STIP1
20.4874	20.5451	19.8284	19.7089	19.9459	20.0426	P31949	S10AB_HUMAN	S100A11
23.976	23.7077	23.7796	22.9829	23.2434	22.9098	P32119	PRDX2_HUMAN	PRDX2
17.4733	19.4354	14.4607	14.1241	13.5569	15.1419	P32189	GLPK_HUMAN	GK
21.4972	21.8307	20.6096	19.4835	19.6096	19.3688	P32969	RL9_HUMAN	RPL9
18.0135	19.5676	18.2279	18.2741	18.3012	18.4087	P33121	ACSL1_HUMAN	ACSL1
19.7755	19.2018	19.417	19.2349	19.647	19.6258	P33151	CADH5_HUMAN	CDH5
18.9189	20.343	19.3386	17.7667	17.7406	18.9854	P33176	KINH_HUMAN	KIF5B
18.7948	18.8876	18.7307	17.6731	18.3836	18.0047	P33240	CSTF2_HUMAN	CSTF2
19.4128	19.3233	19.2442	18.9024	18.1457	18.8113	P33908	MA1A1_HUMAN	MAN1A1
19.4689	20.5545	20.1332	18.2232	18.3101	18.9459	P33991	MCM4_HUMAN	MCM4
19.4719	19.4516	19.0769	18.9229	18.977	18.7634	P33992	MCM5_HUMAN	MCM5
19.7259	20.1946	19.3408	18.4616	18.8757	18.8269	P33993	MCM7_HUMAN	MCM7
17.4834	17.3667	17.8846	16.2288	15.8654	16.3391	P34096	RNAS4_HUMAN	RNASE4
20.8802	22.3936	20.895	19.7537	19.5713	19.661	P34897	GLYM_HUMAN	SHMT2
22.5498	24.2535	22.2849	20.6628	20.9672	21.2006	P34932	HSP74_HUMAN	HSPA4
18.4962	18.2326	18.4933	15.2843	14.7131	17.3752	P35080	PROF2_HUMAN	PFN2
22.3101	23.7995	22.2332	20.9601	21.4118	21.6628	P35232	PHB_HUMAN	PHB
19.7812	20.6186	19.9459	18.185	19.4933	20.1704	P35237	SPB6_HUMAN	SERPINB6
20.1704	21.5356	20.8876	16.9992	14.6885	18.9488	P35241	RADI_HUMAN	RDX
18.4714	17.3836	18.1357	14.9792	17.1357	16.6937	P35244	RFA3_HUMAN	RPA3
24.2463	25.341	23.8191	22.8327	23.0156	23.1642	P35268	RL22_HUMAN	RPL22
20.68	20.2185	20.5451	19.575	19.647	19.6852	P35443	TSP4_HUMAN	THBS4
30.6964	30.4919	30.6629	29.6022	29.524	29.5536	P35527	K1C9_HUMAN	KRT9
25.8504	25.918	25.792	25.1055	25.1565	25.3612	P35542	SAA4_HUMAN	SAA4
19.8577	19.4415	19.5638	22.2792	16.1535	15.7321	P35555	FBN1_HUMAN	FBN1
22.3266	23.1658	22.1174	21.2243	21.5961	21.9847	P35579	MYH9_HUMAN	MYH9
15.9212	16.8846	16.8238	14.5997	15.2457	15.4399	P35580	MYH10_HUMAN	MYH10
19.7929	21.4324	19.5127	18.7796	19.2326	19.7553	P35606	COPB2_HUMAN	COPB2
18.7064	19.5261	18.0951	15.5987	14.022	13.3052	P35612	ADDB_HUMAN	ADD2
20.2419	19.7812	19.6714	18.209	18.6347	18.3752	P35613	BASI_HUMAN	BSG
21.0426	21.5777	20.7955	19.4696	19.5713	19.1432	P35659	DEK_HUMAN	DEK
17.7407	16.2586	17.8238	17.7073	17.6869	17.4334	P35754	GLRX1_HUMAN	GLRX
22.6714	22.4298	22.6822	22.3962	22.4375	22.3101	P35858	ALS_HUMAN	IGFALS
29.2308	29.1556	29.2123	28.4274	28.391	28.3951	P35908	K22E_HUMAN	KRT2
17.9085	19.3538	18.2042	16.1324	16.2287	16.4203	P35914	HMGCL_HUMAN	HMGCL
20.1581	21.6453	20.1079	19.002	19.3857	19.6852	P35998	PRS7_HUMAN	PSMC2
18.2677	19.4815	17.7923	15.0617	16.183	15.624	P36405	ARL3_HUMAN	ARL3
13.3611	17.5878	14.6096	14.1498	13.5746	13.1196	P36406	TRI23_HUMAN	TRIM23
21.2185	22.4947	21.0559	19.0292	19.4375	19.6132	P36542	ATPG_HUMAN	ATP5C1
18.0338	19.68	18.6558	17.5507	18.8576	19.5489	P36543	VATE1_HUMAN	ATP6V1E1
22.7035	24.2535	22.4576	20.4874	20.6453	21.002	P36578	RL4_HUMAN	RPL4
18.6739	20.4874	18.8636	17.3752	17.4252	17.3495	P36871	PGM1_HUMAN	PGM1
19.1288	18.9573	18.547	18.528	17.977	18.4375	P36873	PP1G_HUMAN	PPP1CC
18.3819	18.5318	18.3667	15.6603	13.2389	15.8775	P36952	SPB5_HUMAN	SERPINB5
22.3831	22.1363	22.4425	22.2707	22.2155	22.239	P36955	PEDF_HUMAN	SERPINF1
21.8113	22.8014	21.8576	20.1581	20.3101	20.5545	P36957	ODO2_HUMAN	DLST
18.4448	20.0951	18.5165	14.1012	13.8625	17.6523	P36959	GMPR1_HUMAN	GMPR
19.9316	19.7073	19.6971	19.4556	19.4232	19.4273	P36980	FHR2_HUMAN	CFHR2
18.2807	17.9142	15.9316	15.5111	16.4054	15.3443	P37108	SRP14_HUMAN	SRP14
16.6403	18.2419	17.4656	16.6382	17.1655	17.1655	P37235	HPCL1_HUMAN	HPCAL1
23.2535	23.2821	23.1285	21.9672	22.0054	22.5869	P37802	TAGL2_HUMAN	TAGLN2
21.714	22.2361	21.6276	20.7389	20.9098	21.265	P37837	TALDO_HUMAN	TALDO1
17.2067	16.6409	17.2326	16.0895	15.2842	15.2062	P37840	SYUA_HUMAN	SNCA
20.7715	22.1457	20.9601	19.3815	19.4933	20.0426	P38117	ETFB_HUMAN	ETFB
22.8987	23.5638	22.8708	21.823	21.7634	21.9423	P38159	RBMX_HUMAN	RBMX
19.8775	21.7307	19.778	18.5657	19.4933	20.8191	P38606	VATA_HUMAN	ATP6V1A
22.7836	23.4676	22.6606	22.0224	22.1457	22.2593	P38646	GRP75_HUMAN	HSPA9
20.1825	21.7512	20.2535	19.0873	19.4108	19.562	P38919	IF4A3_HUMAN	EIF4A3
21.4221	20.9742	21.0821	22.6409	22.695	22.6453	P39019	RS19_HUMAN	RPS19
21.4067	23.0999	21.4626	20.0292	20.3857	20.5731	P39023	RL3_HUMAN	RPL3
20.7223	20.417	20.4676	18.8081	18.8454	18.734	P39060	COIA1_HUMAN	COL18A1
21.5069	22.1856	21.0951	19.8191	20.3321	20.5261	P39656	OST48_HUMAN	DDOST
17.9939	17.3495	17.5204	14.2928	13.9913	16.4156	P39687	AN32A_HUMAN	ANP32A
19.148	18.8727	19.29	18.1104	18.0691	17.7207	P39748	FEN1_HUMAN	FEN1
19.644	21.7389	19.9459	18.4854	19.1801	19.7089	P40121	CAPG_HUMAN	CAPG
17.7506	17.2042	18.1206	18.0265	17.2604	16.6662	P40197	GPV_HUMAN	GP5
22.0559	23.1991	21.9171	20.6096	20.8423	20.8113	P40227	TCPZ_HUMAN	CCT6A
22.1332	24.2679	22.5983	21.5869	21.9352	22.1269	P40429	RL13A_HUMAN	RPL13A
19.8555	20.5731	19.4293	18.4854	18.7005	19.4129	P40616	ARL1_HUMAN	ARL1
23.1612	23.867	22.9061	21.4526	21.5213	22.1047	P40925	MDHC_HUMAN	MDH1
24.5983	25.4234	24.5463	23.0409	23.2125	23.3101	P40926	MDHM_HUMAN	MDH2
20.5451	21.1765	20.2989	18.7173	18.5394	19.9882	P40939	ECHA_HUMAN	HADHA
20.3538	21.5915	19.9742	19.2326	19.5204	19.3731	P41091	IF2G_HUMAN	EIF2S3
19.3852	19.0925	19.0664	19.1282	18.0951	18.8846	P41218	MNDA_HUMAN	MNDA
18.1718	17.9601	18.1605	18.3408	17.8423	18.3538	P41222	PTGDS_HUMAN	PTGDS
18.5495	19.6835	18.6024	17.3408	17.2877	17.6024	P41227	NAA10_HUMAN	NAA10
18.4108	20.1581	18.5768	17.9714	18.4972	18.0743	P41240	CSK_HUMAN	CSK
19.1947	20.714	19.0612	17.4736	17.6523	17.68	P41250	SYG_HUMAN	GARS
20.2185	20.7634	19.7876	18.2696	18.5507	18.6453	P41252	SYIC_HUMAN	IARS
18.3003	19.6024	17.3056	18.4775	18.2877	18.9882	P42025	ACTY_HUMAN	ACTR1B
17.8139	19.7651	17.2232	13.6891	13.5226	14.7229	P42224	STAT1_HUMAN	STAT1
18.1197	18.2604	17.6024	16.275	17.3836	17.417	P42285	SK2L2_HUMAN	SKIV2L2
16.8647	17.0532	15.3104	16.012	15.6096	16.7471	P42331	RHG25_HUMAN	ARHGAP25
19.5312	18.6869	19.3145	19.1874	18.7537	18.3189	P42357	HUTH_HUMAN	HAL
16.0836	18.1994	17.2967	16.2137	17.9488	16.5219	P42566	EPS15_HUMAN	EPS15
18.8825	19.9054	18.4334	16.9882	17.2326	16.5219	P42574	CASP3_HUMAN	CASP3
21.6971	23.5522	21.9098	22.4775	22.5045	22.6628	P42677	RS27_HUMAN	RPS27
18.9684	19.2627	18.7005	18.3452	18.392	17.7471	P42704	LPPRC_HUMAN	LRPPRC
22.7614	23.2448	22.5475	21.4775	21.5309	21.502	P42766	RL35_HUMAN	RPL35
17.9672	20.265	18.2279	14.8088	15.0951	18.1801	P42768	WASP_HUMAN	WAS
19.9742	21.5823	20.0691	18.724	18.9909	19.5878	P43034	LIS1_HUMAN	PAFAH1B1
17.522	17.5582	17.1257	17.4496	17.4576	17.4496	P43121	MUC18_HUMAN	MCAM
20.7715	21.6886	20.6628	19.6488	19.7056	19.9243	P43243	MATR3_HUMAN	MATR3
19.8627	19.8636	19.8377	19.8921	20.0691	19.9601	P43251	BTD_HUMAN	BTD
18.713	18.963	17.9488	17.7005	16.8361	16.601	P43304	GPDM_HUMAN	GPD2
22.0393	23.2243	21.9061	20.4676	18.1155	21.1519	P43307	SSRA_HUMAN	SSR1
17.2655	18.5988	17.7073	18.1257	17.7406	19.6852	P43403	ZAP70_HUMAN	ZAP70
21.2535	21.5545	21.343	21.0426	21.1642	21.0886	P43487	RANG_HUMAN	RANBP1
23.8191	23.5754	23.7695	23.6096	23.5522	23.5165	P43652	AFAM_HUMAN	AFM
19.3914	21.4676	19.1104	17.4736	17.3836	18.3056	P43686	PRS6B_HUMAN	PSMC4
22.5498	24.2021	22.4898	21.002	21.3962	21.7876	P45880	VDAC2_HUMAN	VDAC2
18.1257	17.4656	18.2922	13.6662	16.4799	16.786	P45973	CBX5_HUMAN	CBX5
19.2013	21.0292	19.4636	18.0319	18.2372	18.6488	P45974	UBP5_HUMAN	USP5
20.9171	22.1363	20.6628	20.1332	12.9012	20.3211	P46060	RAGP1_HUMAN	RANGAP1
17.926	17.9431	18.185	16.4624	17.0532	17.3667	P46063	RECQ1_HUMAN	RECQL
18.5927	20.6006	18.9054	17.6937	18.5432	18.3365	P46087	NOP2_HUMAN	NOP2
15.2945	19.5489	19.9098	19.1898	15.3188	18.624	P46100	ATRX_HUMAN	ATRX
18.836	19.9459	18.4576	16.8727	17.2137	17.714	P46109	CRKL_HUMAN	CRKL
18.3476	19.9243	19.2372	14.9522	15.6551	16.68	P46379	BAG6_HUMAN	BAG6
19.6485	21.2006	19.6382	18.5951	18.5432	18.8636	P46459	NSF_HUMAN	NSF
22.6907	23.2961	22.5451	22.1886	22.5404	22.5213	P46776	RL27A_HUMAN	RPL27A
21.3156	22.7915	21.1079	19.6132	19.6593	19.8742	P46777	RL5_HUMAN	RPL5
20.8876	22.9477	21.1206	19.6258	19.5204	19.8846	P46778	RL21_HUMAN	RPL21
20.8576	22.3321	20.8651	21.0559	20.8113	20.8191	P46779	RL28_HUMAN	RPL28
23.895	25.2317	23.9847	23.5869	23.7286	23.7389	P46781	RS9_HUMAN	RPS9
21.2989	22.6119	21.3752	21.5165	21.5823	21.632	P46782	RS5_HUMAN	RPS5
20.4676	22.3511	20.4273	20.1206	20.2066	20.5915	P46783	RS10_HUMAN	RPS10
21.2989	22.8132	21.3211	19.7651	19.9601	21.1581	P46940	IQGA1_HUMAN	IQGAP1
18.3759	19.3452	18.624	17.0847	17.3667	18.8207	P46976	GLYG_HUMAN	GYG1
19.5801	21.6141	20.1457	19.0346	19.392	19.5489	P46977	STT3A_HUMAN	STT3A
17.6493	20.4375	17.5951	13.5005	15.3645	15.1533	P47712	PA24A_HUMAN	PLA2G4A
18.841	20.2066	18.7504	18.6766	18.8081	19.9316	P47755	CAZA2_HUMAN	CAPZA2
20.9951	22.2185	21.002	19.7537	19.9601	20.6276	P47756	CAPZB_HUMAN	CAPZB
18.0707	18.6835	16.1516	13.9628	14.7873	16.3853	P47813	IF1AX_HUMAN	EIF1AX
20.0156	20.5731	19.0372	18.7764	19.2372	18.2279	P47897	SYQ_HUMAN	QARS
16.3613	15.4809	15.977	16.3074	15.0832	14.7625	P47914	RL29_HUMAN	RPL29
21.9171	21.7715	21.8385	21.4221	21.5451	21.4825	P47929	LEG7_HUMAN	LGALS7
20.8727	21.928	20.85	19.7089	20.2185	20.2989	P48047	ATPO_HUMAN	ATP5O
18.4921	20.3321	18.6024	15.6714	16.7731	17.7667	P48059	LIMS1_HUMAN	LIMS1
20.1946	21.7348	21.3045	20.0426	19.2466	20.0156	P48147	PPCE_HUMAN	PREP
18.7874	19.7039	19.0074	19.0532	18.392	18.3538	P48163	MAOX_HUMAN	ME1
16.2782	18.9373	14.8164	14.5696	14.5227	15.846	P48426	PI42A_HUMAN	PIP4K2A
20.2877	21.5309	20.1581	18.6417	18.9516	19.7323	P48444	COPD_HUMAN	ARCN1
18.7429	15.8406	18.2466	15.9036	17.6382	14.2858	P48509	CD151_HUMAN	CD151
20.7056	22.3239	20.6886	20.5731	20.2419	20.2877	P48556	PSMD8_HUMAN	PSMD8
18.5453	20.5731	15.3815	15.0616	14.5891	13.2809	P48637	GSHB_HUMAN	GSS
20.7796	22.019	20.8651	19.4556	18.9882	19.3343	P48643	TCPE_HUMAN	CCT5
20.6886	20.4375	20.8113	18.9171	19.1581	19.3365	P48668	K2C6C_HUMAN	KRT6C
20.0292	21.6453	20.3321	19.4556	19.5337	19.6006	P48735	IDHP_HUMAN	IDH2
20.3857	20.002	20.3962	20.2764	20.1704	20.343	P48740	MASP1_HUMAN	MASP1
19.4389	19.8331	18.4004	19.9316	19.9742	19.778	P49006	MRP_HUMAN	MARCKSL1
19.6084	19.9742	19.4415	18.4456	18.8787	18.9909	P49189	AL9A1_HUMAN	ALDH9A1
21.0559	22.6736	21.0625	19.6006	19.4108	19.7876	P49207	RL34_HUMAN	RPL34
21.1581	20.6628	20.5261	19.562	19.6593	19.2581	P49327	FAS_HUMAN	FASN
22.654	24.2463	22.58	20.8876	20.8876	21.3752	P49368	TCPG_HUMAN	CCT3
17.3914	18.7537	17.0638	14.1961	15.5834	16.2023	P49407	ARRB1_HUMAN	ARRB1
21.7995	22.1457	21.5777	19.5489	19.8392	20.4375	P49411	EFTU_HUMAN	TUFM
19.2712	19.7022	15.7851	15.8115	13.5779	14.1152	P49419	AL7A1_HUMAN	ALDH7A1
20.002	19.5223	19.7699	18.9714	18.3452	19.0265	P49458	SRP09_HUMAN	SRP9
19.2221	20.1079	18.83	19.5878	18.1155	18.3752	P49588	SYAC_HUMAN	AARS
20.2989	21.4273	20.1946	19.2809	19.0506	19.1556	P49591	SYSC_HUMAN	SARS
19.9601	21.0691	18.9658	18.8269	19.0532	19.0691	P49720	PSB3_HUMAN	PSMB3
20.4676	21.6886	20.8034	20.0156	20.0559	20.1825	P49721	PSB2_HUMAN	PSMB2
19.8296	19.853	19.6783	18.1507	19.1432	18.8697	P49736	MCM2_HUMAN	MCM2
20.9882	20.7634	20.9388	20.68	20.6276	20.6628	P49747	COMP_HUMAN	COMP
18.914	19.0372	17.4815	16.2093	17.1655	17.1655	P49748	ACADV_HUMAN	ACADVL
19.3868	21.8269	19.7892	18.1053	18.2787	19.0585	P49755	TMEDA_HUMAN	TMED10
15.7033	21.7471	18.4656	15.2096	14.092	15.0439	P49756	RBM25_HUMAN	RBM25
17.6103	18.6453	17.5582	15.9223	15.24	15.16	P49792	RBP2_HUMAN	RANBP2
18.4104	20.6186	18.8965	17.1357	17.7537	18.3495	P49821	NDUV1_HUMAN	NDUFV1
19.4066	19.8817	18.4696	18.4815	18.6204	18.8906	P49862	KLK7_HUMAN	KLK7
22.2707	22.0292	22.2214	21.4576	21.4676	21.654	P49908	SEPP1_HUMAN	SEPP1
20.3101	20.3645	20.3538	19.3473	19.647	19.4415	P49913	CAMP_HUMAN	CAMP
20.9316	22.1426	20.4273	17.6453	17.8361	19.1155	P49915	GUAA_HUMAN	GMPS
18.9909	20.8034	18.9431	13.9752	15.0532	15.6502	P50148	GNAQ_HUMAN	GNAQ
21.5356	22.6186	21.5404	20.3101	20.3538	20.1946	P50213	IDH3A_HUMAN	IDH3A
23.9584	23.7389	23.9316	22.9829	23.0156	23.0542	P50238	CRIP1_HUMAN	CRIP1
22.1269	23.0691	22.1581	21.9061	22.0359	22.0756	P50395	GDIB_HUMAN	GDI2
19.8741	19.9742	19.6593	19.0372	18.4496	19.2627	P50402	EMD_HUMAN	EMD
16.8417	16.5219	14.8088	14.3918	15.4153	15.5204	P50452	SPB8_HUMAN	SERPINB8
20.2419	18.5432	18.9658	18.0638	19.0873	19.5223	P50454	SERPH_HUMAN	SERPINH1
21.1457	22.265	21.2764	19.6132	19.9601	20.417	P50502	F10A1_HUMAN	ST13
18.7945	20.6186	18.7073	17.8606	18.8817	19.2042	P50552	VASP_HUMAN	VASP
19.5018	21.8651	19.7373	21.2243	19.8817	20.343	P50570	DYN2_HUMAN	DNM2
25.3066	24.8904	25.4676	20.4874	26.1371	25.5983	P50851	LRBA_HUMAN	LRBA
21.8913	22.5685	21.5117	21.3211	20.6971	20.8651	P50914	RL14_HUMAN	RPL14
22.4726	23.9043	22.2764	20.3321	20.7307	20.9098	P50990	TCPQ_HUMAN	CCT8
21.2243	23.391	21.3857	20.2764	20.3211	20.5545	P50991	TCPD_HUMAN	CCT4
20.7471	21.1079	20.343	19.4972	19.4933	19.8097	P50995	ANX11_HUMAN	ANXA11
19.5578	19.0399	19.3408	18.5951	18.5011	18.6132	P51003	PAPOA_HUMAN	PAPOLA
18.9202	20.0951	18.5951	17.3321	16.7987	18.3189	P51116	FXR2_HUMAN	FXR2
20.3752	21.3699	20.265	19.7764	19.647	20.1825	P51148	RAB5C_HUMAN	RAB5C
21.9134	23.1749	21.8073	20.8269	20.8191	21.4874	P51149	RAB7A_HUMAN	RAB7A
16.8582	19.6971	17.0532	13.5029	17.5657	18.1946	P51452	DUS3_HUMAN	DUSP3
16.8861	18.6311	15.4252	13.5544	15.5031	14.3407	P51532	SMCA4_HUMAN	SMARCA4
16.8196	17.1053	16.7987	16.6662	16.624	15.6125	P51553	IDH3G_HUMAN	IDH3G
17.9533	21.1395	17.5127	14.1338	16.7471	17.1053	P51570	GALK1_HUMAN	GALK1
21.3752	21.823	20.8876	19.2042	19.6347	20.2419	P51571	SSRD_HUMAN	SSR4
19.9316	20.5915	19.5069	18.9171	18.7634	18.8576	P51572	BAP31_HUMAN	BCAP31
19.9742	21.1206	20.1946	18.5545	18.2877	18.6276	P51610	HCFC1_HUMAN	HCFC1
19.7913	20.3645	19.8965	18.6132	19.0047	18.8817	P51659	DHB4_HUMAN	HSD17B4
16.0434	18.805	14.8773	13.4727	15.6662	15.0359	P51665	PSMD7_HUMAN	PSMD7
17.1618	17.7796	17.7667	17.6168	17.3581	17.7471	P51693	APLP1_HUMAN	APLP1
17.8766	19.8545	17.8113	13.0846	17.4815	14.7004	P51858	HDGF_HUMAN	HDGF
22.7369	22.6209	22.7895	22.3376	22.3778	22.417	P51884	LUM_HUMAN	LUM
19.4728	20.2066	19.9601	18.5731	14.9521	18.4496	P51970	NDUA8_HUMAN	NDUFA8
22.7995	24.654	22.8783	21.7098	21.9352	22.2214	P51991	ROA3_HUMAN	HNRNPA3
22.0723	24.1015	22.1457	21.0156	21.2419	22.1238	P52209	6PGD_HUMAN	PGD
23.5165	23.8858	23.3778	22.0224	22.1143	22.1946	P52272	HNRPM_HUMAN	HNRNPM
20.5915	21.5638	20.3101	20.7056	20.3857	20.6886	P52565	GDIR1_HUMAN	ARHGDIA
20.4067	22.3538	19.7796	20.2419	20.1825	20.2877	P52566	GDIR2_HUMAN	ARHGDIB
21.9316	23.1734	21.6628	20.3645	20.7056	20.9316	P52597	HNRPF_HUMAN	HNRNPF
18.2699	18.2372	15.8622	15.6624	13.8559	15.1517	P52701	MSH6_HUMAN	MSH6
19.5657	16.5658	18.3624	17.8545	16.5265	17.4496	P52815	RM12_HUMAN	MRPL12
18.7248	17.3233	18.2787	16.049	16.3176	14.0729	P52895	AK1C2_HUMAN	AKR1C2
20.7471	21.1079	20.4476	19.6258	20.0156	20.4775	P52907	CAZA1_HUMAN	CAPZA1
19.4613	19.7892	18.8018	15.756	14.9022	14.6705	P52943	CRIP2_HUMAN	CRIP2
19.0461	20.8113	21.1642	18.7828	19.6222	20.1581	P53004	BIEA_HUMAN	BLVRA
18.5532	19.7056	17.977	15.4654	17.7005	18.1104	P53007	TXTP_HUMAN	SLC25A1
20.7715	21.654	20.3538	19.0532	19.2627	19.4415	P53396	ACLY_HUMAN	ACLY
21.2125	22.8034	21.3645	20.2302	20.3857	20.6971	P53597	SUCA_HUMAN	SUCLG1
19.8271	20.953	19.3079	18.5878	18.2787	18.9742	P53618	COPB_HUMAN	COPB1
20.9459	22.2506	20.9882	20.3962	20.5261	20.7223	P53621	COPA_HUMAN	COPA
20.0156	21.002	20.0426	14.2868	19.3473	20.1704	P53680	AP2S1_HUMAN	AP2S1
20.4375	20.343	20.5356	19.6258	19.1257	19.3836	P53814	SMTN_HUMAN	SMTN
23.0918	22.8054	22.6886	21.5638	21.953	21.9637	P53999	TCP4_HUMAN	SUB1
17.5133	18.0691	17.6731	17.0211	16.6382	17.2419	P54108	CRIS3_HUMAN	CRISP3
20.3538	21.8269	20.002	18.4415	18.9142	18.6311	P54136	SYRC_HUMAN	RARS
20.3538	20.7307	20.1206	19.83	19.6817	19.6006	P54577	SYYC_HUMAN	YARS
19.5951	21.2877	19.8222	19.1898	19.1257	19.4696	P54578	UBP14_HUMAN	USP14
19.2788	19.6435	18.9742	19.3034	19.2466	17.6024	P54652	HSP72_HUMAN	HSPA2
20.4476	20.1332	20.0292	19.2302	18.9142	19.0743	P54709	AT1B3_HUMAN	ATP1B3
19.9601	20.6453	20.7471	18.5731	17.1257	19.6258	P54727	RD23B_HUMAN	RAD23B
21.1206	21.9985	21.1704	20.9024	20.8034	20.7056	P54819	KAD2_HUMAN	AK2
18.7048	20.1704	18.6766	17.7731	18.0638	18.1257	P54886	P5CS_HUMAN	ALDH18A1
20.4972	21.7594	21.1015	18.3624	20.0821	20.9812	P54920	SNAA_HUMAN	NAPA
17.7467	17.4972	17.6662	17.6311	17.6453	17.392	P55000	SLUR1_HUMAN	SLURP1
19.4612	20.4576	19.3343	17.4972	17.8787	18.3056	P55010	IF5_HUMAN	EIF5
18.7291	21.0625	18.68	18.3321	18.0951	17.9826	P55036	PSMD4_HUMAN	PSMD4
22.8727	22.5662	22.3376	21.7265	21.7995	21.7955	P55056	APOC4_HUMAN	APOC4
21.4626	21.5592	21.3484	20.8727	20.7715	20.3857	P55058	PLTP_HUMAN	PLTP
20.4375	20.6276	19.4854	18.265	18.4087	18.4736	P55060	XPO2_HUMAN	CSE1L
22.5045	23.9672	22.4726	20.8269	21.1206	21.502	P55072	TERA_HUMAN	VCP
20.7553	21.4015	20.6096	19.9459	19.9882	19.895	P55084	ECHB_HUMAN	HADHB
16.9203	16.92	16.7471	17.2137	17.1155	16.6523	P55103	INHBC_HUMAN	INHBC
21.3321	21.5545	21.0821	19.6971	19.8175	19.9601	P55145	MANF_HUMAN	MANF
15.0497	17.2232	14.4318	14.9505	13.7628	15.3077	P55160	NCKPL_HUMAN	NCKAP1L
21.1581	22.7244	20.9812	19.1181	19.0691	19.4415	P55209	NP1L1_HUMAN	NAP1L1
18.6885	19.4736	18.7699	17.6168	17.6453	17.5731	P55263	ADK_HUMAN	ADK
19.12	18.7471	18.8081	17.7005	17.5204	17.0532	P55265	DSRAD_HUMAN	ADAR
18.2801	17.8787	18.6417	17.7073	17.2419	16.4736	P55290	CAD13_HUMAN	CDH13
18.2167	17.5049	18.1946	18.1155	18.3012	19.163	P55735	SEC13_HUMAN	SEC13
22.6971	23.4425	22.6298	21.9388	21.8461	21.8461	P55769	NH2L1_HUMAN	SNU13
18.1302	18.1357	18.0479	16.0014	15.4544	15.6326	P55774	CCL18_HUMAN	CCL18
19.3056	20.4476	18.9171	18.2741	18.5768	18.606	P55786	PSA_HUMAN	NPEPPS
17.6075	18.265	17.9316	15.1941	17.2137	17.6662	P55795	HNRH2_HUMAN	HNRNPH2
20.7715	20.9316	19.9316	18.2604	19.1825	20.4874	P55809	SCOT1_HUMAN	OXCT1
19.4853	21.4273	19.9601	17.9488	18.7073	18.9142	P55884	EIF3B_HUMAN	EIF3B
19.2998	18.2512	18.8081	16.8846	17.4004	16.6662	P56134	ATPK_HUMAN	ATP5J2
18.2803	19.1104	18.5842	15.8361	15.9859	16.579	P56182	RRP1_HUMAN	RRP1
18.9702	16.2875	19.4536	14.8879	14.6175	15.3751	P56192	SYMC_HUMAN	MARS
22.0951	21.9388	21.9316	21.7265	21.7955	21.8385	P56381	ATP5E_HUMAN	ATP5E
23.0393	24.0105	23.1441	21.502	21.8385	22.019	P56385	ATP5I_HUMAN	ATP5I
20.1825	18.7439	19.9229	19.83	19.547	19.0873	P56537	IF6_HUMAN	EIF6
17.5709	18.392	16.3339	16.68	16.3887	15.9904	P56545	CTBP2_HUMAN	CTBP2
18.8978	20.2764	18.8667	17.8423	17.9488	17.9024	P57088	TMM33_HUMAN	TMEM33
20.1946	20.0426	19.9601	19.1994	19.7844	19.6258	P58546	MTPN_HUMAN	MTPN
23.7695	23.6096	23.6757	22.9352	22.8557	22.9477	P59665	DEF1_HUMAN	DEFA1
21.8034	23.5638	21.7675	21.8987	22.3831	22.7915	P59998	ARPC4_HUMAN	ARPC4
17.7494	16.68	16.6382	17.392	14.5864	14.9684	P60033	CD81_HUMAN	CD81
23.9847	24.6865	23.8191	22.391	22.5915	22.7634	P60174	TPIS_HUMAN	TPI1
19.2459	20.4576	19.3602	18.392	17.977	17.9024	P60228	EIF3E_HUMAN	EIF3E
20.8727	21.3101	20.6971	21.3645	21.2764	20.6276	P60468	SC61B_HUMAN	SEC61B
17.2963	18.4576	17.977	17.3056	16.8846	17.1053	P60520	GBRL2_HUMAN	GABARAPL2
25.1488	25.3307	25.1293	22.6929	22.8802	23.1642	P60660	MYL6_HUMAN	MYL6
28.1214	29.0965	27.8916	26.5667	27.1214	27.9372	P60709	ACTB_HUMAN	ACTB
23.3101	24.6096	23.1031	22.1301	22.2036	22.5213	P60842	IF4A1_HUMAN	EIF4A1
22.7098	24.0105	22.7471	23.141	23.1504	23.2961	P60866	RS20_HUMAN	RPS20
20.68	22.3752	20.8876	18.8454	18.9373	19.5223	P60891	PRPS1_HUMAN	PRPS1
21.2185	22.85	20.9951	19.6006	19.8906	19.9882	P60900	PSA6_HUMAN	PSMA6
23.0309	22.4701	22.8932	22.2849	22.4375	22.3484	P60903	S10AA_HUMAN	S100A10
20.4067	22.58	20.9601	20.7715	20.5261	20.8576	P60953	CDC42_HUMAN	CDC42
23.3376	23.7895	23.2036	22.1206	22.3857	22.714	P60981	DEST_HUMAN	DSTN
18.5661	20.4972	18.1357	15.8138	17.5432	18.7005	P61006	RAB8A_HUMAN	RAB8A
18.2619	20.9742	18.7634	18.8576	19.0184	18.8727	P61009	SPCS3_HUMAN	SPCS3
18.6721	19.6222	17.8606	18.1104	18.4129	18.3538	P61011	SRP54_HUMAN	SRP54
16.7655	18.4736	15.9293	14.421	15.3269	16.7602	P61018	RAB4B_HUMAN	RAB4B
20.3538	21.5213	20.3645	19.4556	19.7955	19.7207	P61019	RAB2A_HUMAN	RAB2A
23.9495	25.3307	23.9584	22.8461	23.2821	23.48	P61026	RAB10_HUMAN	RAB10
19.7197	20.4273	19.7223	19.4149	19.647	19.5223	P61077	UB2D3_HUMAN	UBE2D3
20.6971	22.4701	20.2185	19.6852	19.8906	20.1825	P61081	UBC12_HUMAN	UBE2M
23.1704	24.3511	23.0173	23.48	23.3645	23.2679	P61088	UBE2N_HUMAN	UBE2N
19.7265	21.1886	19.3101	18.7439	18.2137	19.7207	P61106	RAB14_HUMAN	RAB14
20.8651	22.5662	20.5261	19.7089	20.1581	21.1395	P61158	ARP3_HUMAN	ACTR3
20.9672	22.4576	20.9243	20.0426	20.6186	20.9388	P61160	ARP2_HUMAN	ACTR2
20.5165	22.1886	20.9388	20.1581	20.2302	20.6006	P61163	ACTZ_HUMAN	ACTR1A
18.7175	20.3857	18.9054	17.0847	16.9658	16.508	P61201	CSN2_HUMAN	COPS2
18.3738	20.1704	18.4415	19.1556	17.4815	18.3624	P61221	ABCE1_HUMAN	ABCE1
21.8269	22.8633	21.8152	21.5961	21.2066	21.3592	P61224	RAP1B_HUMAN	RAP1B
17.1882	19.9601	19.6311	18.2466	17.624	19.0664	P61225	RAP2B_HUMAN	RAP2B
22.3101	23.4425	22.1488	20.5823	20.8269	20.9742	P61247	RS3A_HUMAN	RPS3A
22.9079	24.7129	23.074	21.8876	22.1856	22.3101	P61254	RL26_HUMAN	RPL26
21.0359	21.8689	20.5545	20.6096	20.714	20.654	P61313	RL15_HUMAN	RPL15
23.3778	24.6375	23.5869	22.7655	23.1825	23.3511	P61353	RL27_HUMAN	RPL27
18.9583	21.4676	19.4067	19.0211	20.0156	19.9142	P61421	VA0D1_HUMAN	ATP6V0D1
15.907	15.4925	16.5716	17.6024	17.0426	17.3836	P61513	RL37A_HUMAN	RPL37A
21.9134	23.3645	21.8987	20.5069	20.6364	21.0756	P61586	RHOA_HUMAN	RHOA
24.3444	24.8385	24.4041	24.0275	24.391	24.4923	P61604	CH10_HUMAN	HSPE1
20.1079	20.7223	19.7389	20.2185	20.3538	20.3211	P61619	S61A1_HUMAN	SEC61A1
24.6971	24.5812	24.8433	26.1927	26.2661	26.341	P61626	LYSC_HUMAN	LYZ
17.9552	19.2232	17.83	14.6123	16.3752	14.2545	P61764	STXB1_HUMAN	STXBP1
18.8324	18.5915	18.9826	18.68	18.5011	18.5011	P61769	B2MG_HUMAN	B2M
20.6971	21.2535	20.7553	20.3211	20.3101	20.5545	P61803	DAD1_HUMAN	DAD1
20.8576	20.5069	20.4972	20.0426	20.1206	20.0951	P61916	NPC2_HUMAN	NPC2
19.0066	20.8191	18.4656	19.0532	18.9854	19.2442	P61923	COPZ1_HUMAN	COPZ1
23.2535	23.5285	23.1596	22.3592	22.4349	22.5333	P61956	SUMO2_HUMAN	SUMO2
20.9316	21.8152	21.002	20.0951	20.3321	20.1946	P61960	UFM1_HUMAN	UFM1
15.3832	17.4334	14.2345	15.4658	14.2771	14.722	P61962	DCAF7_HUMAN	DCAF7
17.6586	18.9083	17.0951	16.7471	15.1455	16.3581	P61964	WDR5_HUMAN	WDR5
20.0156	21.1886	19.668	18.3581	19.1206	19.1922	P61970	NTF2_HUMAN	NUTF2
23.8191	24.7995	23.6865	22.0493	22.1886	22.3538	P61978	HNRPK_HUMAN	HNRNPK
22.5638	24.0443	22.8014	21.4676	21.7553	22.8708	P61981	1433G_HUMAN	YWHAG
21.6757	23.1174	20.4775	18.1946	18.8906	18.1206	P62081	RS7_HUMAN	RPS7
21.5404	22.5213	21.3752	20.0951	20.4375	20.4972	P62136	PP1A_HUMAN	PPP1CA
19.5836	20.2764	19.4676	17.9658	18.7073	18.8207	P62140	PP1B_HUMAN	PPP1CB
20.0691	22.0592	19.8965	18.3233	18.7073	19.4696	P62191	PRS4_HUMAN	PSMC1
19.2356	20.895	19.4025	18.1994	18.2042	18.5694	P62195	PRS8_HUMAN	PSMC5
22.5938	24.0935	22.4349	20.4273	21.002	21.3962	P62241	RS8_HUMAN	RPS8
22.4849	23.895	22.7307	22.5475	22.5662	22.8839	P62244	RS15A_HUMAN	RPS15A
22.9933	24.3645	23.0674	22.7776	22.9916	22.9707	P62249	RS16_HUMAN	RPS16
23.5045	24.6431	23.3239	22.4825	22.7327	22.7776	P62258	1433E_HUMAN	YWHAE
23.3101	24.7695	23.4551	24.4041	24.3975	24.4425	P62263	RS14_HUMAN	RPS14
20.4972	22.1143	20.68	19.8606	19.85	20.3211	P62266	RS23_HUMAN	RPS23
22.5404	23.7995	22.3484	22.343	22.2821	22.5451	P62269	RS18_HUMAN	RPS18
22.1916	23.867	22.0054	21.343	21.2535	21.2125	P62277	RS13_HUMAN	RPS13
22.1269	23.6649	22.0393	21.4972	21.5069	21.3101	P62280	RS11_HUMAN	RPS11
17.9604	19.3321	17.9882	18.9171	18.9937	19.163	P62304	RUXE_HUMAN	SNRPE
17.9502	19.575	19.3079	18.7173	19.2185	19.2945	P62306	RUXF_HUMAN	SNRPF
20.68	21.9882	20.714	21.4726	21.3321	21.502	P62312	LSM6_HUMAN	LSM6
20.265	21.0756	20.4576	20.7389	21.1886	21.1143	P62314	SMD1_HUMAN	SNRPD1
21.3156	22.1581	21.4726	21.8689	21.9601	21.7675	P62316	SMD2_HUMAN	SNRPD2
21.3101	22.5938	21.3045	19.3299	19.7173	19.575	P62318	SMD3_HUMAN	SNRPD3
17.8634	20.002	17.9545	16.1954	17.1155	19.6006	P62328	TYB4_HUMAN	TMSB4X
17.7826	19.6954	18.8667	18.4046	19.1053	19.0129	P62330	ARF6_HUMAN	ARF6
20.4576	21.714	20.2535	18.7373	18.9992	18.9024	P62333	PRS10_HUMAN	PSMC6
22.4526	23.5754	22.1519	21.1765	21.2593	21.2707	P62424	RL7A_HUMAN	RPL7A
20.68	22.6865	20.85	19.5375	19.9214	20.2185	P62495	ERF1_HUMAN	ETF1
15.854	18.0899	16.5173	18.4696	18.6869	18.1457	P62633	CNBP_HUMAN	CNBP
22.5404	23.9584	22.1269	21.7634	21.6628	21.9601	P62701	RS4X_HUMAN	RPS4X
22.8764	24.4738	22.9795	21.8839	22.0054	22.1015	P62750	RL23A_HUMAN	RPL23A
22.8595	24.558	22.8746	22.7077	22.7594	22.7634	P62753	RS6_HUMAN	RPS6
28.8112	29.7325	28.7129	27.5682	27.6595	27.7895	P62805	H4_HUMAN	HIST1H4A
20.343	21.4676	20.3538	19.2512	19.7173	20.1079	P62820	RAB1A_HUMAN	RAB1A
23.7895	24.8385	23.5869	23.4425	23.4923	23.48	P62826	RAN_HUMAN	RAN
22.0854	23.895	22.391	21.417	21.654	21.6141	P62829	RL23_HUMAN	RPL23
15.2478	16.9658	15.3718	14.8337	13.1066	13.3304	P62834	RAP1A_HUMAN	RAP1A
19.3584	20.8269	19.5526	20.343	20.417	20.4375	P62841	RS15_HUMAN	RPS15
20.3645	21.9707	20.1332	20.0426	20.0426	20.3857	P62847	RS24_HUMAN	RPS24
23.7695	24.976	23.8385	22.9829	23.0625	23.1749	P62851	RS25_HUMAN	RPS25
22.9079	25.1055	23.0105	21.2361	21.2707	21.9847	P62854	RS26_HUMAN	RPS26
22.7035	24.217	22.8249	21.8073	21.9316	21.953	P62861	RS30_HUMAN	FAU
20.9098	21.9847	21.2302	19.1752	19.6222	20.7389	P62873	GBB1_HUMAN	GNB1
17.5496	20.2419	18.6869	18.6835	18.0847	19.0399	P62875	RPAB5_HUMAN	POLR2L
21.1519	21.9742	21.3156	18.0372	19.8284	19.9459	P62879	GBB2_HUMAN	GNB2
22.1886	23.7492	21.7471	20.7634	20.9812	20.9742	P62888	RL30_HUMAN	RPL30
20.8576	22.1825	21.1946	21.8385	21.9951	21.8461	P62899	RL31_HUMAN	RPL31
21.9812	23.3511	22.0493	20.6006	21.0426	21.1946	P62906	RL10A_HUMAN	RPL10A
19.8104	21.8876	20.1581	19.1728	19.2326	19.4556	P62910	RL32_HUMAN	RPL32
21.9024	22.6584	21.4067	21.2361	20.7471	21.4775	P62913	RL11_HUMAN	RPL11
22.5427	24.5404	22.9812	21.0821	21.4626	21.6628	P62917	RL8_HUMAN	RPL8
26.425	27.3662	25.9562	25.3135	25.4892	25.6811	P62937	PPIA_HUMAN	PPIA
22.1395	22.4476	21.9459	23.417	23.2434	23.3778	P62942	FKB1A_HUMAN	FKBP1A
27.4785	27.5014	27.2625	26.6865	26.7129	26.632	P62979	RS27A_HUMAN	RPS27A
20.002	21.6096	20.2989	19.1155	19.5069	20.3962	P62993	GRB2_HUMAN	GRB2
19.9882	21.002	19.4191	19.4149	19.729	19.9459	P62995	TRA2B_HUMAN	TRA2B
22.7695	24.3975	22.6475	21.3045	21.3857	22.1673	P63000	RAC1_HUMAN	RAC1
21.1457	22.1856	20.4972	19.3857	19.4108	20.2419	P63010	AP2B1_HUMAN	AP2B1
19.0638	19.5146	19.0211	18.4252	18.3624	18.3408	P63092	GNAS2_HUMAN	GNAS
24.0526	25.0935	24.0772	22.8191	23.1063	23.4425	P63104	1433Z_HUMAN	YWHAZ
20.2419	21.1143	20.2989	18.5731	18.2042	18.714	P63151	2ABA_HUMAN	PPP2R2A
19.4359	20.4476	19.2466	17.3145	18.5582	19.0821	P63167	DYL1_HUMAN	DYNLL1
17.793	18.8576	17.417	17.185	17.4893	17.417	P63172	DYLT1_HUMAN	DYNLT1
22.6298	23.2821	22.6649	23.7389	23.9134	23.7895	P63173	RL38_HUMAN	RPL38
20.1332	20.2877	20.0691	19.4004	19.5713	19.6382	P63208	SKP1_HUMAN	SKP1
15.9043	21.9566	19.7123	20.4375	20.7307	20.4067	P63218	GBG5_HUMAN	GNG5
23.4551	23.5285	23.5045	25.6703	25.6292	25.9134	P63220	RS21_HUMAN	RPS21
22.9725	23.7995	22.8932	22.7223	22.6757	22.6186	P63241	IF5A1_HUMAN	EIF5A
22.8651	23.0625	22.6475	21.9672	22.1015	22.0658	P63244	RACK1_HUMAN	RACK1
19.0671	19.6817	18.9373	18.1507	18.2279	18.4087	P63279	UBC9_HUMAN	UBE2I
15.7051	17.342	16.2798	14.0955	17.5432	20.0559	P63313	TYB10_HUMAN	TMSB10
21.0156	22.6253	20.3752	18.8144	19.0156	19.6006	P67775	PP2AA_HUMAN	PPP2CA
20.8034	21.5165	20.3538	20.0559	20.3538	20.343	P67809	YBOX1_HUMAN	YBX1
18.9049	20.4676	18.0532	17.624	17.8965	17.92	P67812	SC11A_HUMAN	SEC11A
19.8759	20.3101	19.2604	18.2741	18.7987	18.7471	P67870	CSK2B_HUMAN	CSNK2B
22.8054	23.4425	22.8423	21.5451	21.5261	21.6886	P67936	TPM4_HUMAN	TPM4
22.0983	22.3239	22.4526	20.9951	21.2764	21.0821	P68032	ACTC_HUMAN	ACTC1
19.5589	19.6852	19.8331	19.9459	19.9214	20.0951	P68036	UB2L3_HUMAN	UBE2L3
25.9825	27.604	25.8623	24.3712	24.6971	25.0567	P68104	EF1A1_HUMAN	EEF1A1
28.5315	28.509	28.0762	27.4551	27.1115	27.4234	P68133	ACTS_HUMAN	ACTA1
20.417	23.2361	19.7471	20.1825	20.0559	20.3752	P68363	TBA1B_HUMAN	TUBA1B
22.1519	22.7915	21.8727	20.3962	20.895	20.9171	P68366	TBA4A_HUMAN	TUBA4A
23.0426	23.9043	22.895	20.8113	21.4775	21.8987	P68371	TBB4B_HUMAN	TUBB4B
18.7969	20.2066	18.8846	17.68	18.4456	18.3836	P68400	CSK21_HUMAN	CSNK2A1
19.7975	21.6276	20.0951	18.3365	18.5432	18.0156	P68402	PA1B2_HUMAN	PAFAH1B2
16.489	16.2567	15.6937	14.745	14.5433	15.9693	P68431	H31_HUMAN	HIST1H3A
26.632	26.3729	26.4969	26.2317	26.1371	26.1273	P68871	HBB_HUMAN	HBB
17.7479	20.3211	17.8423	16.5173	17.5356	17.1946	P69849	NOMO3_HUMAN	NOMO3
17.0133	19.0211	18.0951	17.1752	17.6311	17.1752	P69892	HBG2_HUMAN	HBG2
25.3444	25.1488	25.2317	24.0443	24.1332	24.3031	P69905	HBA_HUMAN	HBA1
22.6562	22.6342	22.6736	22.8054	22.632	22.9829	P78324	SHPS1_HUMAN	SIRPA
17.4733	19.3145	17.2232	12.7109	14.7099	14.3233	P78344	IF4G2_HUMAN	EIF4G2
19.4227	20.1206	19.4108	17.7406	17.9601	18.185	P78347	GTF2I_HUMAN	GTF2I
21.85	23.3101	21.6714	19.9459	20.4273	20.4375	P78371	TCPB_HUMAN	CCT2
20.9459	21.2933	20.9742	22.1015	22.1612	22.2679	P78385	KRT83_HUMAN	KRT83
15.8043	16.0097	17.9992	19.1104	18.9909	19.3983	P78386	KRT85_HUMAN	KRT85
20.002	20.0156	19.1079	18.4252	17.9083	18.734	P78417	GSTO1_HUMAN	GSTO1
20.4775	19.9054	20.2535	19.2419	19.392	19.2161	P78527	PRKDC_HUMAN	PRKDC
21.1581	21.1825	21.1206	20.9459	20.9243	20.85	P78563	RED1_HUMAN	ADARB1
21.2243	21.002	21.2707	21.1395	21.1825	21.0756	P80108	PHLD_HUMAN	GPLD1
15.2501	15.6495	14.6382	17.6311	17.8175	17.1655	P80188	NGAL_HUMAN	LCN2
16.7744	16.8727	16.8484	15.7393	15.4318	15.1984	P80723	BASP1_HUMAN	BASP1
20.8191	20.5069	20.5731	20.5356	20.3962	20.5069	P80748	LV302_HUMAN
26.9869	26.8019	27.1604	26.4409	26.5255	26.5898	P81605	DCD_HUMAN	DCD
20.8727	22.2707	20.8113	22.7512	21.4221	22.7119	P82979	SARNP_HUMAN	SARNP
21.5404	22.8839	21.4576	20.9882	21.1143	21.1269	P83731	RL24_HUMAN	RPL24
20.4476	22.2185	20.7715	20.0691	20.1206	20.1079	P83881	RL36A_HUMAN	RPL36A
18.4578	18.0585	18.0743	16.5492	17.1946	17.6024	P83916	CBX1_HUMAN	CBX1
21.8385	22.417	21.4273	20.6971	20.8727	21.1332	P84077	ARF1_HUMAN	ARF1
16.1275	16.4624	15.0058	16.579	17.3056	17.7667	P84085	ARF5_HUMAN	ARF5
18.3253	19.6006	19.265	18.2419	18.4696	18.963	P84095	RHOG_HUMAN	RHOG
21.7223	21.7836	21.2066	22.0325	22.002	22.0526	P84098	RL19_HUMAN	RPL19
22.6409	24.1719	22.6119	22.5285	22.4825	22.8839	P84103	SRSF3_HUMAN	SRSF3
14.766	16.8238	16.7731	14.9211	14.3714	14.7526	P84243	H33_HUMAN	H3F3A
18.6415	18.3581	18.4496	17.5507	14.2151	17.3752	P98160	PGBM_HUMAN	HSPG2
22.0658	22.5093	21.7995	21.3805	21.5961	21.714	P99999	CYC_HUMAN	CYCS
21.4273	22.6584	21.3156	20.5915	20.7715	21.0691	Q00325	MPCP_HUMAN	SLC25A3
18.468	19.4334	18.0795	18.1407	17.0211	16.4301	Q00341	VIGLN_HUMAN	HDLBP
18.4535	18.4252	16.3777	14.3132	15.1317	12.8746	Q00534	CDK6_HUMAN	CDK6
21.391	22.7856	21.7348	19.0265	20.8034	19.5356	Q00535	CDK5_HUMAN	CDK5
19.8547	21.4626	19.5842	17.3836	18.6382	18.7892	Q00577	PURA_HUMAN	PURA
22.1015	23.5869	21.8423	20.4067	20.7389	21.4118	Q00610	CLH1_HUMAN	CLTC
17.4702	18.2185	17.9992	20.0292	20.2302	20.1079	Q00688	FKBP3_HUMAN	FKBP3
23.9043	25.1527	23.8385	22.3294	22.4825	22.5189	Q00839	HNRPU_HUMAN	HNRNPU
19.7629	20.2185	19.4149	18.68	18.6971	18.8636	Q01082	SPTB2_HUMAN	SPTBN1
18.1805	19.5489	18.5011	17.2137	15.6266	15.997	Q01085	TIAR_HUMAN	TIAL1
17.8199	18.0372	16.3373	17.4815	18.2512	16.3803	Q01105	SET_HUMAN	SET
21.9024	23.5285	21.9061	20.1206	19.6697	20.3962	Q01130	SRSF2_HUMAN	SRSF2
17.343	20.4273	17.9083	16.8113	13.5213	16.4688	Q01433	AMPD2_HUMAN	AMPD2
23.5165	23.6096	23.5404	23.2961	23.5522	23.7594	Q01469	FABP5_HUMAN	FABP5
21.8152	23.4041	21.6929	20.1581	20.6886	21.0886	Q01518	CAP1_HUMAN	CAP1
19.105	20.3645	19.3167	17.417	18.6276	18.7634	Q01813	PFKAP_HUMAN	PFKP
21.1457	22.6992	21.7098	15.3722	19.9742	15.259	Q01844	EWS_HUMAN	EWSR1
21.8113	20.4874	21.5498	18.3012	18.8018	19.0821	Q02252	MMSA_HUMAN	ALDH6A1
23.848	23.7492	23.8858	23.0071	22.9566	23.0772	Q02413	DSG1_HUMAN	DSG1
21.4118	22.8249	21.0756	20.9672	20.714	21.1581	Q02543	RL18A_HUMAN	RPL18A
16.0583	18.3365	14.5126	14.9132	14.8077	14.8968	Q02750	MP2K1_HUMAN	MAP2K1
21.7955	23.1222	22.1143	20.4476	20.8034	20.3211	Q02790	FKBP4_HUMAN	FKBP4
16.715	18.5805	17.9431	15.601	17.185	17.5582	Q02809	PLOD1_HUMAN	PLOD1
20.68	21.1765	20.3321	18.714	19.1946	19.1777	Q02818	NUCB1_HUMAN	NUCB1
21.3592	21.6453	21.3321	20.2066	20.0951	20.0559	Q02878	RL6_HUMAN	RPL6
19.472	20.0426	19.5545	18.2696	18.2787	17.9826	Q02880	TOP2B_HUMAN	TOP2B
18.5422	19.6417	18.547	15.3887	16.7602	15.8557	Q02978	M2OM_HUMAN	SLC25A11
20.6364	20.4874	20.417	20.1825	20.2185	20.3962	Q02985	FHR3_HUMAN	CFHR3
22.9298	22.8802	22.8746	22.5117	22.3988	22.44	Q03591	FHR1_HUMAN	CFHR1
19.2473	20.5731	19.0265	17.7471	18.3321	18.7731	Q04323	UBXN1_HUMAN	UBXN1
19.1779	19.6222	19.0399	18.417	18.0156	18.5582	Q04637	IF4G1_HUMAN	EIF4G1
24.4614	24.239	24.4234	24.5696	24.5225	24.5165	Q04695	K1C17_HUMAN	KRT17
20.6096	20.654	20.8651	20.2535	20.3321	20.1079	Q04756	HGFA_HUMAN	HGFAC
20.9459	21.3376	20.3962	19.2787	19.0795	19.4972	Q04760	LGUL_HUMAN	GLO1
19.6192	19.4676	19.5878	18.786	19.0612	18.9686	Q04837	SSBP_HUMAN	SSBP1
21.4273	23.002	21.4015	20.4676	20.6364	21.1269	Q04917	1433F_HUMAN	YWHAH
15.9636	15.3752	15.0447	15.3092	16.3735	14.9132	Q04941	PLP2_HUMAN	PLP2
20.7223	22.3403	20.953	18.7764	19.6096	20.6628	Q05193	DYN1_HUMAN	DNM1
19.0905	20.5638	18.1704	14.9811	18.3794	18.5657	Q05397	FAK1_HUMAN	PTK2
19.9459	16.4783	18.0795	14.2586	16.3304	16.2641	Q05519	SRS11_HUMAN	SRSF11
18.98	19.647	18.3624	17.0532	16.624	17.3495	Q05639	EF1A2_HUMAN	EEF1A2
14.5234	18.3709	14.0871	15.4704	16.68	16.9882	Q05655	KPCD_HUMAN	PRKCD
21.5165	21.2989	21.4825	18.7828	18.5694	18.8846	Q05682	CALD1_HUMAN	CALD1
22.9864	22.5356	22.7451	22.3211	22.4601	22.2036	Q06033	ITIH3_HUMAN	ITIH3
18.2397	19.5337	18.8113	16.7109	16.8727	17.4576	Q06124	PTN11_HUMAN	PTPN11
19.1863	20.3211	18.7471	17.9714	17.9545	18.2372	Q06210	GFPT1_HUMAN	GFPT1
21.4825	22.0821	21.4067	20.7553	20.953	20.953	Q06323	PSME1_HUMAN	PSME1
24.9088	25.7234	25.0105	24.1488	24.4738	25.1095	Q06830	PRDX1_HUMAN	PRDX1
22.0886	22.3184	21.4526	21.1206	20.6971	21.1765	Q07020	RL18_HUMAN	RPL18
21.6671	21.3645	21.6276	20.8191	20.9882	20.1332	Q07021	C1QBP_HUMAN	C1QBP
16.5853	17.6024	17.2787	16.9658	16.8606	17.4334	Q07065	CKAP4_HUMAN	CKAP4
19.9459	19.8787	19.5988	18.9545	19.002	19.2137	Q07666	KHDR1_HUMAN	KHDRBS1
18.2763	19.5451	17.7207	14.7788	12.687	15.7773	Q07866	KLC1_HUMAN	KLC1
19.4859	20.8113	19.786	17.6662	17.7923	19.1728	Q07954	LRP1_HUMAN	LRP1
21.0088	22.3484	20.8576	20.5451	20.6628	20.2764	Q07955	SRSF1_HUMAN	SRSF1
18.3756	19.9601	18.2741	18.3277	18.2512	18.1801	Q07960	RHG01_HUMAN	ARHGAP1
21.5545	21.5915	21.5638	20.8269	20.8191	20.8876	Q08188	TGM3_HUMAN	TGM3
18.5232	20.2535	17.7923	17.8545	15.959	17.7537	Q08209	PP2BA_HUMAN	PPP3CA
21.2933	22.1673	21.0951	20.3321	20.6006	20.343	Q08211	DHX9_HUMAN	DHX9
18.0734	18.1946	18.1946	16.2636	16.1746	16.0102	Q08257	QOR_HUMAN	CRYZ
22.5285	22.3484	22.4425	21.5404	21.4874	21.654	Q08380	LG3BP_HUMAN	LGALS3BP
23.4041	23.2258	23.4041	22.7776	22.8932	22.8307	Q08554	DSC1_HUMAN	DSC1
16.5131	16.4515	13.5229	16.4154	17.2232	17.1556	Q08722	CD47_HUMAN	CD47
18.136	18.8906	18.1605	18.2466	16.8846	16.5142	Q08752	PPID_HUMAN	PPID
20.4676	22.0156	20.5165	19.8408	19.7955	19.7876	Q08945	SSRP1_HUMAN	SSRP1
19.2001	20.0951	18.8936	16.9316	19.597	20.7389	Q08J23	NSUN2_HUMAN	NSUN2
21.7553	22.1488	21.4726	20.4676	20.5638	20.3645	Q09028	RBBP4_HUMAN	RBBP4
23.0658	24.4234	23.4676	20.2066	20.5915	21.0224	Q09666	AHNK_HUMAN	AHNAK
15.918	17.2021	15.6297	13.5423	15.5204	15.9613	Q10471	GALT2_HUMAN	GALNT2
19.1167	20.1457	19.0585	17.7273	17.4415	17.9083	Q10567	AP1B1_HUMAN	AP1B1
20.2419	20.2419	20.3538	19.9459	19.9009	20.002	Q12805	FBLN3_HUMAN	EFEMP1
21.0886	20.4576	21.0224	21.0088	21.2185	21.0691	Q12830	BPTF_HUMAN	BPTF
19.1194	20.9243	19.1655	18.2326	18.7699	18.2279	Q12874	SF3A3_HUMAN	SF3A3
19.4438	21.0691	19.624	14.7271	14.8925	21.0756	Q12904	AIMP1_HUMAN	AIMP1
20.9459	21.8538	20.7223	19.1777	18.8545	18.8965	Q12905	ILF2_HUMAN	ILF2
21.0559	21.4273	20.8876	20.3101	20.417	20.3645	Q12906	ILF3_HUMAN	ILF3
20.714	21.9777	20.9882	19.3602	19.1605	19.5878	Q12907	LMAN2_HUMAN	LMAN2
17.2214	15.4831	16.5731	16.311	16.5775	15.7445	Q12913	PTPRJ_HUMAN	PTPRJ
20.5545	20.4273	20.4775	19.4293	19.4516	19.8636	Q12931	TRAP1_HUMAN	TRAP1
20.0821	19.7731	15.1974	13.8063	14.9468	15.1231	Q12996	CSTF3_HUMAN	CSTF3
17.1582	17.4415	16.9083	17.7731	16.3074	17.0951	Q13011	ECH1_HUMAN	ECH1
18.841	18.9992	18.3233	18.1155	13.4909	14.2572	Q13033	STRN3_HUMAN	STRN3
16.7421	20.5915	15.9331	14.1165	15.756	20.3962	Q13043	STK4_HUMAN	STK4
18.3241	20.1946	17.1257	15.5299	16.6096	17.8606	Q13045	FLII_HUMAN	FLII
17.6426	19.6364	17.5951	15.3853	17.1946	16.2061	Q13085	ACACA_HUMAN	ACACA
18.8614	20.654	18.6903	17.5657	16.579	16.4592	Q13094	LCP2_HUMAN	LCP2
17.6971	19.0211	18.0319	15.5378	15.2765	17.1457	Q13098	CSN1_HUMAN	GPS1
27.8741	27.6865	27.7708	25.5551	25.5522	25.6012	Q13103	SPP24_HUMAN	SPP2
16.3191	19.4149	16.1457	14.7778	15.3148	14.0276	Q13131	AAPK1_HUMAN	PRKAA1
19.7672	20.953	19.9098	17.9882	18.714	19.1002	Q13148	TADBP_HUMAN	TARDBP
20.2989	21.2593	20.3962	18.7892	19.2741	18.9882	Q13151	ROA0_HUMAN	HNRNPA0
16.2952	19.0479	16.2456	15.0287	13.6954	16.0447	Q13155	AIMP2_HUMAN	AIMP2
22.0054	23.7796	21.9601	19.0585	19.1655	19.6852	Q13162	PRDX4_HUMAN	PRDX4
19.186	21.0886	19.68	16.5326	17.4736	18.8144	Q13177	PAK2_HUMAN	PAK2
20.4775	20.9459	20.3538	19.9459	19.7634	19.778	Q13185	CBX3_HUMAN	CBX3
19.4946	21.3045	19.5878	18.5011	18.8636	19.113	Q13200	PSMD2_HUMAN	PSMD2
18.1842	18.7987	19.1282	18.3277	17.5507	17.6869	Q13201	MMRN1_HUMAN	MMRN1
21.5069	22.1206	21.4221	18.7373	19.6222	19.5878	Q13228	SBP1_HUMAN	SELENBP1
18.2542	18.6766	18.2832	17.786	17.7987	17.9658	Q13242	SRSF9_HUMAN	SRSF9
18.9242	21.0292	18.7373	17.9142	19.0426	19.1801	Q13243	SRSF5_HUMAN	SRSF5
22.4196	23.4923	22.3672	21.0292	21.2185	21.5961	Q13247	SRSF6_HUMAN	SRSF6
21.4476	22.1174	21.4118	19.8712	19.9882	20.0559	Q13263	TIF1B_HUMAN	TRIM28
20.1946	20.68	19.8817	18.7634	18.5878	18.8081	Q13283	G3BP1_HUMAN	G3BP1
18.4343	20.4972	18.528	18.4293	18.6132	18.4854	Q13310	PABP4_HUMAN	PABPC4
19.5422	20.8191	19.1581	18.1357	17.92	17.7923	Q13347	EIF3I_HUMAN	EIF3I
18.6705	18.7796	17.8727	16.9992	17.3581	17.0847	Q13363	CTBP1_HUMAN	CTBP1
21.2243	20.5261	21.2535	20.714	20.2877	20.3857	Q13404	UB2V1_HUMAN	UBE2V1
17.8418	19.4395	18.5805	16.4004	17.92	18.4815	Q13409	DC1I2_HUMAN	DYNC1I2
18.2407	19.1825	17.9714	17.5432	15.8533	17.5582	Q13418	ILK_HUMAN	ILK
18.3745	20.5915	20.1946	17.0532	14.8361	19.0453	Q13423	NNTM_HUMAN	NNT
20.6886	21.3645	20.4676	18.3495	19.6697	19.4415	Q13435	SF3B2_HUMAN	SF3B2
14.6499	19.0426	15.5333	17.3495	18.0951	17.7005	Q13492	PICAL_HUMAN	PICALM
17.7437	21.2185	18.4334	14.632	17.0211	16.7987	Q13509	TBB3_HUMAN	TUBB3
18.5117	17.7207	18.4933	17.1053	18.3101	18.2967	Q13510	ASAH1_HUMAN	ASAH1
15.4456	17.0954	15.8254	20.6886	20.5915	19.9039	Q13526	PIN1_HUMAN	PIN1
17.948	19.1407	17.2232	15.189	16.8484	18.3145	Q13555	KCC2G_HUMAN	CAMK2G
19.527	21.002	19.5299	17.1357	18.1704	19.5489	Q13561	DCTN2_HUMAN	DCTN2
17.7383	18.7828	18.0743	16.734	15.7444	15.8113	Q13586	STIM1_HUMAN	STIM1
20.4273	20.4874	20.002	18.7634	18.0532	18.4334	Q13642	FHL1_HUMAN	FHL1
18.6129	18.0585	16.1536	13.8655	16.039	14.8464	Q13724	MOGS_HUMAN	MOGS
15.7925	15.3478	14.7885	15.4054	15.0362	15.4767	Q13740	CD166_HUMAN	ALCAM
23.3645	23.1395	23.4041	23.2448	23.2679	23.1534	Q13790	APOF_HUMAN	APOF
21.0951	21.0756	20.9459	18.7828	19.0743	18.8965	Q13813	SPTN1_HUMAN	SPTAN1
21.4825	21.2361	21.3484	20.6006	20.4375	20.3962	Q13835	PKP1_HUMAN	PKP1
21.8802	22.9619	21.9742	20.9098	20.9243	21.0156	Q13838	DX39B_HUMAN	DDX39B
21.4526	21.2821	21.7098	21.1825	21.002	21.2125	Q13867	BLMH_HUMAN	BLMH
16.345	18.3277	16.6787	15.0483	13.3109	14.3413	Q13868	EXOS2_HUMAN	EXOSC2
18.969	19.3878	19.9098	18.1801	19.3516	19.3189	Q13885	TBB2A_HUMAN	TUBB2A
16.4422	18.6628	17.1155	16.7731	17.3581	17.1946	Q13895	BYST_HUMAN	BYSL
20.7876	20.85	20.9171	20.6096	20.6006	20.6096	Q13939	CALI_HUMAN	CCIN
18.7507	18.1801	17.8727	16.7987	16.8606	16.7471	Q14008	CKAP5_HUMAN	CKAP5
19.6494	19.5694	19.8423	18.5011	18.8757	18.9316	Q14011	CIRBP_HUMAN	CIRBP
21.0756	22.3645	20.953	20.7553	21.654	22.9601	Q14019	COTL1_HUMAN	COTL1
22.5731	23.417	22.4576	21.2877	21.502	21.3752	Q14103	HNRPD_HUMAN	HNRNPD
18.7844	18.4972	18.5582	17.8787	18.1704	17.5356	Q14126	DSG2_HUMAN	DSG2
19.8047	21.0691	19.3255	18.0638	18.4211	18.8515	Q14141	SEPT6_HUMAN	45541
18.9729	21.2419	19.0426	17.8545	17.9431	17.9083	Q14152	EIF3A_HUMAN	EIF3A
19.4756	20.953	19.5713	15.4578	15.4004	15.5747	Q14155	ARHG7_HUMAN	ARHGEF7
16.9597	19.4854	17.6311	18.714	14.7948	15.6565	Q14157	UBP2L_HUMAN	UBAP2L
15.3666	18.3962	14.3377	13.9293	14.1984	14.0327	Q14165	MLEC_HUMAN	MLEC
19.7256	20.1079	20.1581	18.209	18.4736	18.9854	Q14194	DPYL1_HUMAN	CRMP1
18.8648	18.4293	17.8906	13.8566	15.2557	19.4273	Q14195	DPYL3_HUMAN	DPYSL3
17.2658	19.0399	16.8238	14.2312	14.8659	15.7987	Q14203	DCTN1_HUMAN	DCTN1
20.1946	21.9352	20.1704	18.9258	18.9965	19.8846	Q14204	DYHC1_HUMAN	DYNC1H1
17.2435	18.2696	17.2419	16.68	16.9431	16.8238	Q14210	LY6D_HUMAN	LY6D
17.8856	16.9476	17.3233	16.601	16.8965	15.276	Q14242	SELPL_HUMAN	SELPLG
19.8552	19.3343	19.7123	16.0362	16.786	18.1898	Q14247	SRC8_HUMAN	CTTN
16.595	17.9258	13.0189	14.3304	13.5909	15.0621	Q14254	FLOT2_HUMAN	FLOT2
18.8978	18.9488	18.8697	14.7285	18.3056	18.3321	Q14315	FLNC_HUMAN	FLNC
17.9186	18.5768	17.2657	13.6796	16.1337	14.0663	Q14318	FKBP8_HUMAN	FKBP8
17.5499	19.0211	18.0951	18.5988	17.9826	18.2419	Q14344	GNA13_HUMAN	GNA13
19.5312	20.895	19.6988	18.5204	18.1457	18.3581	Q14498	RBM39_HUMAN	RBM39
17.2072	17.4972	15.6387	15.7654	16.0547	13.4579	Q14515	SPRL1_HUMAN	SPARCL1
22.4676	22.4576	22.3645	21.9847	22.2707	22.1111	Q14520	HABP2_HUMAN	HABP2
20.1079	19.8936	19.8408	21.1886	21.265	21.0292	Q14525	KT33B_HUMAN	KRT33B
19.6628	20.6006	19.4129	18.4972	18.4334	18.4087	Q14566	MCM6_HUMAN	MCM6
21.0088	20.7634	20.9812	20.7389	20.7876	20.8346	Q14574	DSC3_HUMAN	DSC3
25.8215	25.5955	25.772	25.604	25.5404	25.6012	Q14624	ITIH4_HUMAN	ITIH4
18.5509	20.7223	18.8965	17.3408	18.3101	18.2466	Q14677	EPN4_HUMAN	CLINT1
21.8191	21.7553	21.7265	20.9812	20.953	21.0359	Q14697	GANAB_HUMAN	GANAB
15.4264	18.7005	15.3448	13.9054	13.9986	15.3353	Q14738	2A5D_HUMAN	PPP2R5D
18.6234	20.0821	19.0612	18.1407	17.6024	18.7373	Q14764	MVP_HUMAN	MVP
18.6501	18.4087	18.6453	17.6662	17.5657	18.0102	Q14766	LTBP1_HUMAN	LTBP1
19.2433	19.6886	18.8423	17.3752	18.1053	17.3752	Q14839	CHD4_HUMAN	CHD4
20.8191	22.0088	20.9812	21.3645	21.5685	21.8987	Q14847	LASP1_HUMAN	LASP1
20.9316	22.2243	20.6628	19.4149	19.3962	19.6132	Q14974	IMB1_HUMAN	KPNB1
17.1683	18.2922	15.6676	17.3836	16.2382	16.8361	Q14980	NUMA1_HUMAN	NUMA1
18.3826	19.6835	17.9882	19.1679	17.9373	18.2279	Q14C86	GAPD1_HUMAN	GAPVD1
15.0489	17.8876	17.3145	17.7273	17.6523	16.1811	Q14CN4	K2C72_HUMAN	KRT72
17.493	18.9287	15.5743	14.4664	16.9992	17.7987	Q15006	EMC2_HUMAN	EMC2
18.3705	19.4616	18.3962	18.265	18.4293	18.8081	Q15008	PSMD6_HUMAN	PSMD6
20.265	21.7876	19.9882	18.4252	19.0102	19.7207	Q15019	SEPT2_HUMAN	45537
20.5545	21.8191	20.6006	18.7005	18.6937	19.3878	Q15029	U5S1_HUMAN	EFTUD2
21.5961	21.3699	21.5869	20.9742	21.1395	21.0625	Q15056	IF4H_HUMAN	EIF4H
20.2989	19.8438	18.2604	18.7667	19.1002	18.3667	Q15063	POSTN_HUMAN	POSTN
16.173	17.1162	14.5873	15.1908	16.0951	13.6773	Q15067	ACOX1_HUMAN	ACOX1
22.2989	23.1673	21.9985	20.5638	20.953	21.1395	Q15084	PDIA6_HUMAN	PDIA6
19.711	20.7634	19.7667	18.7005	18.8238	18.7106	Q15102	PA1B3_HUMAN	PAFAH1B3
19.1299	18.8636	19.4191	17.6731	17.9142	18.0265	Q15113	PCOC1_HUMAN	PCOLCE
17.0122	17.8906	14.2512	13.5454	14.1192	15.0691	Q15147	PLCB4_HUMAN	PLCB4
18.6605	18.4211	18.8207	17.4415	18.4854	18.7073	Q15166	PON3_HUMAN	PON3
20.6714	20.2419	20.3752	19.3123	19.2967	19.4835	Q15181	IPYR_HUMAN	PPA1
21.6671	21.9423	21.5545	20.0559	20.0691	20.1332	Q15185	TEBP_HUMAN	PTGES3
16.0422	18.7602	17.3233	14.3403	14.9636	15.1596	Q15208	STK38_HUMAN	STK38
21.7634	22.2989	21.8839	20.5356	20.8034	20.8876	Q15233	NONO_HUMAN	NONO
19.9459	21.3805	19.7907	19.1282	18.786	18.9373	Q15287	RNPS1_HUMAN	RNPS1
19.571	19.5731	19.6293	20.6453	20.8876	20.8651	Q15323	K1H1_HUMAN	KRT31
19.657	19.6697	19.3101	19.2718	19.4933	19.0873	Q15363	TMED2_HUMAN	TMED2
24.0935	25.0401	23.9225	22.4221	22.695	22.8054	Q15365	PCBP1_HUMAN	PCBP1
22.0325	22.9548	21.7056	20.2764	20.5823	20.4874	Q15366	PCBP2_HUMAN	PCBP2
17.8281	20.2535	18.3624	17.3836	16.2326	16.6082	Q15369	ELOC_HUMAN	TCEB1
20.8576	21.5777	20.8576	20.2419	20.2877	20.0156	Q15370	ELOB_HUMAN	TCEB2
16.25	19.6453	17.3495	14.8775	14.906	16.7471	Q15382	RHEB_HUMAN	RHEB
16.2244	22.6562	22.6298	21.953	21.2707	21.1825	Q15388	TOM20_HUMAN	TOMM20
20.9459	22.2125	20.7553	19.2042	19.7747	19.895	Q15393	SF3B3_HUMAN	SF3B3
20.5545	21.1332	20.6453	18.209	18.6347	19.0265	Q15404	RSU1_HUMAN	RSU1
19.6472	19.6168	18.8787	17.7987	18.265	18.0951	Q15424	SAFB1_HUMAN	SAFB
19.1262	20.0691	18.734	19.0184	19.1002	19.0899	Q15427	SF3B4_HUMAN	SF3B4
14.7343	17.9937	17.3145	16.0145	14.2431	12.3163	Q15435	PP1R7_HUMAN	PPP1R7
18.2875	18.7634	17.8667	14.3221	16.7731	17.2696	Q15436	SC23A_HUMAN	SEC23A
19.1657	20.3645	18.9798	17.2696	14.3476	18.2512	Q15459	SF3A1_HUMAN	SF3A1
19.768	19.4696	19.3941	19.3538	19.3962	19.4273	Q15485	FCN2_HUMAN	FCN2
23.0122	22.6992	22.928	22.3672	22.3511	22.3045	Q15517	CDSN_HUMAN	CDSN
18.0207	18.3538	18.0426	17.3408	18.0211	17.1752	Q15555	MARE2_HUMAN	MAPRE2
17.7703	18.0691	17.185	15.5805	16.5922	16.3286	Q15560	TCEA2_HUMAN	TCEA2
20.2419	20.2419	20.7796	20.1704	19.7056	19.8846	Q15582	BGH3_HUMAN	TGFBI
18.6816	20.4676	18.606	17.6168	17.9373	17.9882	Q15631	TSN_HUMAN	TSN
14.1839	15.5922	14.4681	17.5432	17.624	14.5501	Q15637	SF01_HUMAN	SF1
21.0951	22.3403	21.3211	19.4004	19.5069	19.6852	Q15651	HMGN3_HUMAN	HMGN3
19.7666	21.0224	19.7173	18.562	19.0769	19.0292	Q15691	MARE1_HUMAN	MAPRE1
21.7553	22.5045	21.5777	20.4375	20.7634	20.6096	Q15717	ELAV1_HUMAN	ELAVL1
15.39	16.2352	15.1136	16.0909	15.5204	15.3819	Q15738	NSDHL_HUMAN	NSDHL
19.1662	19.4874	19.1028	18.6523	18.1946	18.417	Q15746	MYLK_HUMAN	MYLK
18.5247	18.5356	18.6024	16.786	17.417	17.0319	Q15758	AAAT_HUMAN	SLC1A5
21.2707	20.6628	20.8269	20.5915	20.4273	20.417	Q15828	CYTM_HUMAN	CST6
17.1031	18.9965	17.6937	15.1102	15.6439	16.7987	Q15833	STXB2_HUMAN	STXBP2
21.1457	21.5356	21.0493	20.6886	21.2125	21.2535	Q15843	NEDD8_HUMAN	NEDD8
19.5392	18.8361	19.3538	19.29	19.1002	19.3495	Q15848	ADIPO_HUMAN	ADIPOQ
21.7389	22.7492	21.5823	20.4676	20.6628	21.3752	Q15907	RB11B_HUMAN	RAB11B
17.4983	14.4738	16.494	14.5215	15.7343	15.6551	Q15942	ZYX_HUMAN	ZYX
19.9459	20.7796	19.4435	18.3189	18.0743	18.6276	Q16181	SEPT7_HUMAN	45542
18.7457	18.8238	18.6766	16.7987	14.6582	15.2858	Q16378	PROL4_HUMAN	PRR4
18.5585	20.7223	16.9658	14.6342	15.5296	18.2042	Q16401	PSMD5_HUMAN	PSMD5
20.1946	21.6453	20.1206	17.3495	17.6382	18.3538	Q16531	DDB1_HUMAN	DDB1
19.1028	20.7223	20.0821	19.4835	19.597	19.2922	Q16539	MK14_HUMAN	MAPK14
18.9422	21.7553	18.714	17.8545	17.6593	17.786	Q16543	CDC37_HUMAN	CDC37
21.343	22.928	21.4576	19.3815	20.0559	20.8269	Q16555	DPYL2_HUMAN	DPYSL2
19.6808	20.8191	19.4616	17.5127	17.5878	18.6417	Q16576	RBBP7_HUMAN	RBBP7
16.611	19.0664	16.008	17.6869	17.3581	16.68	Q16595	FRDA_HUMAN	FXN
21.391	21.2535	21.502	20.9601	20.9882	20.9171	Q16610	ECM1_HUMAN	ECM1
22.0054	23.48	22.1363	21.0625	21.2593	21.2877	Q16629	SRSF7_HUMAN	SRSF7
20.1581	22.1111	20.5165	18.5582	19.0612	19.0717	Q16630	CPSF6_HUMAN	CPSF6
18.3288	17.9826	17.5657	14.3163	14.4319	16.1713	Q16643	DREB_HUMAN	DBN1
19.5105	18.3709	18.9024	17.3056	17.624	18.3101	Q16658	FSCN1_HUMAN	FSCN1
17.4966	16.4001	18.417	14.6832	14.7817	14.639	Q16718	NDUA5_HUMAN	NDUFA5
19.9253	20.1457	20.0426	18.7569	19.0453	18.4854	Q16762	THTR_HUMAN	TST
21.9098	21.823	22.0723	20.1332	20.4476	20.4874	Q16774	KGUA_HUMAN	GUK1
25.5105	26.1155	24.4105	23.119	23.6096	23.3101	Q16777	H2A2C_HUMAN	HIST2H2AC
23.074	23.4298	23.4425	20.4775	19.6937	20.4576	Q16836	HCDH_HUMAN	HADH
18.1524	19.0532	17.8667	17.6311	18.0047	18.7406	Q16851	UGPA_HUMAN	UGP2
18.8665	19.8906	18.9431	17.5507	18.2787	17.6453	Q16864	VATF_HUMAN	ATP6V1F
19.9882	20.9812	19.654	17.7207	14.231	18.4129	Q16891	MIC60_HUMAN	IMMT
18.5001	19.3255	18.6766	17.6593	16.9882	16.3615	Q1KMD3	HNRL2_HUMAN	HNRNPUL2
20.5823	20.7056	19.8408	18.547	18.6697	19.0899	Q2TAY7	SMU1_HUMAN	SMU1
19.075	19.7521	18.562	18.2558	19.1155	19.3688	Q3MHD2	LSM12_HUMAN	LSM12
15.6132	17.9545	15.1871	13.5002	14.6334	14.8233	Q4G0F5	VP26B_HUMAN	VPS26B
21.5961	22.2821	21.8764	22.5731	22.2125	22.0918	Q4G0X9	CCD40_HUMAN	CCDC40
20.7056	20.4375	20.7471	20.3752	20.4273	20.6276	Q4KWH8	PLCH1_HUMAN	PLCH1
22.7223	23.9584	22.7895	21.343	20.7471	21.5451	Q52LJ0	FA98B_HUMAN	FAM98B
15.3521	15.9421	15.0773	16.7602	14.8435	15.9992	Q53FT3	HIKES_HUMAN	C11orf73
17.9678	17.2696	18.0319	16.6937	16.5731	16.6096	Q53GQ0	DHB12_HUMAN	HSD17B12
18.4202	19.3079	18.2372	16.3056	16.4624	16.3684	Q53H96	P5CR3_HUMAN	PYCRL
22.8132	24.4551	22.1015	21.2361	21.5731	22.9951	Q562R1	ACTBL_HUMAN	ACTBL2
16.209	16.1457	16.5038	16.0868	13.6568	15.4203	Q59EK9	RUN3A_HUMAN	RUNDC3A
16.3031	16.9094	16.8055	14.0624	15.9748	14.863	Q5BJF2	TMM97_HUMAN	TMEM97
17.9058	19.1994	18.1407	16.0254	17.4004	17.7406	Q5BKZ1	ZN326_HUMAN	ZNF326
22.3592	22.4196	22.3457	21.4972	21.4874	21.5404	Q5D862	FILA2_HUMAN	FLG2
21.2764	21.3045	21.4067	20.68	19.647	21.2361	Q5HYI8	RABL3_HUMAN	RABL3
17.4994	18.1357	17.68	13.8096	14.6344	14.0235	Q5JRA6	MIA3_HUMAN	MIA3
19.2347	20.2185	19.2066	16.9658	17.2787	16.8606	Q5SSJ5	HP1B3_HUMAN	HP1BP3
25.4551	25.3679	25.3612	24.4041	24.3239	24.4614	Q5T749	KPRP_HUMAN	KPRP
25.0148	24.7846	24.9271	24.1871	24.0443	23.7796	Q5T750	XP32_HUMAN	XP32
18.0206	18.9316	16.579	15.9622	14.7216	15.1725	Q5T8P6	RBM26_HUMAN	RBM26
14.7587	18.6347	16.92	15.6883	14.4805	17.5951	Q5TDH0	DDI2_HUMAN	DDI2
23.6757	24.3307	23.4425	22.1238	22.0756	22.3294	Q5TEC6	H3PS2_HUMAN	H3-2
16.3331	18.1507	17.6081	18.1507	14.6526	13.9315	Q658P3	STEA3_HUMAN	STEAP3
17.0167	17.3145	15.1548	16.4878	14.1002	15.3718	Q68EM7	RHG17_HUMAN	ARHGAP17
17.4529	19.2137	15.7286	15.357	15.2863	16.2714	Q6DD88	ATLA3_HUMAN	ATL3
16.2655	17.9142	15.4807	14.3881	14.7463	14.6059	Q6DKI1	RL7L_HUMAN	RPL7L1
19.7177	19.1994	19.2396	17.4496	19.3123	18.4576	Q6E0U4	DMKN_HUMAN	DMKN
17.5596	16.1694	17.9258	17.7537	17.4893	17.3233	Q6EMK4	VASN_HUMAN	VASN
17.4939	18.3145	15.9772	14.3181	16.387	18.2372	Q6IAA8	LTOR1_HUMAN	LAMTOR1
17.5225	19.2442	19.0795	18.2326	17.4252	18.0899	Q6IBS0	TWF2_HUMAN	TWF2
21.2419	20.9024	21.2302	20.5261	20.6096	20.5069	Q6KB66	K2C80_HUMAN	KRT80
17.3669	19.9882	17.6382	14.731	14.2701	15.7235	Q6P2E9	EDC4_HUMAN	EDC4
19.0673	20.9601	19.1482	17.1752	17.4004	17.5878	Q6P2Q9	PRP8_HUMAN	PRPF8
14.2652	16.5433	16.16	15.7911	17.3056	16.7471	Q6PKG0	LARP1_HUMAN	LARP1
20.9171	20.9098	20.9672	20.4375	20.4375	20.6096	Q6Q788	APOA5_HUMAN	APOA5
20.5545	20.6186	20.4775	20.1704	20.1457	20.1079	Q6UWP8	SBSN_HUMAN	SBSN
18.5999	18.5731	18.5165	17.5432	17.7073	17.734	Q6UX06	OLFM4_HUMAN	OLFM4
16.1496	17.0319	16.5687	15.7911	15.8213	16.0469	Q6UXB8	PI16_HUMAN	PI16
18.365	20.2877	18.1407	17.1257	16.5672	17.4972	Q6UXN9	WDR82_HUMAN	WDR82
18.3741	18.1752	18.1994	14.805	16.1235	15.0291	Q6V0I7	FAT4_HUMAN	FAT4
17.9591	18.6204	17.5432	16.6523	17.185	17.0426	Q6XE24	RBMS3_HUMAN	RBMS3
15.0439	17.2517	13.7039	15.365	13.2698	14.5687	Q6YHK3	CD109_HUMAN	CD109
18.8551	19.2673	19.3857	18.9316	19.0074	18.9601	Q6ZVX7	FBX50_HUMAN	NCCRP1
17.4011	20.5261	18.4736	18.1357	18.4656	18.3624	Q709C8	VP13C_HUMAN	VPS13C
27.5754	28.8264	27.8264	27.4394	26.3959	26.9977	Q71DI3	H32_HUMAN	HIST2H3A
22.6992	24.3511	22.9261	22.3962	22.265	22.6231	Q71UM5	RS27L_HUMAN	RPS27L
20.1946	19.9742	15.24	19.3321	18.417	14.8775	Q76LX8	ATS13_HUMAN	ADAMTS13
20.5823	21.2477	20.2764	19.163	19.3538	19.7667	Q7KZF4	SND1_HUMAN	SND1
17.8349	19.7796	17.3145	16.5778	15.846	15.508	Q7L014	DDX46_HUMAN	DDX46
19.3884	21.7876	19.8377	17.392	18.1605	18.4972	Q7L1Q6	BZW1_HUMAN	BZW1
17.8844	17.392	18.9882	17.3667	16.9431	17.5127	Q7L2E3	DHX30_HUMAN	DHX30
18.8835	20.3211	18.0795	16.2769	15.3339	15.968	Q7L2H7	EIF3M_HUMAN	EIF3M
19.7357	21.7796	19.8284	19.1777	18.6276	19.4415	Q7L576	CYFP1_HUMAN	CYFIP1
17.7046	17.3836	17.8423	17.4252	17.3056	17.5951	Q7L5L3	GDPD3_HUMAN	GDPD3
19.823	21.4576	19.8361	18.8113	19.1181	19.4696	Q7L5N1	CSN6_HUMAN	COPS6
16.9458	18.4696	17.0426	18.5731	18.9573	18.8018	Q7L9L4	MOB1B_HUMAN	MOB1B
18.8873	20.1332	18.6835	20.5545	20.6886	20.5823	Q7RTV0	PHF5A_HUMAN	PHF5A
15.3223	17.0743	14.6269	16.3786	14.7937	15.3819	Q7Z406	MYH14_HUMAN	MYH14
18.3612	19.6697	18.3189	17.8667	17.3752	16.9882	Q7Z4W1	DCXR_HUMAN	DCXR
18.0793	18.6417	18.3233	17.0743	16.1713	16.5908	Q7Z5L9	I2BP2_HUMAN	IRF2BP2
23.3778	23.2375	23.3239	22.7915	22.9189	22.8442	Q7Z794	K2C1B_HUMAN	KRT77
18.9992	19.1777	19.1002	15.3815	17.6168	14.7005	Q7Z7G0	TARSH_HUMAN	ABI3BP
19.5257	16.326	17.0951	14.7116	15.9803	16.281	Q86SE5	RALYL_HUMAN	RALYL
18.7894	20.0156	19.2066	18.8113	18.8606	18.8936	Q86SX6	GLRX5_HUMAN	GLRX5
18.867	20.265	19.0559	18.2232	17.7796	18.0319	Q86U42	PABP2_HUMAN	PABPN1
16.179	16.3547	16.0722	14.7699	16.0868	16.4925	Q86UD1	OAF_HUMAN	OAF
17.0185	16.9992	16.3391	17.1257	17.786	16.2895	Q86UE4	LYRIC_HUMAN	MTDH
20.2535	21.7512	19.9459	18.9573	19.5842	20.0292	Q86UX7	URP2_HUMAN	FERMT3
20.4874	22.5638	20.5069	18.8936	18.6168	19.0899	Q86VP6	CAND1_HUMAN	CAND1
16.8806	19.0559	17.0102	15.2159	14.7046	14.7313	Q86X55	CARM1_HUMAN	CARM1
14.656	24.1795	24.0691	14.7755	22.2593	23.2258	Q86Y46	K2C73_HUMAN	KRT73
26.2481	26.4707	26.2679	15.4021	25.3811	25.7415	Q86YA3	ZGRF1_HUMAN	ZGRF1
17.9399	17.5049	18.0743	17.528	17.9142	17.7987	Q86YW5	TRML1_HUMAN	TREML1
23.0723	23.1704	22.9933	22.1795	22.0854	22.1612	Q86YZ3	HORN_HUMAN	HRNR
19.8728	20.3211	20.002	17.3836	18.2922	18.5394	Q8IUE6	H2A2B_HUMAN	HIST2H2AB
18.0079	18.3495	18.6132	18.8207	18.2877	18.1704	Q8IW75	SPA12_HUMAN	SERPINA12
15.8904	18.1248	16.687	14.648	14.3443	15.8799	Q8IWL1	SFPA2_HUMAN	SFTPA2
17.7158	18.0102	17.6523	15.9658	16.093	17.1155	Q8IWS0	PHF6_HUMAN	PHF6
18.4358	19.7987	18.3277	17.4736	13.6422	17.0426	Q8IXM2	BAP18_HUMAN	BAP18
17.96	19.5507	17.9545	14.2712	15.2432	12.5455	Q8IY81	SPB1_HUMAN	FTSJ3
18.72	20.4676	17.8484	16.3562	15.2326	14.8435	Q8IYD1	ERF3B_HUMAN	GSPT2
18.8526	18.8081	17.2419	15.3094	18.977	15.1328	Q8IZ83	A16A1_HUMAN	ALDH16A1
19.2113	20.3321	19.1777	17.0532	18.0743	17.7471	Q8IZP0	ABI1_HUMAN	ABI1
18.2351	18.5204	18.0847	17.2696	17.4893	17.4576	Q8N128	F177A_HUMAN	FAM177A1
18.0102	18.2326	18.0156	17.6593	17.0426	17.2604	Q8N163	CCAR2_HUMAN	CCAR2
17.5052	18.6628	17.6731	17.2137	16.2099	16.9882	Q8N1F7	NUP93_HUMAN	NUP93
18.1507	19.7892	17.2787	17.4576	17.3408	17.7923	Q8N1G4	LRC47_HUMAN	LRRC47
28.2847	28.1652	28.249	27.5389	27.4629	27.5165	Q8N1N4	K2C78_HUMAN	KRT78
30.2193	30.362	30.1724	28.7453	28.9814	29.0243	Q8N257	H2B3B_HUMAN	HIST3H2BB
18.2903	20.8034	17.805	17.6662	17.7005	18.0691	Q8N335	GPD1L_HUMAN	GPD1L
17.8611	18.8545	16.9431	14.2702	14.9409	12.8343	Q8N5K1	CISD2_HUMAN	CISD2
17.5042	17.9826	18.4616	16.6382	16.3092	16.977	Q8N684	CPSF7_HUMAN	CPSF7
19.8848	18.9826	19.2558	19.9127	18.7471	19.1531	Q8N8K9	K1958_HUMAN	KIAA1958
22.4476	20.8423	15.4337	21.7013	21.3752	21.4775	Q8NBH2	KY_HUMAN	KY
17.6581	16.92	15.4896	14.2184	16.68	15.7995	Q8NBP7	PCSK9_HUMAN	PCSK9
19.712	19.7892	19.8454	18.5356	18.9882	18.6593	Q8NBS9	TXND5_HUMAN	TXNDC5
17.7474	19.3277	17.1457	17.9601	18.0265	18.3495	Q8NBU5	ATAD1_HUMAN	ATAD1
17.4117	19.6954	17.7537	17.5204	18.6903	18.2512	Q8NC51	PAIRB_HUMAN	SERBP1
19.7363	21.3645	19.7651	18.8817	18.8423	19.7207	Q8NCW5	NNRE_HUMAN	APOA1BP
16.2741	16.3619	21.1704	19.8191	20.6364	14.4676	Q8NF50	DOCK8_HUMAN	DOCK8
21.7675	21.1642	22.0426	21.0559	21.7836	21.3538	Q8NG11	TSN14_HUMAN	TSPAN14
17.7981	17.5127	17.9431	17.3145	17.1556	17.2967	Q8NI22	MCFD2_HUMAN	MCFD2
18.3278	19.4696	18.9965	18.4775	18.6204	17.5657	Q8TAQ2	SMRC2_HUMAN	SMARCC2
15.4966	17.9882	18.417	14.5242	16.3904	14.5362	Q8TBC4	UBA3_HUMAN	UBA3
18.5373	17.1946	18.4087	17.5204	17.1457	16.448	Q8TC12	RDH11_HUMAN	RDH11
18.332	19.7553	18.5878	17.392	17.9992	17.1655	Q8TCJ2	STT3B_HUMAN	STT3B
20.5915	21.1519	19.9742	20.4576	20.3857	20.3211	Q8TCT9	HM13_HUMAN	HM13
15.4696	18.6593	16.0617	14.8748	14.8511	14.4664	Q8TD19	NEK9_HUMAN	NEK9
18.375	18.7731	18.805	17.0847	17.9658	17.7207	Q8TDL5	BPIB1_HUMAN	BPIFB1
17.1493	17.1946	16.9545	15.0701	13.4592	13.6461	Q8TDN6	BRX1_HUMAN	BRIX1
19.6223	21.2006	19.5933	17.7406	18.0479	18.5204	Q8WUM4	PDC6I_HUMAN	PDCD6IP
18.9887	20.0951	19.3386	19.3538	19.2466	19.575	Q8WUW1	BRK1_HUMAN	BRK1
18.3764	19.5988	17.7471	18.8269	19.0372	19.0479	Q8WVJ2	NUDC2_HUMAN	NUDCD2
16.7071	18.2326	16.9992	13.92	14.0447	15.1317	Q8WVM8	SCFD1_HUMAN	SCFD1
20.1206	20.2066	20.3962	19.8712	19.8817	19.7667	Q8WVV4	POF1B_HUMAN	POF1B
16.6066	18.83	17.1155	14.9467	15.0785	16.7207	Q8WVV9	HNRLL_HUMAN	HNRNPLL
17.2824	18.8113	18.5731	19.3857	19.392	19.3752	Q8WWA0	ITLN1_HUMAN	ITLN1
19.3678	21.1825	19.7586	14.9928	18.8936	19.895	Q8WWM7	ATX2L_HUMAN	ATXN2L
15.9212	17.2137	16.1193	16.3312	14.5891	14.6989	Q8WWY3	PRP31_HUMAN	PRPF31
19.8904	20.8576	20.0691	18.5988	19.0821	19.1874	Q8WXF1	PSPC1_HUMAN	PSPC1
17.4235	17.5878	18.0743	15.3856	14.92	16.8965	Q8WXI7	MUC16_HUMAN	MUC16
18.1845	18.8817	18.2741	17.8113	17.6937	18.0319	Q8WXI9	P66B_HUMAN	GATAD2B
18.1317	19.6835	17.977	16.5507	15.5165	16.1258	Q8WYA6	CTBL1_HUMAN	CTNNBL1
21.8689	21.9707	21.4972	14.5034	20.8876	22.5662	Q8WZ42	TITIN_HUMAN	TTN
18.3719	17.977	18.0102	14.1681	14.5503	13.6731	Q92187	SIA8D_HUMAN	ST8SIA4
20.6006	20.417	20.9024	19.9742	20.0951	19.9316	Q92496	FHR4_HUMAN	CFHR4
19.9742	21.3101	20.0691	18.5731	18.7955	18.7731	Q92499	DDX1_HUMAN	DDX1
17.2675	18.9054	17.6453	14.3132	15.7099	15.7012	Q92506	DHB8_HUMAN	HSD17B8
19.6849	19.6096	19.7812	18.4815	18.5507	18.7634	Q92522	H1X_HUMAN	H1FX
14.4596	17.5567	14.9154	14.7224	17.4736	17.1655	Q92544	TM9S4_HUMAN	TM9SF4
16.8809	19.2113	16.494	13.8913	14.5443	17.1946	Q92556	ELMO1_HUMAN	ELMO1
19.7616	21.5261	19.3794	17.4815	18.0743	18.265	Q92598	HS105_HUMAN	HSPH1
15.8176	18.9686	18.3667	18.2558	20.0156	15.41	Q92626	PXDN_HUMAN	PXDN
14.1865	18.3452	17.4972	15.5687	16.2823	16.0102	Q92769	HDAC2_HUMAN	HDAC2
22.6475	23.0156	22.6843	22.0789	22.0886	22.1332	Q92804	RBP56_HUMAN	TAF15
14.6492	15.7447	16.0145	15.8361	14.4252	14.5477	Q92817	EVPL_HUMAN	EVPL
19.2206	18.9171	19.547	18.6382	18.5951	18.7987	Q92820	GGH_HUMAN	GGH
22.502	23.5638	22.5356	20.85	21.2707	21.1581	Q92841	DDX17_HUMAN	DDX17
15.7699	16.5893	14.9882	15.5951	14.863	16.0104	Q92879	CELF1_HUMAN	CELF1
20.3645	22.0393	19.5127	19.1382	20.1206	20.953	Q92882	OSTF1_HUMAN	OSTF1
20.4476	20.2066	20.654	18.8906	13.8284	20.343	Q92887	MRP2_HUMAN	ABCC2
17.7413	18.4087	17.4252	17.1053	16.0743	17.392	Q92900	RENT1_HUMAN	UPF1
15.8915	19.6852	17.4415	16.3125	14.0831	15.4186	Q92905	CSN5_HUMAN	COPS5
16.6686	20.0292	14.3974	17.4252	17.9142	17.9316	Q92922	SMRC1_HUMAN	SMARCC1
14.47	18.9488	17.2696	15.0996	15.251	18.0426	Q92930	RAB8B_HUMAN	RAB8B
21.1206	21.4015	21.0756	19.9024	19.9601	20.265	Q92945	FUBP2_HUMAN	KHSRP
21.6096	21.3538	21.2877	20.1704	20.6006	20.3645	Q92954	PRG4_HUMAN	PRG4
20.4676	21.5213	19.1181	19.3321	18.9882	19.3581	Q92973	TNPO1_HUMAN	TNPO1
16.8959	18.714	15.2015	14.9646	13.4579	14.6982	Q92974	ARHG2_HUMAN	ARHGEF2
19.471	20.8727	18.5204	17.0426	17.9937	17.7537	Q93009	UBP7_HUMAN	USP7
16.3422	19.6766	17.4415	13.6855	14.9926	15.7524	Q93034	CUL5_HUMAN	CUL5
21.4526	22.9316	21.8073	20.1332	20.5545	20.3645	Q93045	STMN2_HUMAN	STMN2
17.1553	19.6971	17.4893	16.2493	17.8846	19.6488	Q93050	VPP1_HUMAN	ATP6V0A1
18.6595	18.9714	18.0319	16.4127	14.6261	13.8124	Q93052	LPP_HUMAN	LPP
20.6628	22.1111	20.6714	19.1155	19.3299	19.8636	Q93084	AT2A3_HUMAN	ATP2A3
16.7019	17.6453	16.92	15.0232	15.3684	15.2074	Q93088	BHMT1_HUMAN	BHMT
18.2906	18.0211	15.2753	12.9264	15.1043	15.3853	Q969G3	SMCE1_HUMAN	SMARCE1
14.345	21.2593	17.1655	17.4815	17.0426	14.2713	Q969T9	WBP2_HUMAN	WBP2
16.6021	18.9488	15.6935	13.4192	15.2119	13.8915	Q969X5	ERGI1_HUMAN	ERGIC1
18.3658	17.4087	18.6096	17.2512	17.8113	18.0899	Q96A26	F162A_HUMAN	FAM162A
20.2185	21.5213	19.9882	19.4556	19.9214	20.0821	Q96AE4	FUBP1_HUMAN	FUBP1
21.928	21.3156	21.5213	20.7876	20.8269	20.68	Q96AG4	LRC59_HUMAN	LRRC59
20.0292	21.0224	20.0691	19.8515	19.5842	19.8097	Q96BM9	ARL8A_HUMAN	ARL8A
15.4477	18.977	14.3836	16.4608	13.787	16.3632	Q96CN7	ISOC1_HUMAN	ISOC1
20.895	20.8269	21.0292	19.8606	20.0559	20.1206	Q96CS3	FAF2_HUMAN	FAF2
19.8963	20.8034	18.5011	21.0691	21.1886	20.9882	Q96CW1	AP2M1_HUMAN	AP2M1
19.104	19.5638	18.805	18.0102	18.0743	18.8361	Q96CX2	KCD12_HUMAN	KCTD12
17.1443	18.0638	15.8113	15.9077	14.0003	15.0805	Q96DH6	MSI2H_HUMAN	MSI2
20.0951	19.5842	19.2042	17.8727	17.5951	16.6382	Q96DI7	SNR40_HUMAN	SNRNP40
22.343	22.1111	22.2593	22.2961	22.1886	22.2989	Q96DR8	MUCL1_HUMAN	MUCL1
18.1151	18.2185	15.162	13.8556	16.977	15.1909	Q96EK6	GNA1_HUMAN	GNPNAT1
17.8864	18.1155	17.8667	17.2877	17.1946	16.6024	Q96EP5	DAZP1_HUMAN	DAZAP1
18.7547	19.8034	19.0769	14.594	19.0129	14.359	Q96FW1	OTUB1_HUMAN	OTUB1
18.5667	19.9083	18.2922	16.4104	15.0992	17.8113	Q96HC4	PDLI5_HUMAN	PDLIM5
19.1186	19.5676	18.8175	18.8018	18.7731	18.6628	Q96I24	FUBP3_HUMAN	FUBP3
20.0292	19.9601	18.8636	19.2512	19.1002	18.5545	Q96IX5	USMG5_HUMAN	USMG5
21.0691	21.0691	21.2302	20.6886	20.5451	20.68	Q96IY4	CBPB2_HUMAN	CPB2
18.5408	20.8113	18.9714	17.5432	17.6731	18.0532	Q96JJ7	TMX3_HUMAN	TMX3
15.8451	19.5432	18.2185	15.3286	14.223	14.8396	Q96JM3	CHAP1_HUMAN	CHAMP1
19.5645	19.5933	19.6096	19.9742	20.0292	19.9742	Q96KN2	CNDP1_HUMAN	CNDP1
21.391	22.7307	21.3156	19.6488	21.1206	22.2989	Q96KP4	CNDP2_HUMAN	CNDP2
15.2318	17.4523	16.106	17.8238	18.7504	18.4972	Q96KR1	ZFR_HUMAN	ZFR
14.628	14.6325	15.7082	15.3103	14.3176	15.8435	Q96L92	SNX27_HUMAN	SNX27
15.0111	19.0479	14.8058	13.6886	14.9955	14.5288	Q96P48	ARAP1_HUMAN	ARAP1
22.5685	22.4092	22.4751	21.7955	21.7223	21.6757	Q96P63	SPB12_HUMAN	SERPINB12
23.2273	23.0476	23.2317	22.9225	23.0037	23.0542	Q96PD5	PGRP2_HUMAN	PGLYRP2
19.6061	20.4874	19.6329	18.7828	18.4536	18.9054	Q96PK6	RBM14_HUMAN	RBM14
19.1933	19.3624	19.624	18.8392	18.9742	19.1457	Q96QA5	GSDMA_HUMAN	GSDMA
20.1332	21.4775	20.1332	18.8965	19.2558	19.9039	Q96QK1	VPS35_HUMAN	VPS35
19.784	20.0691	19.8965	18.9965	19.6593	19.8207	Q96RL7	VP13A_HUMAN	VPS13A
20.0156	20.4874	19.9601	19.2232	17.528	18.2696	Q96RT1	LAP2_HUMAN	ERBB2IP
17.2925	17.7406	16.4672	14.2243	17.5507	13.8903	Q96SB3	NEB2_HUMAN	PPP1R9B
17.5948	20.8346	19.0292	17.3145	18.6132	18.9345	Q96TA1	NIBL1_HUMAN	FAM129B
21.1015	22.6364	21.2185	21.0756	21.1704	21.3752	Q99436	PSB7_HUMAN	PSMB7
18.8443	18.5805	19.113	16.2493	17.2967	17.624	Q99439	CNN2_HUMAN	CNN2
15.4745	22.4972	14.89	19.4293	18.5356	19.0899	Q99456	K1C12_HUMAN	KRT12
23.9672	24.1795	23.7286	23.5869	23.391	23.4676	Q99459	CDC5L_HUMAN	CDC5L
19.3504	20.2419	19.1874	18.5694	18.7005	19.1825	Q99460	PSMD1_HUMAN	PSMD1
18.8657	19.9601	19.6937	19.3581	19.2967	18.4004	Q99471	PFD5_HUMAN	PFDN5
22.0088	23.4676	22.4247	20.7389	20.7715	21.2302	Q99497	PARK7_HUMAN	PARK7
20.4067	20.5545	20.3211	18.8757	19.3899	19.0156	Q99536	VAT1_HUMAN	VAT1
20.5165	21.7675	20.3538	19.3473	19.6817	19.7089	Q99613	EIF3C_HUMAN	EIF3C
21.1457	22.0224	20.9742	19.9316	20.002	20.1704	Q99623	PHB2_HUMAN	PHB2
18.4643	18.3962	19.2945	18.1407	17.6168	18.2419	Q99627	CSN8_HUMAN	COPS8
17.813	18.8817	18.3581	16.734	17.0426	16.6662	Q99653	CHP1_HUMAN	CHP1
19.8208	19.8438	19.7844	18.3408	18.5582	17.7406	Q99714	HCD2_HUMAN	HSD17B10
18.9098	18.4129	18.6628	14.2471	17.8484	18.3495	Q99715	COCA1_HUMAN	COL12A1
15.7841	18.6731	15.2981	13.5506	19.4375	19.2489	Q99719	SEPT5_HUMAN	45540
20.1332	21.3645	20.417	20.2066	20.417	20.3752	Q99729	ROAA_HUMAN	HNRNPAB
19.9316	20.8113	19.5526	19.8081	19.597	19.3452	Q99733	NP1L4_HUMAN	NAP1L4
20.002	20.7634	20.2066	14.7318	14.2876	16.2895	Q99747	SNAG_HUMAN	NAPG
17.1826	15.8595	17.3321	15.8163	16.5447	17.5356	Q99757	THIOM_HUMAN	TXN2
17.2814	18.0743	15.2438	16.68	16.8846	16.6662	Q99784	NOE1_HUMAN	OLFM1
20.1457	21.6276	20.0691	19.1206	19.2832	19.8636	Q99798	ACON_HUMAN	ACO2
19.0618	20.0951	18.5657	17.185	17.4415	17.6453	Q99805	TM9S2_HUMAN	TM9SF2
17.1557	18.5165	19.5731	15.1515	14.3009	14.9344	Q99816	TS101_HUMAN	TSG101
19.0095	20.8576	18.547	18.0638	17.6593	18.4334	Q99829	CPNE1_HUMAN	CPNE1
21.6929	23.0088	21.6006	20.4375	20.4476	20.8802	Q99832	TCPH_HUMAN	CCT7
21.1079	22.7307	21.0493	19.6132	20.002	20.0691	Q99873	ANM1_HUMAN	PRMT1
15.3539	18.724	17.0638	13.8706	13.9466	16.7731	Q99961	SH3G1_HUMAN	SH3GL1
19.891	20.9951	19.4616	14.215	15.863	14.1306	Q9BPX5	ARP5L_HUMAN	ARPC5L
19.0912	19.7618	18.1357	16.8846	16.977	17.0532	Q9BQ67	GRWD1_HUMAN	GRWD1
18.1071	18.7828	18.0102	17.1457	17.7471	17.3667	Q9BQA1	MEP50_HUMAN	WDR77
17.2592	19.0585	17.185	13.6491	14.4342	12.56	Q9BQB6	VKOR1_HUMAN	VKORC1
24.3645	26.0813	24.239	22.7223	23.0037	23.5165	Q9BQE3	TBA1C_HUMAN	TUBA1C
21.1332	20.6276	21.1519	19.7307	19.85	19.7667	Q9BQG0	MBB1A_HUMAN	MYBBP1A
23.0509	22.3211	22.9513	21.4476	21.4874	21.5404	Q9BR76	COR1B_HUMAN	CORO1B
18.9481	20.4273	18.606	17.6311	17.9714	17.5731	Q9BS26	ERP44_HUMAN	ERP44
17.0302	16.0951	16.2859	16.0383	14.4597	17.0211	Q9BSD7	NTPCR_HUMAN	NTPCR
16.3736	19.3123	18.7173	17.1257	18.4456	19.575	Q9BSJ8	ESYT1_HUMAN	ESYT1
18.4217	20.8191	18.7005	18.9345	18.9798	18.9373	Q9BT78	CSN4_HUMAN	COPS4
21.4972	22.2905	21.6276	19.4696	20.1581	20.3752	Q9BTT0	AN32E_HUMAN	ANP32E
18.8695	20.5638	18.8175	17.3581	17.7602	18.2466	Q9BTV4	TMM43_HUMAN	TMEM43
19.6842	20.6186	19.1407	17.4576	18.805	18.0795	Q9BUJ2	HNRL1_HUMAN	HNRNPUL1
18.1709	18.83	19.2419	19.2185	19.2741	19.7207	Q9BUL8	PDC10_HUMAN	PDCD10
18.6123	18.6937	17.786	16.0036	16.6937	15.9522	Q9BUN8	DERL1_HUMAN	DERL1
15.6824	18.1556	15.2296	13.1296	16.4062	14.1674	Q9BUQ8	DDX23_HUMAN	DDX23
18.1868	18.4854	16.579	16.1536	16.4997	17.0102	Q9BV40	VAMP8_HUMAN	VAMP8
14.3851	17.6523	15.4252	14.7019	13.8435	13.3581	Q9BV86	NTM1A_HUMAN	NTMT1
18.6295	20.1946	18.6766	18.734	17.6311	18.4815	Q9BVK6	TMED9_HUMAN	TMED9
17.8292	17.4334	17.624	17.7005	17.4972	16.6382	Q9BVP2	GNL3_HUMAN	GNL3
16.5892	15.9725	15.5257	14.3459	15.4567	15.1242	Q9BWD1	THIC_HUMAN	ACAT2
19.3476	19.6258	19.7173	17.417	17.8361	17.977	Q9BWF3	RBM4_HUMAN	RBM4
18.525	18.4004	18.3012	15.7783	17.2232	17.3581	Q9BWM7	SFXN3_HUMAN	SFXN3
18.159	18.8995	18.2604	17.0102	18.5432	17.4972	Q9BWP8	COL11_HUMAN	COLEC11
19.2977	20.4972	19.1332	19.7422	19.8817	19.6852	Q9BXJ9	NAA15_HUMAN	NAA15
19.1006	19.0238	19.6096	15.8775	17.4496	16.2101	Q9BXN1	ASPN_HUMAN	ASPN
18.4796	20.0691	18.6311	17.1053	17.0847	17.2326	Q9BXP5	SRRT_HUMAN	SRRT
20.6453	20.8346	20.6364	20.1825	19.9882	19.7876	Q9BXR6	FHR5_HUMAN	CFHR5
18.2456	17.7731	18.2832	14.3713	18.265	17.9601	Q9BXS5	AP1M1_HUMAN	AP1M1
18.9518	20.9812	18.606	18.7569	18.8636	18.4375	Q9BY32	ITPA_HUMAN	ITPA
14.6225	20.8423	17.5878	14.9762	16.3175	17.2326	Q9BY44	EIF2A_HUMAN	EIF2A
17.0726	18.0532	15.0308	16.0493	16.3734	16.0232	Q9BY77	PDIP3_HUMAN	POLDIP3
17.6075	16.8396	17.7406	20.2535	20.3101	20.1581	Q9BYR8	KRA31_HUMAN	KRTAP3-1
20.7307	20.8113	21.2006	20.5823	20.4972	19.9882	Q9BYX7	ACTBM_HUMAN	POTEKP
17.5439	18.8817	18.7039	16.2805	16.1965	15.9499	Q9BZE4	NOG1_HUMAN	GTPBP4
16.7475	18.8515	15.9083	14.4045	15.6773	15.2913	Q9BZF1	OSBL8_HUMAN	OSBPL8
20.3752	19.4676	14.581	18.265	13.7152	18.4293	Q9BZQ8	NIBAN_HUMAN	FAM129A
16.6242	19.1679	15.9083	14.7153	14.0974	14.6074	Q9C005	DPY30_HUMAN	DPY30
19.3782	19.597	19.4596	18.8817	19.1407	19.1825	Q9C075	K1C23_HUMAN	KRT23
16.9339	18.6024	17.0426	16.4904	15.3214	15.1043	Q9C0C9	UBE2O_HUMAN	UBE2O
17.9778	19.2466	17.5657	12.8688	15.7936	15.8533	Q9GZL7	WDR12_HUMAN	WDR12
15.3388	17.7073	16.5878	13.6711	14.5903	15.8769	Q9GZS3	WDR61_HUMAN	WDR61
19.0879	20.6364	18.6731	18.5011	18.547	19.0479	Q9GZZ1	NAA50_HUMAN	NAA50
20.3752	19.8346	20.0691	17.9882	18.1655	17.1357	Q9GZZ8	LACRT_HUMAN	LACRT
19.4469	20.8576	19.3962	18.6593	18.6382	18.2877	Q9H0A0	NAT10_HUMAN	NAT10
20.265	20.1946	20.417	19.719	19.85	20.1079	Q9H0D6	XRN2_HUMAN	XRN2
18.0664	17.9316	18.7923	17.1357	17.6731	17.6024	Q9H0P0	5NT3A_HUMAN	NT5C3A
21.0493	22.3017	20.8651	20.0691	20.4273	20.7471	Q9H0U4	RAB1B_HUMAN	RAB1B
19.023	17.5356	18.7537	18.3709	17.6731	18.185	Q9H1E1	RNAS7_HUMAN	RNASE7
17.8228	18.6731	18.1206	17.1946	17.9083	18.2185	Q9H1E3	NUCKS_HUMAN	NUCKS1
19.0414	20.8876	17.7731	18.5204	18.7471	18.9826	Q9H223	EHD4_HUMAN	EHD4
15.8325	18.4815	15.8476	15.6718	14.0841	15.726	Q9H269	VPS16_HUMAN	VPS16
21.7389	22.8802	21.5261	23.087	23.2961	23.5869	Q9H299	SH3L3_HUMAN	SH3BGRL3
18.7856	19.265	18.528	18.5356	18.5582	18.7173	Q9H2K8	TAOK3_HUMAN	TAOK3
20.0156	20.7056	19.724	21.7715	21.3699	22.1332	Q9H3K6	BOLA2_HUMAN	BOLA2
18.1312	18.7667	18.4496	18.5805	18.0426	17.9488	Q9H3N1	TMX1_HUMAN	TMX1
28.7453	28.5933	28.7581	15.3154	27.9595	28.267	Q9H3S7	PTN23_HUMAN	PTPN23
19.6337	20.3752	19.3495	18.0426	19.265	20.1079	Q9H444	CHM4B_HUMAN	CHMP4B
15.2439	15.5847	13.8358	14.3201	16.6937	17.0847	Q9H4A3	WNK1_HUMAN	WNK1
16.9019	18.4696	15.8817	16.3039	16.0254	16.1772	Q9H4A6	GOLP3_HUMAN	GOLPH3
24.7846	25.6348	24.5522	22.8054	23.2535	23.2961	Q9H4B7	TBB1_HUMAN	TUBB1
17.7997	18.1053	18.2604	16.5966	17.4736	17.5951	Q9H4G4	GAPR1_HUMAN	GLIPR2
20.8191	21.0756	20.1825	18.4893	18.185	19.0559	Q9H4M9	EHD1_HUMAN	EHD1
15.5287	17.9882	18.417	17.0426	14.9843	14.9379	Q9H8H3	MET7A_HUMAN	METTL7A
21.0426	21.2419	21.1581	20.9024	21.0426	20.6276	Q9H8L6	MMRN2_HUMAN	MMRN2
20.1206	21.6096	20.1079	20.5823	20.6006	20.8346	Q9H910	HN1L_HUMAN	HN1L
19.2242	18.3836	18.8515	18.3277	17.9142	18.6024	Q9H9B4	SFXN1_HUMAN	SFXN1
18.3435	19.692	17.8238	16.9545	17.7923	13.261	Q9H9S4	CB39L_HUMAN	CAB39L
17.7371	18.3277	17.734	17.2042	17.83	18.1556	Q9H9T3	ELP3_HUMAN	ELP3
16.9293	15.4736	16.7731	15.0575	14.6536	14.4893	Q9HAV7	GRPE1_HUMAN	GRPEL1
18.5184	18.3962	18.1507	18.3277	18.3321	18.8787	Q9HB40	RISC_HUMAN	SCPEP1
20.0156	20.1581	19.8965	18.1257	18.5088	19.0074	Q9HB71	CYBP_HUMAN	CACYBP
18.1516	18.8207	17.4415	16.703	13.7071	18.0265	Q9HBI1	PARVB_HUMAN	PARVB
16.6568	19.4893	20.1946	16.3251	15.4919	15.2141	Q9HC35	EMAL4_HUMAN	EML4
19.1217	20.4775	19.0821	17.4893	17.5049	18.2185	Q9HC38	GLOD4_HUMAN	GLOD4
19.0214	19.4067	19.3624	17.8361	18.2558	18.3277	Q9HCC0	MCCB_HUMAN	MCCC2
17.2161	17.6382	17.7731	17.734	18.1704	17.9826	Q9HCY8	S10AE_HUMAN	S100A14
14.5367	18.5011	15.6745	14.2732	15.68	14.1674	Q9HD20	AT131_HUMAN	ATP13A1
18.4057	20.2535	18.4375	17.7207	17.4893	18.1801	Q9HD45	TM9S3_HUMAN	TM9SF3
20.2989	20.3211	20.417	20.3752	20.4273	20.3321	Q9HD89	RETN_HUMAN	RETN
19.7658	20.3962	19.9316	18.4696	19.1898	18.9345	Q9HDC9	APMAP_HUMAN	APMAP
18.1381	20.1704	18.9171	16.7073	18.4456	18.0102	Q9NP72	RAB18_HUMAN	RAB18
19.3819	20.4676	19.1704	18.4815	17.9373	18.7173	Q9NP79	VTA1_HUMAN	VTA1
21.4775	20.8113	21.1825	20.9459	21.1457	21.002	Q9NP80	PLPL8_HUMAN	PNPLA8
17.734	17.4087	17.5805	17.3321	17.3408	16.9992	Q9NPH3	IL1AP_HUMAN	IL1RAP
18.6179	18.5731	18.6697	18.5127	18.3056	18.5545	Q9NQ79	CRAC1_HUMAN	CRTAC1
18.0519	19.4025	17.417	17.6731	16.6937	17.5127	Q9NQC3	RTN4_HUMAN	RTN4
20.0292	20.1704	19.9098	19.8408	19.8906	19.7987	Q9NQU5	PAK6_HUMAN	PAK6
17.4013	20.1704	17.185	16.1542	13.391	13.4383	Q9NQW7	XPP1_HUMAN	XPNPEP1
20.8346	20.3538	21.0691	19.3602	19.7747	19.4415	Q9NR12	PDLI7_HUMAN	PDLIM7
16.5283	16.5805	15.4285	17.2889	14.5289	14.7471	Q9NR19	ACSA_HUMAN	ACSS2
20.8269	21.0359	20.3538	17.528	19.3277	19.2489	Q9NR30	DDX21_HUMAN	DDX21
21.1825	22.0592	20.8651	19.9601	20.2535	20.2419	Q9NR31	SAR1A_HUMAN	SAR1A
21.0224	21.8876	20.953	19.6488	20.1079	20.1825	Q9NR45	SIAS_HUMAN	NANS
18.0586	19.7389	16.5356	15.2797	14.9074	16.658	Q9NR46	SHLB2_HUMAN	SH3GLB2
17.3381	19.0372	15.1587	13.1399	15.1969	15.1174	Q9NR50	EI2BG_HUMAN	EIF2B3
18.4966	19.9083	18.2326	17.0951	17.68	17.4576	Q9NRP0	OSTC_HUMAN	OSTC
19.1339	18.6204	17.8484	15.1849	15.365	14.5746	Q9NS69	TOM22_HUMAN	TOMM22
19.0342	19.0211	18.5988	17.2232	17.5582	18.4775	Q9NSB4	KRT82_HUMAN	KRT82
17.8035	19.7273	17.5049	15.7524	16.8361	16.9992	Q9NSD9	SYFB_HUMAN	FARSB
16.9899	19.4656	14.3309	15.7839	15.8163	16.8606	Q9NT62	ATG3_HUMAN	ATG3
18.2637	19.0925	19.1801	19.5107	19.3408	20.0156	Q9NTI5	PDS5B_HUMAN	PDS5B
17.9926	18.8331	17.7073	16.0971	16.3478	17.417	Q9NTJ5	SAC1_HUMAN	SACM1L
20.3101	22.0156	20.0559	18.0585	18.4972	19.5088	Q9NTK5	OLA1_HUMAN	OLA1
16.9068	16.2732	15.3786	14.2178	15.5097	13.3262	Q9NTZ6	RBM12_HUMAN	RBM12
19.0465	20.7307	18.4087	18.5394	17.7073	18.5657	Q9NUQ9	FA49B_HUMAN	FAM49B
17.0692	16.7182	17.1155	16.4688	16.4104	16.6382	Q9NUU7	DD19A_HUMAN	DDX19A
19.5522	20.2764	19.0074	18.3012	18.5731	18.2232	Q9NVA2	SEP11_HUMAN	45546
18.8411	17.9142	18.8757	17.0319	17.3321	17.2604	Q9NVI7	ATD3A_HUMAN	ATAD3A
18.4119	20.9672	19.2466	16.624	14.9611	19.3473	Q9NVJ2	ARL8B_HUMAN	ARL8B
15.9314	18.2372	16.9545	14.7278	15.3939	15.3534	Q9NXR7	BRE_HUMAN	BRE
18.3108	17.9601	18.2512	17.5049	17.4656	16.7207	Q9NY12	GAR1_HUMAN	GAR1
18.5621	19.9742	19.4636	18.8207	18.8454	19.6852	Q9NYF8	BCLF1_HUMAN	BCLAF1
19.7829	20.5915	20.1704	16.8846	17.7207	18.9024	Q9NYL9	TMOD3_HUMAN	TMOD3
17.201	19.1357	17.4415	16.6096	16.4203	17.3408	Q9NYU2	UGGG1_HUMAN	UGGT1
20.1704	19.1994	17.7273	16.786	16.6382	17.6382	Q9NZA1	CLIC5_HUMAN	CLIC5
19.9107	19.2922	14.777	14.7385	15.7912	18.9258	Q9NZB2	F120A_HUMAN	FAM120A
20.5165	19.9882	20.3538	20.0292	20.0559	19.8097	Q9NZH8	IL36G_HUMAN	IL36G
19.1542	21.3376	19.8965	17.3667	15.913	18.209	Q9NZN3	EHD3_HUMAN	EHD3
19.4475	19.3321	19.4314	18.5394	17.9258	14.4066	Q9NZN4	EHD2_HUMAN	EHD2
20.2764	20.1581	20.4273	20.2066	20.3321	20.6628	Q9NZP8	C1RL_HUMAN	C1RL
23.7389	23.3101	23.6649	24.0609	24.002	23.8576	Q9NZT1	CALL5_HUMAN	CALML5
18.9904	20.654	16.8113	15.3648	16.8727	17.7207	Q9NZZ3	CHMP5_HUMAN	CHMP5
22.0258	22.4947	21.9316	20.3857	20.7553	20.8034	Q9P0L0	VAPA_HUMAN	VAPA
20.8191	21.953	20.8576	19.5489	19.9601	19.6971	Q9P258	RCC2_HUMAN	RCC2
19.4226	20.0426	18.9742	13.4616	18.5988	18.7173	Q9P2E9	RRBP1_HUMAN	RRBP1
18.5122	19.9882	17.8965	15.7794	14.1459	14.4059	Q9P2J5	SYLC_HUMAN	LARS
17.8179	19.7406	17.5049	17.1053	17.2137	12.7473	Q9P2K5	MYEF2_HUMAN	MYEF2
19.6195	20.343	19.2764	18.0795	17.9601	18.4696	Q9P2R7	SUCB1_HUMAN	SUCLA2
18.4671	16.5034	17.7923	19.562	19.5069	19.8636	Q9P2S5	WRP73_HUMAN	WRAP73
18.2053	20.0559	18.528	16.6937	17.0951	17.5582	Q9P2T1	GMPR2_HUMAN	GMPR2
16.9746	17.088	15.4021	14.8435	14.7936	15.4704	Q9P2X0	DPM3_HUMAN	DPM3
18.7562	18.5915	15.0609	17.3056	14.6234	18.9402	Q9UBC2	EP15R_HUMAN	EPS15L1
17.2617	17.6382	15.6066	13.9472	14.2032	16.6937	Q9UBM7	DHCR7_HUMAN	DHCR7
19.6297	21.5961	19.0847	19.4696	19.1655	19.9882	Q9UBQ0	VPS29_HUMAN	VPS29
17.4724	20.0559	17.5204	15.8582	15.7287	16.5049	Q9UBQ5	EIF3K_HUMAN	EIF3K
20.8034	22.3348	20.8269	20.3752	21.3376	22.6929	Q9UBR2	CATZ_HUMAN	CTSZ
18.0616	19.7422	17.6869	16.9431	17.417	17.7537	Q9UBS4	DJB11_HUMAN	DNAJB11
19.0837	20.5545	19.0074	17.6523	18.1104	17.6523	Q9UBT2	SAE2_HUMAN	UBA2
17.7169	17.9545	17.1053	16.5234	17.1655	16.624	Q9UBV8	PEF1_HUMAN	PEF1
18.672	19.4129	18.3233	15.1151	14.8851	17.1946	Q9UBW5	BIN2_HUMAN	BIN2
17.319	16.7207	17.2512	14.2061	16.5265	16.2877	Q9UBX5	FBLN5_HUMAN	FBLN5
18.9741	20.2764	18.4616	18.417	18.3836	17.9826	Q9UDW1	QCR9_HUMAN	UQCR10
19.3365	18.8995	19.6024	18.5394	19.3452	17.8113	Q9UDY2	ZO2_HUMAN	TJP2
18.9597	19.0691	18.9316	18.547	18.7106	19.1257	Q9UEU0	VTI1B_HUMAN	VTI1B
18.9811	19.3386	19.3709	13.5203	16.1713	16.0991	Q9UEW3	MARCO_HUMAN	MARCO
19.3857	19.1181	19.3145	18.714	18.5242	17.8667	Q9UGM3	DMBT1_HUMAN	DMBT1
20.3101	20.2419	20.265	20.0292	20.0156	19.9316	Q9UGM5	FETUB_HUMAN	FETUB
15.0129	17.3408	17.1357	17.417	16.4656	16.6937	Q9UHB9	SRP68_HUMAN	SRP68
20.1206	21.6628	19.692	18.8018	18.3794	20.0559	Q9UHD8	SEPT9_HUMAN	45544
19.8925	19.6817	20.1704	19.4435	19.6347	19.3773	Q9UHG3	PCYOX_HUMAN	PCYOX1
18.485	18.8667	18.2922	17.417	17.9545	17.7796	Q9UHV9	PFD2_HUMAN	PFDN2
19.2272	20.7223	18.7537	19.0821	19.2042	19.2945	Q9UHX1	PUF60_HUMAN	PUF60
18.0843	19.3167	18.4854	17.0951	16.8727	18.9545	Q9UI12	VATH_HUMAN	ATP6V1H
16.0326	16.9658	15.726	13.4511	14.3163	15.669	Q9UI30	TR112_HUMAN	TRMT112
20.5731	19.9742	20.3962	20.1457	19.9742	20.2185	Q9UI42	CBPA4_HUMAN	CPA4
19.8487	20.417	19.5787	19.2764	18.8606	19.1777	Q9UIJ7	KAD3_HUMAN	AK3
17.1498	18.7273	16.3937	14.3736	13.93	14.6498	Q9UIQ6	LCAP_HUMAN	LNPEP
18.5666	17.1752	17.4496	16.7471	17.4656	16.0232	Q9UJ70	NAGK_HUMAN	NAGK
18.1761	19.197	18.4129	17.0847	17.0847	16.92	Q9UJU6	DBNL_HUMAN	DBNL
16.234	18.9229	15.6542	14.3374	15.9219	16.7987	Q9UJW0	DCTN4_HUMAN	DCTN4
17.6355	18.3878	17.5432	17.1053	17.5582	15.6382	Q9UJZ1	STML2_HUMAN	STOML2
19.7377	21.3699	19.9459	18.2279	18.5394	18.6311	Q9UK45	LSM7_HUMAN	LSM7
22.9601	22.8987	23.0224	20.4476	20.5069	20.3101	Q9UK55	ZPI_HUMAN	SERPINA10
17.9981	17.8545	17.9545	17.6024	17.2787	17.786	Q9UKK9	NUDT5_HUMAN	NUDT5
20.4972	22.2477	20.9243	19.2066	19.6817	20.2877	Q9UKM9	RALY_HUMAN	RALY
17.2895	18.2877	16.8484	15.9499	12.8769	14.427	Q9UKV3	ACINU_HUMAN	ACIN1
15.5542	16.9978	16.9509	16.3701	18.8515	21.5869	Q9UKY7	CDV3_HUMAN	CDV3
18.4347	19.8697	18.0265	18.392	18.7005	18.2466	Q9UL25	RAB21_HUMAN	RAB21
18.0202	19.9316	17.9545	17.3056	17.4656	17.6869	Q9UL26	RB22A_HUMAN	RAB22A
18.9021	19.9098	18.714	15.9815	17.4736	17.6662	Q9UL46	PSME2_HUMAN	PSME2
20.343	21.1765	19.5049	19.8191	19.729	19.7207	Q9ULC4	MCTS1_HUMAN	MCTS1
18.8915	18.7073	19.3123	19.0453	18.1257	18.9373	Q9ULC6	PADI1_HUMAN	PADI1
17.8558	18.1155	17.2042	15.1445	14.5191	14.9253	Q9ULR0	ISY1_HUMAN	ISY1
19.8744	20.9672	19.719	19.0453	18.7602	19.562	Q9ULV4	COR1C_HUMAN	CORO1C
18.9726	20.8346	19.5165	18.7504	18.4456	18.6096	Q9UM00	TMCO1_HUMAN	TMCO1
16.7728	16.5326	15.6759	15.8138	15.4544	15.5981	Q9UM47	NOTC3_HUMAN	NOTCH3
16.7368	18.0691	17.1357	14.5454	15.9246	14.976	Q9UMS0	NFU1_HUMAN	NFU1
20.6886	21.4015	20.5069	19.2466	20.2877	19.1002	Q9UMS4	PRP19_HUMAN	PRPF19
18.2573	19.1432	18.3709	18.0847	18.0319	18.3189	Q9UMX5	NENF_HUMAN	NENF
20.002	21.8113	20.5165	19.9316	20.0821	21.0493	Q9UMY4	SNX12_HUMAN	SNX12
16.8638	18.1357	16.68	15.411	13.6439	13.0515	Q9UN86	G3BP2_HUMAN	G3BP2
21.4221	22.5869	21.6843	13.3942	13.8892	23.0886	Q9UNF0	PACN2_HUMAN	PACSIN2
17.2089	19.1181	17.3667	16.4893	14.4242	18.5842	Q9UNH7	SNX6_HUMAN	SNX6
16.4733	17.1357	14.5142	15.5406	16.9316	14.0627	Q9UNL2	SSRG_HUMAN	SSR3
19.3068	21.2361	19.6114	17.4576	18.7039	19.1679	Q9UNM6	PSD13_HUMAN	PSMD13
20.417	21.6051	20.1206	20.3101	20.4972	21.0224	Q9UNZ2	NSF1C_HUMAN	NSFL1C
16.8293	18.9345	17.1357	13.4159	14.476	16.2512	Q9UPN3	MACF1_HUMAN	MACF1
18.0511	19.3794	17.1053	15.3853	14.7443	14.1856	Q9UQ35	SRRM2_HUMAN	SRRM2
22.6907	23.867	22.4651	21.7915	21.8423	21.7348	Q9UQ80	PA2G4_HUMAN	PA2G4
17.0232	18.6311	16.6199	15.2486	17.185	15.4585	Q9UQB8	BAIP2_HUMAN	BAIAP2
17.4916	18.5731	17.5731	16.5522	17.5204	17.3752	Q9UQE7	SMC3_HUMAN	SMC3
16.8289	18.0102	14.7284	15.7738	14.6583	14.1816	Q9Y221	NIP7_HUMAN	NIP7
18.3525	18.7892	18.1053	16.3836	17.0102	17.8606	Q9Y224	CN166_HUMAN	C14orf166
21.3592	22.5141	21.1642	19.4435	19.5842	20.0559	Q9Y230	RUVB2_HUMAN	RUVBL2
17.7958	17.786	18.5356	17.4972	14.8677	17.8965	Q9Y251	HPSE_HUMAN	HPSE
18.5744	19.9316	17.4972	16.4366	16.7987	17.624	Q9Y262	EIF3L_HUMAN	EIF3L
16.5171	16.7207	15.0826	13.9839	14.3557	15.9845	Q9Y263	PLAP_HUMAN	PLAA
20.4972	22.0054	20.4874	19.3255	19.5582	19.562	Q9Y265	RUVB1_HUMAN	RUVBL1
16.952	17.0532	16.8113	16.1674	17.2232	16.4087	Q9Y266	NUDC_HUMAN	NUDC
20.5165	21.7471	20.4576	19.8817	19.4795	19.9882	Q9Y277	VDAC3_HUMAN	VDAC3
18.4168	20.5915	18.185	18.3752	18.3408	18.2232	Q9Y295	DRG1_HUMAN	DRG1
14.0684	20.7715	20.4972	15.2326	13.3263	13.6059	Q9Y2B0	CNPY2_HUMAN	CNPY2
19.032	17.2465	19.2302	15.8492	18.3581	14.0722	Q9Y2J2	E41L3_HUMAN	EPB41L3
19.2864	20.343	19.4596	18.1752	17.7602	17.7073	Q9Y2X3	NOP58_HUMAN	NOP58
14.6707	19.5768	19.4087	14.6652	13.4692	15.1393	Q9Y2X7	GIT1_HUMAN	GIT1
19.2862	20.3538	19.714	19.2232	18.6382	19.3857	Q9Y333	LSM2_HUMAN	LSM2
18.4972	19.4893	17.7207	14.4915	16.0764	15.4767	Q9Y371	SHLB1_HUMAN	SH3GLB1
17.5075	19.0532	17.8175	17.1155	17.1655	17.0951	Q9Y376	CAB39_HUMAN	CAB39
18.6289	19.7223	18.3233	17.734	17.6168	18.0102	Q9Y383	LC7L2_HUMAN	LUC7L2
17.9874	18.0047	17.0532	17.0532	17.5657	17.3836	Q9Y385	UB2J1_HUMAN	UBE2J1
18.062	17.5432	18.2512	16.8965	16.8361	17.9545	Q9Y394	DHRS7_HUMAN	DHRS7
18.1253	19.7715	18.6204	17.3408	17.6382	14.2678	Q9Y3A5	SBDS_HUMAN	SBDS
17.6818	19.5988	17.2137	15.5866	14.0617	13.5957	Q9Y3A6	TMED5_HUMAN	TMED5
17.0484	18.6869	16.3752	14.5018	15.0145	13.1	Q9Y3B2	EXOS1_HUMAN	EXOSC1
16.6722	19.3189	16.9992	15.887	16.346	16.4688	Q9Y3B3	TMED7_HUMAN	TMED7
18.8039	20.3538	18.6417	18.8995	18.6096	18.7892	Q9Y3B4	SF3B6_HUMAN	SF3B6
[truncated: 34 more rows]
