# Supplementary material for: The trajectory of vesicular proteomic signatures from HBV‐HCC by chitosan‐magnetic bead‐based separation and DIA‐proteomic analysis
Source: J Extracell Vesicles. 2024 Aug 29;13(9):e12499. doi: 10.1002/jev2.12499 (PMC11359709; doi:10.1002/jev2.12499)
Supplement: Supplementary file 6 — Supplementary Information [file JEV2-13-e12499-s006.xlsx]

## Sheet: Table S3. Proteins identified i
Table S4. Proteins identified in serum sEV isolated by Mag-CS prepared with different size of Fe3O4 nanoparticles.
D20nm_1	D20nm_2	D50nm_1	D50nm_2	D100nm_1	D100nm_2	D200nm_1	D200nm_2	D3-500nm_1	D3-500nm_2	Protein.Ids	Protein.Names	Genes
19.3418	19.5714	19.6738	20.2989	20.3101	20.5731	19.295	20.1092	17.299	20.6714	A0A075B759	PAL4D	PPIAL4D
22.6518	22.5915	22.9513	22.0559	22.2506	20.8576	21.6584	21.8802	23.4298	16.7299	A0M8Q6	IGLC7	IGLC7
17.7356	18.0469	18.5038	17.6415	17.8388	17.7393	17.8325	18.4898	18.1148	17.1404	A1L4H1	SRCRL	SSC5D
16.3063	18.674	19.8693	15.6897	20.4067	20.3752	20.0037	20.1875	18.5659	19.4994	A6ND91	ASPD	ASPDH
19.8826	19.416	19.3571	19.8493	20.0951	19.947	20.2455	20.0119	19.8896	19.9628	A6NDG6	PGP	PGP
14.9383	15.5189	16.5861	14.8667	17.1644	16.3371	18.1922	16.908	18.1668	18.4479	A6NI72	NCF1B	NCF1
25.9383	26.0464	25.9043	25.7695	25.4362	25.4488	25.9977	26.0275	25.4645	25.6784	A6NJ16	IV4F8	IGHV4OR15-8
26.6458	29.0401	27.524	28.267	28.4551	28.55	28.2714	27.9372	28.3869	28.7771	A6NMB1	SIG16	SIGLEC16
20.1581	19.8451	19.7775	19.8965	19.699	20.1825	20.2275	20.2432	20.3107	20.0229	B1AJZ9	FHAD1	FHAD1
27.0296	27.2714	26.9977	27.1015	26.7771	26.524	27.3066	27.3153	26.6865	26.726	B9A064	IGLL5	IGLL5
18.8185	19.3227	18.8317	18.457	19.1697	19.4315	18.4196	16.5894	19.4276	19.63	E9PAV3	NACAM	NACA
24.3376	23.6757	23.4551	23.0309	24.4425	24.3975	24.019	24.4738	23.9406	23.2185	O00151	PDLI1	PDLIM1
28.4862	28.4073	28.509	28.4073	28.8653	29.0137	29.5203	29.3109	29.1015	29.2007	O00187	MASP2	MASP2
17.8209	17.2456	18.5199	16.7337	17.5612	17.982	19.0093	18.7242	18.6495	19.7789	O00231	PSD11	PSMD11
18.4741	18.3486	15.455	14.0617	19.2272	19.219	19.2882	19.6017	20.3017	18.9397	O00299	CLIC1	CLIC1
20.343	19.9742	19.6823	19.7854	20.1825	20.2989	20.3321	20.0435	19.4495	20.464	O00339	MATN2	MATN2
28.0557	27.673	27.7895	27.9316	28.7096	29.003	29.0889	28.6561	29.0813	29.5426	O00391	QSOX1	QSOX1
18.302	17.7993	17.8783	18.4032	18.2378	18.1703	18.8484	18.1579	18.1399	18.6661	O00410	IPO5	IPO5
14.8087	16.2539	15.3176	14.0157	13.7215	16.5665	16.5606	15.607	18.5283	18.1214	O00429	DNM1L	DNM1L
19.2604	19.4287	19.1147	18.7625	18.7992	19.1836	17.7322	16.4373	16.4356	17.0153	O00451	GFRA2	GFRA2
20.8034	20.8113	20.3857	20.5165	21.0359	21.4576	21.5117	21.4067	21.5915	21.5117	O00468	AGRIN	AGRN
18.7095	18.3363	15.1003	17.6788	18.0185	17.6406	18.2719	17.9723	18.4781	18.7883	O00487	PSDE	PSMD14
18.8956	19.0496	18.79	18.8821	19.3612	19.5176	20.4972	19.6466	19.4738	17.9233	O00533	NCHL1	CHL1
21.5545	21.4425	20.9951	21.1886	21.2477	15.7408	21.7675	21.5451	21.4118	21.5823	O00560	SDCB1	SDCBP
21.5117	21.632	20.9812	21.0088	21.9061	22.1704	22.4676	22.538	22.5708	22.8614	O00592	PODXL	PODXL
22.2302	22.3017	22.6006	22.7013	22.7876	22.8876	23.0918	23.0789	23.0071	23.6865	O00602	FCN1	FCN1
17.6886	17.1733	16.6684	16.5057	16.8781	17.6078	17.5824	18.0807	19.425	19.0355	O00629	IMA3	KPNA4
30.611	30.5014	29.9117	30.4134	31.3672	31.5435	31.5889	31.6713	31.6671	31.7692	O00712	NFIB	NFIB
19.6043	19.1589	18.9069	18.7994	19.6322	19.9953	20.4676	20.2088	19.775	20.1592	O00748	EST2	CES2
21.2185	21.68	21.1143	21.391	22.2361	22.1886	22.5823	22.5662	22.4451	22.7995	O14498	ISLR	ISLR
21.0625	20.9171	20.5261	20.6006	20.9601	21.2066	21.5915	21.4118	21.1825	21.3538	O14656	TOR1A	TOR1A
17.6812	17.6291	16.8264	15.7652	16.5841	14.7291	15.2703	15.5901	16.0819	17.0108	O14686	KMT2D	KMT2D
18.6976	18.291	18.0527	17.2721	18.735	12.7522	18.8056	15.5984	20.6971	20.6714	O14773	TPP1	TPP1
25.239	25.1984	25.0401	25.141	21.5451	21.3484	20.7223	20.6006	20.6276	20.5165	O14786	NRP1	NRP1
30.2077	29.94	29.8534	29.8203	30.2759	30.4334	30.7692	30.5754	30.8004	30.9609	O14791	APOL1	APOL1
19.4759	19.2794	19.4058	19.2701	19.2582	19.3858	19.7156	19.7823	19.4851	19.2883	O14793	GDF8	MSTN
17.9973	17.9048	15.9515	15.7765	15.8402	18.6815	15.5627	16.347	16.5922	16.4485	O14818	PSA7	PSMA7
23.8858	24.5345	22.8404	23.5165	22.6387	21.5498	22.7776	22.0088	22.7553	22.1673	O14920	IKKB	IKBKB
24.7182	24.1253	23.7286	24.0105	24.6486	24.8385	24.5225	24.239	24.8623	24.945	O14960	LECT2	LECT2
19.2584	18.3465	18.2445	18.6234	19.0455	19.0029	19.7525	19.3779	19.3912	19.8785	O14980	XPO1	XPO1
15.4299	13.0238	16.3492	16.6343	17.3955	17.3492	18.2748	17.9571	17.618	18.0515	O15031	PLXB2	PLXNB2
18.4388	18.9326	19.0696	18.0371	19.8221	19.9815	20.322	20.031	19.8276	20.0352	O15067	PUR4	PFAS
16.8346	15.5401	14.4995	16.8456	15.0202	16.1496	15.6061	15.585	15.5111	17.1716	O15117	FYB1	FYB1
20.5823	20.4273	20.2302	20.0559	19.0537	19.276	19.2989	19.6443	19.6389	19.8203	O15143	ARC1B	ARPC1B
21.7471	21.0559	20.6364	20.714	19.9796	20.0357	20.9024	20.6096	19.8427	20.3399	O15144	ARPC2	ARPC2
20.1457	20.2066	20.265	20.1206	19.5482	19.437	20.2302	20.1531	19.8735	19.3024	O15145	ARPC3	ARPC3
14.0762	15.8484	16.0139	19.8832	20.8876	20.4375	20.3645	20.2483	19.4828	20.2931	O15195	VILL	VILL
20.8576	20.5915	20.6971	20.7876	21.1015	21.2185	21.1519	20.8727	21.1825	21.5213	O15204	ADEC1	ADAMDEC1
22.5285	22.0054	22.2593	22.2593	22.4849	22.821	19.5752	19.648	20.9388	21.1765	O15335	CHAD	CHAD
21.9672	21.3376	21.8073	21.6453	22.0789	22.4144	21.2125	21.1206	21.2877	21.3592	O15467	CCL16	CCL16
17.3548	15.167	15.1203	16.6141	17.0057	15.9797	15.9619	17.0807	15.9207	16.08	O15498	YKT6	YKT6
15.4377	18.928	16.4243	15.1534	18.2423	18.5838	19.1375	18.6823	14.8629	18.7461	O15523	DDX3Y	DDX3Y
23.1871	22.3672	23.9933	23.2821	20.9742	20.953	21.4626	21.7348	21.1206	21.4923	O43157	PLXB1	PLXNB1
18.313	18.246	18.0597	17.8406	17.3713	18.1658	17.2631	15.6793	16.6123	15.9012	O43240	KLK10	KLK10
17.7703	17.7966	17.6635	17.4073	18.3054	18.6278	19.4424	18.5286	18.9349	19.6022	O43242	PSMD3	PSMD3
15.4322	19.7701	22.8093	13.1893	21.0625	20.8113	19.779	19.9292	21.3752	21.1015	O43395	PRPF3	PRPF3
19.7749	19.5757	19.2544	19.5885	20.1206	20.5261	20.7056	20.2535	20.8034	21.0426	O43488	ARK72	AKR7A2
21.9672	22.3962	22.0224	21.5823	23.4551	23.0207	18.0844	22.5869	22.1269	24.0609	O43491	E41L2	EPB41L2
21.1886	21.2125	21.1457	20.6628	21.7995	22.0691	22.2905	22.4349	22.0054	21.9742	O43505	B4GA1	B4GAT1
20.8191	20.1457	17.121	20.7307	20.417	20.2066	20.895	20.8727	21.0088	21.265	O43529	CHSTA	CHST10
20.2877	20.9672	14.533	15.1111	21.928	21.7307	20.2382	20.0299	20.0007	20.3884	O43598	DNPH1	DNPH1
19.3963	18.8045	18.1797	18.6215	19.1645	19.28	19.7832	19.7422	19.8408	20.1122	O43681	GET3	GET3
20.0691	22.7836	19.5397	15.5689	16.5413	17.3465	18.958	19.4975	20.2123	18.7349	O43790	KRT86	KRT86
17.7916	18.5826	20.3752	20.5451	15.8762	15.3293	17.3495	16.6831	13.6645	17.7786	O43852	CALU	CALU
29.4938	29.5969	29.0217	29.158	29.2216	29.2781	29.6458	29.5052	29.6407	29.7645	O43866	CD5L	CD5L
16.7906	14.9301	16.5048	15.5979	17.471	17.8315	17.6057	18.1346	17.7951	15.0543	O43895	XPP2	XPNPEP2
19.3372	19.0218	19.0315	18.8601	19.281	19.5833	19.6657	19.4686	19.9051	19.9136	O60240	PLIN1	PLIN1
19.3563	18.8041	18.8343	18.8461	18.1672	19.021	18.6288	18.6804	18.9009	19.2624	O60256	KPRB	PRPSAP2
19.0714	17.4911	18.7268	18.2165	14.9712	15.9308	15.9885	16.3968	16.8912	17.4897	O60462	NRP2	NRP2
16.0713	13.0462	19.5917	15.9622	19.8694	19.9367	20.0663	20.6364	14.3609	15.6859	O60476	MA1A2	MAN1A2
16.0913	15.4177	14.4696	15.5663	17.2882	15.9547	16.6607	14.3741	15.3697	16.3269	O60506	HNRPQ	SYNCRIP
17.8724	17.4794	17.9996	17.5459	18.7213	19.2802	19.2744	18.5955	19.2221	19.7081	O60610	DIAP1	DIAPH1
18.7487	19.1322	19.0743	19.0986	19.7937	18.9243	19.6565	19.8174	20.1424	19.8301	O60664	PLIN3	PLIN3
17.5021	18.2346	15.705	16.7483	17.4701	17.5193	17.6262	16.6263	16.7362	17.4622	O60667	FAIM3	FCMR
16.2484	13.7517	17.065	14.4799	16.1898	16.6407	15.4134	15.8323	15.2809	15.1329	O60684	IMA7	KPNA6
18.0516	17.683	17.5108	17.2755	16.9345	17.1358	17.6108	17.1262	17.8835	17.9381	O60749	SNX2	SNX2
22.4551	22.0156	22.4947	22.3936	22.019	22.4551	22.019	21.8839	21.4118	21.9916	O60844	ZG16	ZG16
17.3808	17.1559	16.3779	16.0205	17.1234	17.3641	17.6349	15.1497	17.6077	17.6702	O60911	CATL2	CTSV
16.879	16.226	14.7197	15.0164	16.1252	16.9272	17.5071	18.3535	18.3551	17.9884	O60934	NBN	NBN
18.2282	18.5991	18.1574	18.1514	16.0992	15.7453	14.6546	21.0224	15.5047	19.9546	O75023	LIRB5	LILRB5
19.8535	13.4826	13.9316	19.0843	17.9711	19.5579	19.3769	15.133	19.6751	20.0926	O75131	CPNE3	CPNE3
25.5315	25.5783	25.7895	25.5638	24.604	24.632	24.976	24.9847	24.6264	24.3844	O75150	BRE1B	RNF40
15.1707	16.5656	16.9638	15.8727	17.742	18.6282	18.3877	18.4693	18.6983	19.0924	O75223	GGCT	GGCT
14.2046	16.5875	13.6855	16.3816	18.0814	17.8677	19.0054	18.5159	17.4359	18.1217	O75251	NDUS7	NDUFS7
20.8113	20.3857	20.6186	20.3752	19.8313	19.3634	19.6316	19.6302	19.0155	19.3126	O75339	CILP1	CILP
22.2707	22.0625	22.6006	22.6865	22.6714	23.0037	22.6096	22.3645	22.7715	22.8987	O75340	PDCD6	PDCD6
22.3936	22.0756	22.1704	21.8576	22.6186	23.0292	22.9899	22.7715	23.0002	23.3645	O75356	ENTP5	ENTPD5
21.5777	21.3538	19.9742	20.7056	22.239	22.4144	22.1332	22.2821	22.6209	22.9098	O75369	FLNB	FLNB
15.115	14.0514	14.2889	14.6979	15.4893	13.6346	14.4375	14.341	14.2741	16.1219	O75487	GPC4	GPC4
15.0018	17.9269	16.5193	17.4085	19.4117	19.8749	19.9086	20.0365	20.4874	20.6096	O75594	PGRP1	PGLYRP1
16.6107	16.9814	16.2314	15.2532	16.9482	17.6371	17.4495	17.3867	16.7227	16.7903	O75635	SPB7	SERPINB7
22.5189	22.7756	23.5754	23.4041	25.9825	26.1604	26.2803	25.8997	27.1214	27.2803	O75636	FCN3	FCN3
16.2943	15.0007	15.081	15.1411	20.4476	18.4461	18.5569	22.1269	20.5165	20.7471	O75663	TIPRL	TIPRL
18.0223	17.5031	15.7232	14.1569	18.5472	18.8167	19.2589	17.4698	19.2488	19.205	O75752	B3GL1	B3GALNT1
20.002	19.664	19.8436	20.0951	20.0559	20.6006	20.5069	20.5069	20.8876	20.9742	O75787	RENR	ATP6AP2
21.2535	21.0224	21.5069	21.1704	21.5869	21.6843	21.9812	21.6231	21.7915	21.9672	O75828	CBR3	CBR3
21.5404	21.2707	21.0426	21.2821	21.7471	22.0723	22.1612	21.9777	22.0325	22.2764	O75874	IDHC	IDH1
19.0828	18.9645	17.6369	19.3616	20.265	19.5813	20.417	20.3538	20.6971	20.0421	O75882	ATRN	ATRN
14.6385	18.4666	18.3777	15.9702	18.9551	16.8535	16.3878	19.0812	19.0675	18.5368	O75976	CBPD	CPD
22.6364	22.6865	22.5261	22.9388	21.7265	21.6628	15.4547	15.2712	19.7144	16.4913	O76061	STC2	STC2
21.0359	20.5069	20.2877	20.7553	22.1612	22.0292	22.3511	22.1015	22.417	22.1519	O76076	CCN5	CCN5
22.1111	21.9951	21.7756	21.9637	22.741	22.9116	22.4626	22.5404	22.4775	22.4947	O94769	ECM2	ECM2
20.5069	21.0559	20.5356	20.6628	19.3463	19.3247	19.8996	19.5494	19.2789	19.7118	O94985	CSTN1	CLSTN1
19.6395	19.71	20.1079	19.7421	20.4476	20.7553	20.8576	20.714	20.953	20.85	O95336	6PGL	PGLS
16.4269	14.7004	14.5935	16.4743	16.5587	18.0554	17.3603	17.1486	17.7578	18.057	O95373	IPO7	IPO7
21.4425	21.0821	21.343	21.1581	21.8073	22.0088	22.2821	22.1976	23.0071	23.087	O95428	PPN	PAPLN
29.766	29.6595	29.17	29.3066	29.5844	29.3324	29.8653	29.9814	29.4629	28.965	O95445	APOM	APOM
18.2594	18.3014	18.0676	18.2248	18.9151	18.9	19.7451	19.8814	18.9831	19.2559	O95479	G6PE	H6PD
19.2814	19.1416	19.8682	19.7764	20.2877	20.5356	20.6628	20.5165	20.8191	21.2361	O95747	OXSR1	OXSR1
15.7228	15.0194	16.7021	15.7728	18.202	17.9332	18.9399	15.9394	19.1888	19.687	O95782	AP2A1	AP2A1
18.672	18.5256	18.8673	18.7572	19.7828	19.5909	16.4242	15.3869	19.561	19.8833	O95810	CAVN2	CAVIN2
16.9919	15.2011	18.5238	16.1272	18.3318	18.0283	18.6141	18.5184	18.4054	18.7224	O95897	NOE2	OLFM2
23.0967	22.6186	22.4144	22.4972	23.1206	23.2961	23.7182	23.5522	23.9406	24.0105	O95967	FBLN4	EFEMP2
17.683	17.8179	18.103	17.9231	15.3601	16.0929	15.8702	17.0836	16.5762	15.5825	O95980	RECK	RECK
17.2929	14.4478	17.8308	14.7446	17.5008	17.8417	14.8637	17.9899	17.7147	17.6104	P00167	CYB5	CYB5A
21.8034	21.4067	21.68	21.6453	21.3376	21.68	21.6628	21.4726	21.9672	22.1795	P00325	ADH1B	ADH1B
15.1696	16.0813	17.2214	20.0426	19.8234	20.1124	20.1338	19.7034	20.332	20.1491	P00326	ADH1G	ADH1C
21.2535	20.8727	20.7715	20.9316	21.6276	21.953	22.2096	21.9601	22.4651	22.7816	P00338	LDHA	LDHA
20.1825	20.2419	20.3645	20.1704	20.8113	21.1269	21.4273	21.4221	21.0951	21.3321	P00352	AL1A1	ALDH1A1
18.0159	18.1816	15.9164	17.443	18.325	18.7358	18.2047	14.8712	18.8761	18.4368	P00441	SODC	SOD1
26.1115	26.3118	26.5595	26.2225	25.2785	25.1135	25.4923	25.6838	25.4488	25.1371	P00450	CERU	CP
22.6606	22.3672	22.4775	22.3699	22.5141	22.6518	23.0071	23.0002	23.3645	23.3239	P00451	FA8	F8
20.1332	20.5165	20.1079	20.343	16.2337	15.5051	16.2789	13.9429	15.3752	16.5511	P00480	OTC	OTC
21.7756	21.8269	22.1976	22.1206	22.1206	21.9207	22.2707	22.1886	23.3239	23.6209	P00488	F13A	F13A1
20.0951	20.6006	21.1704	20.7715	20.6364	20.6096	14.2844	20.6453	18.447	21.265	P00491	PNPH	PNP
20.9742	21.0292	20.8802	20.9171	21.1079	21.2419	21.2707	21.4015	21.3266	21.4775	P00492	HPRT	HPRT1
20.1704	20.1825	20.0951	20.343	20.4273	20.8346	20.6186	20.5356	20.9459	21.3592	P00558	PGK1	PGK1
21.1642	21.7223	21.6186	22.019	21.8876	22.1795	22.0918	22.1856	21.5545	21.9637	P00568	KAD1	AK1
27.9814	28.258	28.003	27.7708	28.4707	28.3745	28.6216	28.7802	28.3536	28.258	P00734	THRB	F2
29.4334	29.5754	29.2825	29.2077	29.7357	29.7692	29.94	29.9814	29.7818	29.766	P00736	C1R	C1R
29.632	29.8726	29.8355	29.6981	30.1483	29.6022	29.7565	29.8127	29.7958	29.4492	P00738	HPT	HP
28.8504	28.7195	28.6492	28.2803	28.9002	28.9869	28.5933	28.4354	28.1214	28.1263	P00739	HPTR	HPR
23.3101	23.2243	24.0275	23.8093	23.7695	23.6865	23.5045	23.5983	23.4041	23.3511	P00740	FA9	F9
26.2262	26.3811	27.0296	26.8019	25.3101	25.1174	24.8904	24.9716	24.6649	24.9225	P00742	FA10	F10
29.1532	29.0711	29.2147	29.2216	28.2262	28.2399	26.2151	26.2891	26.673	26.4346	P00746	CFAD	CFD
28.9896	28.9977	29.4032	29.3766	28.4113	28.3239	28.3196	28.3662	27.9705	27.9088	P00747	PLMN	PLG
31.0414	30.7849	30.7047	30.8829	29.5826	29.7325	26.0105	25.8044	26.965	26.9428	P00748	FA12	F12
18.6091	17.8728	18.3742	18.2452	19.1152	18.9373	19.1514	19.0447	20.6186	19.9136	P00750	TPA	PLAT
30.5844	30.7047	30.7211	30.5573	27.3662	27.6931	28.3704	28.2399	27.5898	27.5536	P00751	CFAB	CFB
18.9483	19.5595	19.4934	19.3675	19.8468	19.6908	20.4576	20.4874	20.4067	20.6886	P00915	CAH1	CA1
19.0443	19.2943	18.746	19.4423	17.9665	18.313	18.8827	18.9863	19.5087	19.3933	P00918	CAH2	CA2
21.0691	20.8191	21.002	20.8876	21.2989	21.5869	21.823	21.6186	21.5165	21.8764	P00966	ASSY	ASS1
26.965	26.9203	27.391	27.217	26.0732	25.8881	26.5638	26.6865	27.3828	27.4314	P01008	ANT3	SERPINC1
29.1724	29.158	28.9002	29.0711	30.0217	29.6848	30.1361	30.196	30.9746	31.0927	P01009	A1AT	SERPINA1
27.7895	27.8203	27.976	27.8682	28.066	27.8445	28.1507	28.2216	28.1984	28.2308	P01011	AACT	SERPINA3
27.0813	27.4073	27.0609	27.189	28.1459	28.0296	28.2077	28.3023	28.3869	28.579	P01019	ANGT	AGT
25.9825	26.3612	25.9111	26.189	27.5969	26.4378	27.1604	27.2353	27.4473	27.0296	P01023	A2MG	A2M
33.3033	33.7453	33.4209	33.4334	34.1529	34.0592	34.2048	34.2689	34.0266	34.13	P01024	CO3	C3
28.1312	28.4154	28.141	27.976	27.2979	27.4154	28.1065	28.189	27.341	27.3578	P01031	CO5	C5
22.0459	21.2006	21.8614	21.0292	20.1946	20.6096	20.2673	20.6886	14.7786	21.2006	P01033	TIMP1	TIMP1
24.0691	23.6649	23.848	23.9225	24.0443	24.1946	24.2463	24.4234	24.3844	24.2821	P01034	CYTC	CST3
18.9544	18.8531	14.3051	18.4055	18.4385	19.0609	14.8164	18.5667	19.3431	18.8878	P01040	CYTA	CSTA
32.0895	31.9609	31.846	32.1694	32.8608	33.0349	32.5203	32.3223	32.7927	33.0017	P01042	KNG1	KNG1
19.5266	19.2215	18.1243	18.2042	19.359	19.8522	20.0474	19.768	19.826	20.0073	P01137	TGFB1	TGFB1
20.0156	19.8753	19.3964	19.7296	19.6286	19.9303	20.4375	20.2339	20.1782	20.5638	P01236	PRL	PRL
27.7517	27.6181	27.5898	27.8142	26.7517	26.9428	23.5522	23.632	23.7695	23.848	P01344	IGF2	IGF2
27.7895	27.9428	26.965	27.1604	27.8019	27.7895	28.4234	28.1015	28.0965	28.17	P01591	IGJ	JCHAIN
19.2851	20.343	20.3857	19.9459	18.7242	17.9103	17.7051	19.3112	15.9565	17.9428	P01593	KVD33	IGKV1D-33
19.6083	19.8045	19.4038	19.4057	20.3645	20.6186	20.3962	20.2877	19.9508	20.2306	P01594	KV133	IGKV1-33
23.8858	23.654	23.632	23.8288	23.6865	23.7077	24.217	24.3844	23.9225	23.8764	P01596	KV104
13.8426	21.417	21.5069	16.1073	14.6791	21.502	22.3266	22.823	22.3831	21.0821	P01597	KV139	IGKV1-39
24.4551	24.5105	24.6486	24.239	23.7077	23.7796	24.4234	24.5983	23.867	24.2096	P01598	KV106
23.9584	24.2607	24.2243	23.6431	24.0854	24.0359	24.391	24.6264	24.2096	23.8858	P01600	KV108
19.2788	19.0492	18.9003	13.5354	19.3329	19.6648	20.07	19.5185	20.0117	19.6201	P01601	KVD16	IGKV1D-16
19.7545	19.9601	20.0292	19.9601	20.3857	20.5451	20.8034	20.8346	20.6971	20.6628	P01602	KV105	IGKV1-5
22.4526	21.1519	20.6186	20.1332	19.79	20.0314	20.3321	20.6276	20.8576	20.3258	P01603	KV111
21.3376	21.6628	21.3484	21.3857	20.7389	20.8423	21.0821	21.2066	20.9882	20.7715	P01604	KV112
24.1095	24.2535	24.1253	24.1946	23.4676	23.7389	23.5522	24.1332	23.5983	23.4425	P01608	KV116
19.4705	19.1553	19.482	19.1195	19.2487	18.911	19.6847	19.7738	19.0489	19.0625	P01610	KV118
22.7856	22.8913	23.0592	22.9024	22.9654	23.3239	23.6431	23.9933	23.155	22.8651	P01611	KVD12	IGKV1D-12
20.2877	20.3101	20.1946	20.3752	20.2535	20.1457	20.654	21.2243	20.7553	20.3674	P01612	KV120
23.7594	23.9847	23.2821	23.7796	23.2679	23.0902	23.5754	23.8576	23.6096	23.2821	P01613	KV121
24.5869	25.0275	24.918	24.5696	24.5225	24.1565	24.8044	24.7024	24.604	24.1946	P01614	KVD40	IGKV2D-40
20.4576	20.5638	20.7634	20.5545	20.5823	20.4067	21.1206	21.1886	20.895	20.5915	P01619	KV320	IGKV3-20
14.8963	14.3831	14.849	20.0292	21.0088	20.9459	21.0088	21.1269	20.6276	20.6096	P01621	KV303
22.1488	22.8689	22.3348	22.976	14.7219	15.9712	22.4324	22.4726	18.7007	16.6032	P01622	KV304
26.976	27.0084	27.0084	27.0296	26.4234	26.4769	26.9539	27.1115	26.8019	26.518	P01623	KV305
26.6865	26.7645	26.6181	26.5682	25.8974	26.3083	26.8974	27.0914	26.8142	26.7129	P01624	KV315	IGKV3-15
25.9539	26.2517	26.0732	25.9803	25.9539	25.7871	26.3427	26.4266	26.3049	26.1623	P01625	KV402
24.7995	24.9271	25.1371	24.976	24.1488	24.0609	24.9672	25.3745	24.5345	24.275	P01700	LV147	IGLV1-47
18.9852	19.2425	19.0195	19.0617	17.6818	17.412	16.2568	19.0176	14.8981	18.1531	P01703	LV140	IGLV1-40
21.3752	21.3645	21.7955	21.0426	20.7471	20.7634	21.654	21.6929	21.2125	21.0559	P01707	LV204
23.4041	23.867	23.1015	23.7286	23.5983	23.4676	23.7895	23.8764	24.019	23.8385	P01708	LV205
19.8643	19.7837	18.4634	19.1978	14.6055	18.669	18.6251	19.8548	19.6581	19.8442	P01710	LV207
24.654	24.3645	24.6703	24.3444	23.8093	23.4676	23.976	24.0526	23.6209	23.8093	P01714	LV319	IGLV3-19
21.4676	21.8191	22.6276	22.2273	21.2989	20.6453	22.0493	21.9423	21.7013	21.8269	P01715	LV301	IGLV3-1
19.8231	19.9601	20.3752	20.5915	16.7907	19.3832	14.821	19.294	17.151	16.5913	P01717	LV325	IGLV3-25
23.7077	23.5983	23.6757	23.4551	22.3805	22.5592	22.1426	22.3376	22.6387	22.2764	P01719	LV501
23.1627	14.1879	13.6885	16.3592	16.0185	24.1565	24.3239	16.085	24.239	24.2821	P01743	HV146	IGHV1-46
19.7967	14.6394	20.7056	16.1764	19.8495	19.5115	19.0634	19.7846	16.4466	19.8214	P01762	HV311	IGHV3-11
23.4298	23.6096	22.741	22.6119	22.343	22.3266	22.8346	22.7035	22.5823	22.2506	P01763	HV348	IGHV3-48
26.7895	26.6595	26.604	26.5551	26.3861	26.3477	26.726	26.5075	26.5754	26.5754	P01764	HV323	IGHV3-23
25.5783	25.6784	25.275	25.4953	25.6375	25.848	25.9316	25.976	26.0169	25.8927	P01765	HV304
26.6865	26.9203	26.976	26.8974	26.6595	26.8142	27.1214	26.9203	27.0296	26.9428	P01766	HV313	IGHV3-13
22.0592	22.1886	21.9707	21.9171	21.8269	21.8113	22.1015	22.3129	21.9352	21.68	P01767	HV353	IGHV3-53
21.9388	21.9495	21.7307	21.895	20.6886	20.4375	21.002	21.0821	21.1206	20.9388	P01769	HV308
23.1472	23.217	23.5285	23.2332	23.3101	23.5045	23.6971	23.5165	23.6865	23.5869	P01770	HV309
23.417	23.8858	23.5045	23.3511	23.239	23.1457	23.6649	23.417	23.0854	22.9352	P01771	HV310
22.7286	23.0476	22.976	23.0359	23.0821	23.2155	23.1379	23.2961	23.4425	23.1581	P01772	HV333	IGHV3-33
21.743	21.2593	21.0691	20.7715	20.9388	20.3752	20.6276	20.9171	14.5419	16.1279	P01773	HV312
20.3321	20.002	20.3857	20.4576	20.0821	19.9587	20.5731	20.4476	20.216	19.6321	P01775	HV314
22.1946	22.5427	22.9352	21.1704	15.7957	13.7166	22.6475	21.1269	16.114	15.8061	P01780	HV307	IGHV3-7
24.8717	25.1871	24.9716	25.0105	24.9495	25.2926	25.4041	25.3444	25.4298	25.275	P01781	HV320
17.5084	18.7546	13.7558	18.2543	14.6405	16.2682	20.5823	16.2033	15.0993	17.259	P01817	HV205	IGHV2-5
22.6276	22.6714	22.9334	22.5261	21.9495	15.0765	23.3645	23.3645	22.823	23.1627	P01824	HV439	IGHV4-39
20.4874	20.7223	20.7056	20.654	20.714	20.4874	21.2419	21.7307	21.0951	21.2821	P01825	HV459	IGHV4-59
20.4775	20.6971	20.0426	19.8832	20.5545	20.68	21.6453	21.3962	21.3857	21.5592	P01833	PIGR	PIGR
29.3951	29.4842	29.6798	29.5916	28.9622	28.9512	29.5969	29.4294	29.0349	28.9841	P01834	IGKC	IGKC
17.0621	17.3841	17.2404	16.7338	16.9501	15.0757	14.541	16.6598	15.2859	15.055	P01854	IGHE	IGHE
32.9814	33.0895	33.0117	32.9382	31.6066	31.7888	31.8682	31.8157	31.7413	31.6022	P01857	IGHG1	IGHG1
30.8234	30.8534	30.8534	30.9259	30.3828	30.2647	30.3515	30.4134	30.6198	30.4433	P01859	IGHG2	IGHG2
31.3303	31.4032	31.6154	31.5481	29.9259	30.0864	30.0084	29.9677	29.788	29.7565	P01860	IGHG3	IGHG3
27.6595	27.8741	27.6181	27.9031	27.3662	27.1015	27.6865	27.8504	27.5315	27.1795	P01861	IGHG4	IGHG4
31.2759	31.3982	30.7211	30.8004	31.525	31.6198	31.9712	31.7006	31.7573	31.8309	P01871	IGHM	IGHM
29.8309	29.8445	29.7502	29.726	29.393	29.1842	29.7692	29.7178	29.4413	29.3578	P01876	IGHA1	IGHA1
31.393	31.4384	31.1422	31.2479	31.0737	30.7771	31.3088	31.2647	31.1544	31.1664	P01877	IGHA2	IGHA2
26.976	27.0914	26.632	26.726	24.2891	24.2961	24.7441	24.7441	24.3307	24.2607	P01880	IGHD	IGHD
21.5451	21.6364	21.7876	21.9024	21.4273	21.5915	21.9951	22.0691	22.1269	21.6497	P01892	1A02	HLA-A
15.1763	17.5451	16.2226	16.0498	13.4992	12.988	18.25	15.7137	15.4426	14.5049	P02008	HBAZ	HBZ
27.5014	27.8203	27.7517	27.7645	27.632	27.524	26.965	27.1604	27.0401	26.7771	P02042	HBD	HBD
18.6879	18.4824	18.9387	18.9897	18.2757	18.2232	17.2924	15.5219	16.202	15.1353	P02144	MYG	MB
20.9742	20.6186	20.7307	20.4067	18.0735	17.2068	15.4254	17.3766	16.6869	15.9208	P02452	CO1A1	COL1A1
27.9484	28.2445	27.1507	25.9225	27.7581	28.4746	28.203	27.9088	27.9316	28.8474	P02533	K1C14	KRT14
19.6603	19.9882	19.2128	17.8875	20.5823	19.697	19.7787	20.6276	20.3298	21.6276	P02538	K2C6A	KRT6A
19.0836	18.5737	18.2421	18.6606	18.3097	18.5387	16.0842	18.3231	17.9601	15.7468	P02545	LMNA	LMNA
23.1946	23.1596	23.6431	23.1047	23.5165	22.8385	23.0935	23.1143	22.7307	22.8614	P02549	SPTA1	SPTA1
33.6198	33.6629	33.6944	33.5754	33.9848	33.7553	33.5179	33.8792	33.3956	32.7771	P02647	APOA1	APOA1
32.9028	32.6522	32.6501	32.7393	32.9417	32.9557	32.2193	32.2164	32.0927	31.8534	P02649	APOE	APOE
32.3905	32.3802	32.3303	32.3142	32.2164	31.7927	31.8271	32.4184	31.9188	31.6022	P02652	APOA2	APOA2
30.5389	30.5481	30.7613	30.5664	31.6066	31.6964	31.4032	31.2924	31.4433	30.94	P02654	APOC1	APOC1
28.8294	29.0111	28.9203	29.1819	30.0349	29.8203	29.7818	29.7723	30.4032	28.7162	P02655	APOC2	APOC2
31.3879	31.3982	31.3672	31.6839	32.4581	32.7088	32.4032	32.0769	32.6088	30.5481	P02656	APOC3	APOC3
32.8865	33.1223	33.6629	33.5867	32.4823	32.393	32.2952	32.3854	32.4384	32.5014	P02671	FIBA	FGA
33.113	33.3169	33.9417	33.7252	32.6692	32.6044	32.4209	32.4943	32.5822	32.6798	P02675	FIBB	FGB
33.1574	33.2897	33.6522	33.5412	32.6285	32.6022	32.5156	32.5596	32.6132	32.6923	P02679	FIBG	FGG
18.2824	17.681	14.5121	19.2478	18.4236	17.6256	18.836	19.3189	18.575	17.2332	P02730	B3AT	SLC4A1
20.6714	20.4775	20.7307	20.6714	21.4626	21.5545	21.8073	21.4775	21.8269	22.0625	P02741	CRP	CRP
22.5237	22.7856	22.9584	22.7265	22.6006	22.6006	22.6409	22.5141	22.9043	22.5117	P02743	SAMP	APCS
30.9814	31.08	30.8901	30.8829	30.2422	30.3828	27.7833	27.4938	28.2714	28.0914	P02745	C1QA	C1QA
32.1724	32.1021	31.7771	31.9643	31.3828	31.4678	28.9923	28.5052	29.4394	29.7244	P02746	C1QB	C1QB
32.8385	32.7252	32.4895	32.5179	32.0864	32.2019	29.7927	29.2147	30.1724	30.0609	P02747	C1QC	C1QC
31.5014	31.2814	31.1783	31.2365	31.8901	32.015	32.2786	32.0769	32.3356	32.4458	P02748	CO9	C9
32.8792	32.8478	32.6394	32.9848	29.5352	29.6458	28.0505	27.7064	28.3109	28.3109	P02749	APOH	APOH
23.7182	24.3031	23.6971	24.0526	25.4831	24.7543	25.2021	25.3511	25.5195	25.1795	P02750	A2GL	LRG1
31.3672	31.0084	31.0349	30.846	29.8065	29.7786	28.9705	28.7325	29.6898	29.7942	P02751	FINC	FN1
24.5696	24.7594	25.1984	24.945	24.9361	24.7492	24.4676	24.6971	24.2607	24.0359	P02753	RET4	RBP4
31.9081	31.9153	31.8829	31.7211	31.6586	31.7771	31.9117	32.1052	31.7613	31.7252	P02760	AMBP	AMBP
25.0935	25.8044	25.2426	26.0254	27.019	26.1273	26.8974	27.1984	27.6527	26.9977	P02763	A1AG1	ORM1
30.0609	29.8489	29.393	29.3303	30.3196	30.196	30.9259	31.2924	30.5109	30.4919	P02765	FETUA	AHSG
28.4234	28.3282	28.7031	28.6964	28.906	28.7927	28.8653	29.1115	28.8081	28.6964	P02766	TTHY	TTR
31.9365	32.463	32.3724	32.5435	33.2897	32.4895	32.9746	33.0657	33.2759	33.0528	P02768	ALBU	ALB
25.3712	25.6264	25.7234	25.9781	26.7517	25.8858	26.4583	26.5898	26.604	26.4024	P02774	VTDB	GC
28.6005	28.1263	28.1015	28.2262	27.8203	28.0296	25.4266	25.002	26.0874	26.3083	P02775	CXCL7	PPBP
26.9316	26.8623	26.5448	26.9539	27.3324	27.0914	26.8623	26.726	26.726	27.2625	P02776	PLF4	PF4
20.7471	20.3857	20.5165	20.5731	21.2066	21.3376	21.6051	21.4273	21.6231	21.8876	P02786	TFR1	TFRC
26.3778	27.1795	26.9539	27.6998	28.7988	27.1604	28.3196	28.579	28.9287	28.2123	P02787	TRFE	TF
21.6843	21.4425	22.3962	22.1734	21.4923	21.9742	22.5869	22.2679	22.3239	22.7634	P02788	TRFL	LTF
26.4831	26.965	27.5536	27.4473	27.8504	26.976	27.3828	27.5315	27.611	27.1795	P02790	HEMO	HPX
27.0296	26.8504	27.0296	27.4551	28.3239	28.4234	27.019	26.3101	27.6527	27.9088	P03950	ANGI	ANG
29.5463	29.0889	29.0057	29.2077	29.9259	30.0737	30.0349	29.8188	30.362	30.6544	P03951	FA11	F11
30.9677	30.5754	30.4334	30.611	31.099	31.2535	30.5109	30.0084	31.2422	31.4134	P03952	KLKB1	KLKB1
24.2317	23.654	23.1158	23.3376	23.5045	23.6096	21.002	19.6362	21.8576	21.9637	P03973	SLPI	SLPI
30.9045	31.2647	30.6881	30.4919	31.3879	31.3982	31.717	31.7573	31.7088	31.7494	P04003	C4BPA	C4BPA
33.0785	33.1798	33.8792	33.715	32.6944	32.8328	31.6066	31.6022	31.6629	31.7129	P04004	VTNC	VTN
19.6882	20.0426	19.7023	18.2729	20.0292	20.4775	19.9816	20.2416	19.9268	20.203	P04040	CATA	CAT
20.2989	19.8511	19.8624	14.994	15.6532	15.3827	21.2006	15.6741	15.6339	19.8848	P04062	GLCM	GBA
26.6458	26.5536	26.9539	26.726	26.4057	26.5029	26.673	26.7129	26.4583	26.4892	P04070	PROC	PROC
22.4972	22.4273	21.9951	21.9566	22.5938	22.5069	22.4651	22.654	22.2125	22.3805	P04075	ALDOA	ALDOA
17.2351	17.7542	16.468	16.9656	15.0597	15.1022	18.945	18.9748	15.0559	18.3331	P04080	CYTB	CSTB
17.3131	17.0077	17.4685	17.4652	17.0197	17.5539	16.7117	16.7813	17.2409	17.5224	P04083	ANXA1	ANXA1
33.8792	33.7751	33.6944	33.6415	34.0017	33.9933	34.1901	34.1604	34.0184	34.13	P04114	APOB	APOB
18.2986	18.2249	20.0156	20.5165	21.265	21.1395	19.3724	19.0749	19.5536	19.5181	P04156	PRIO	PRNP
27.1214	26.8264	26.6865	26.2188	26.976	26.7771	27.8324	28.2803	27.1115	26.9088	P04180	LCAT	LCAT
31.7333	32.1453	32.2842	32.2336	30.0864	30.0479	27.3745	27.1795	27.2979	27.341	P04196	HRG	HRG
20.714	20.0559	20.6006	20.4273	15.4413	21.0625	21.2821	21.1015	20.6364	14.9925	P04206	KV307
19.5649	20.5545	20.7955	20.4273	20.0426	15.7294	21.2185	21.5213	20.7876	21.1946	P04207	KV308
21.823	21.9951	21.2302	21.8913	20.9951	19.9961	21.2707	16.6011	22.4144	21.6497	P04208	LV106
20.1581	21.3266	21.4273	20.85	21.4775	15.7932	21.4476	21.5777	21.8802	22.2792	P04209	LV211
26.4282	26.4629	26.521	26.4378	26.0062	25.9383	26.6865	26.3135	26.2262	26.2768	P04211	LV743	IGLV7-43
24.848	24.976	24.9271	24.8191	25.4862	24.7846	25.3273	25.5898	25.4457	25.275	P04217	A1BG	A1BG
28.4073	28.141	27.4785	27.2262	27.726	28.5682	29.0914	28.7833	28.6998	29.4012	P04220	MUCB
18.2282	17.0495	18.7487	18.1574	15.3983	19.1109	14.7833	18.6857	19.5113	19.4648	P04222	1C03	HLA-C
28.3196	28.2759	27.9595	25.6292	27.8203	28.8385	28.1164	27.976	27.8385	28.2445	P04259	K2C6B	KRT6B
28.8593	29.3044	28.2714	26.965	28.7739	29.5463	28.8741	28.8173	28.7064	29.3367	P04264	K2C1	KRT1
27.7708	26.9977	27.2979	27.189	28.0557	27.9316	28.6355	28.5426	29.8755	29.8974	P04275	VWF	VWF
30.0349	29.7276	29.651	29.7227	30.3196	30.5014	30.6372	30.2647	30.7373	31.0017	P04278	SHBG	SHBG
23.2821	23.0526	22.8576	22.7816	23.3239	23.7895	23.6865	23.48	23.7182	23.9134	P04406	G3P	GAPDH
19.3341	19.8719	19.2183	19.5213	19.4138	20.027	20.1943	19.6622	20.1104	20.1637	P04424	ARLY	ASL
15.0883	21.5117	21.5404	20.5165	22.3457	22.0756	22.4849	22.4601	22.4041	22.4576	P04430	KV116	IGKV1-16
26.9977	26.6998	26.6458	26.8858	26.2426	26.4707	26.9316	26.8142	26.7389	26.632	P04433	KV311	IGKV3-11
23.3101	23.2961	23.2961	23.3376	22.8895	22.8327	23.0224	23.0967	22.8913	22.4576	P04438	HV208
21.5165	21.1642	21.3592	21.4067	21.6843	22.3672	22.3294	21.85	22.6628	22.4451	P04632	CPNS1	CAPNS1
18.964	18.8684	19.123	18.6471	20.3857	20.9316	20.2473	20.1826	19.7683	19.8812	P04792	HSPB1	HSPB1
16.4913	16.437	15.7134	16.2012	16.4221	16.5435	16.5758	15.8957	17.4239	17.7508	P04899	GNAI2	GNAI2
23.7389	23.417	23.6971	23.6649	22.6006	22.6051	19.9671	20.3962	20.1678	20.1784	P05019	IGF1	IGF1
21.6096	21.6628	21.2125	20.6186	20.7634	20.7389	20.6096	20.9601	21.0691	21.3156	P05023	AT1A1	ATP1A1
20.3857	20.1332	19.9009	19.6442	20.4576	20.5731	20.7307	20.8727	20.7223	20.7634	P05062	ALDOB	ALDOB
23.6096	23.3511	23.1095	23.2463	23.1253	23.3778	21.9812	21.9134	22.9152	23.1642	P05067	A4	APP
20.9316	21.3376	20.9098	20.6096	21.1642	21.5823	21.1395	20.8802	20.6714	21.6628	P05089	ARGI1	ARG1
26.7517	26.518	26.0955	25.8409	26.7389	26.6865	27.0711	27.3324	26.8264	26.1814	P05090	APOD	APOD
20.9024	20.2989	20.4375	20.265	21.1206	21.3045	21.4375	20.8727	21.1206	21.1825	P05091	ALDH2	ALDH2
21.3962	21.4923	20.5823	21.4972	21.6843	21.9061	21.9916	21.7013	22.654	22.3725	P05106	ITB3	ITGB3
21.9134	21.6971	21.4221	21.5261	21.9951	22.2332	22.5141	22.3805	22.5938	22.7634	P05107	ITB2	ITGB2
24.5165	24.5225	24.2961	24.6209	24.5983	24.604	23.9847	24.002	23.9134	23.8858	P05109	S10A8	S100A8
19.798	19.5941	19.4943	19.3827	20.2764	20.3538	20.4576	20.5069	20.3962	20.3485	P05121	PAI1	SERPINE1
26.9088	26.9428	27.1015	27.17	26.9539	27.17	27.1795	27.0609	26.8504	26.976	P05154	IPSP	SERPINA5
28.6424	28.6831	28.6389	28.4073	27.6181	27.7389	27.673	27.7064	27.7771	27.6663	P05155	IC1	SERPING1
27.3066	27.4314	27.7064	27.673	25.417	25.2714	24.6811	24.7024	24.6757	24.5404	P05156	CFAI	CFI
21.8913	22.0854	22.4221	22.3321	22.7816	22.3484	22.8307	23.0173	23.1363	23.184	P05160	F13B	F13B
21.7796	21.68	21.2764	21.5117	21.7098	22.0756	21.6364	21.4775	21.7098	21.7796	P05164	PERM	MPO
15.6031	16.1597	16.5375	16.1051	16.6865	16.4736	17.4846	17.4359	16.7321	17.3372	P05186	PPBT	ALPL
21.9423	21.8073	13.6491	15.4411	15.5687	14.6436	16.5849	15.2505	20.8346	15.3951	P05413	FABPH	FABP3
30.4032	30.0349	30.0737	30.0737	26.8858	26.976	23.8385	23.9672	24.275	24.4425	P05452	TETN	CLEC3B
14.4516	15.2115	13.1425	17.0587	17.924	14.7983	17.9284	14.5175	18.4132	18.9124	P05455	LA	SSB
20.5915	20.5545	20.3962	19.7636	20.9882	20.8346	21.3752	21.3592	21.4273	21.4775	P05534	1A24	HLA-A
25.065	24.9225	24.6865	24.824	25.3101	25.5105	25.895	25.6838	25.7945	26.0148	P05543	THBG	SERPINA7
32.2703	31.947	31.901	31.9882	32.846	32.9643	33.1099	32.8774	33.1239	33.2193	P05546	HEP2	SERPIND1
23.654	23.6431	23.417	23.3239	23.867	23.8858	24.3645	24.2891	24.4425	24.5926	P05556	ITB1	ITGB1
20.4273	20.8346	20.6186	20.714	21.4775	21.2185	21.5869	21.7756	21.5165	21.3857	P06276	CHLE	BCHE
19.8503	19.2207	19.2247	18.9149	19.2032	19.6529	19.227	19.2326	19.8492	19.8646	P06280	AGAL	GLA
20.1825	20.8269	20.0821	20.2764	21.1395	20.9601	21.2877	21.4118	21.6843	21.1015	P06309	KV205
18.4071	19.7023	19.1351	19.6006	18.4968	18.8367	19.6077	19.0973	18.0648	19.257	P06310	KV230	IGKV2-30
19.1186	19.3634	18.8827	19.0328	19.0386	18.7912	19.2481	19.4947	19.1305	18.7348	P06311	KV311
16.3548	15.0186	16.5075	16.469	13.6045	16.4005	15.5298	20.1169	19.6635	19.9425	P06314	KV404
24.2821	24.417	24.7594	24.4862	23.9847	23.5638	24.0526	24.019	23.7077	23.9847	P06316	LV107
23.5869	23.4041	23.391	23.1316	22.2679	22.1047	22.7119	22.9477	22.6907	22.5404	P06317	LV603
18.9636	19.1164	19.4484	19.6547	19.1502	19.1123	19.5759	19.8975	19.432	19.0513	P06318	LV604
23.5165	23.7796	23.654	23.5754	23.7594	24.1174	24.6649	24.7338	24.3844	24.317	P06331	HV434	IGHV4-34
33.0958	33.1842	33.0657	33.0217	33.6944	33.7047	33.8042	33.6735	33.8883	33.9242	P06396	GELS	GSN
21.0426	21.3645	21.3857	21.265	23.1253	22.9388	23.8764	23.4923	23.0054	23.5754	P06576	ATPB	ATP5F1B
26.976	27.0401	27.0609	26.8974	26.2821	26.4089	26.7517	26.8142	26.673	26.7517	P06681	CO2	C2
24.1174	24.0772	24.558	24.1719	23.4041	23.1174	22.5731	22.3073	22.7715	22.8651	P06702	S10A9	S100A9
22.8802	23.2243	23.5869	23.3101	23.0325	22.2535	21.1642	21.7836	20.9171	22.2849	P06703	S10A6	S100A6
28.2445	28.019	28.6697	28.7421	28.9732	28.9923	28.4668	28.459	28.4862	27.9316	P06727	APOA4	APOA4
19.3646	19.1871	19.1954	18.3235	18.5505	18.4996	18.7582	18.3324	18.644	18.9337	P06730	IF4E	EIF4E
24.1642	23.8385	23.7389	23.8858	24.0359	24.3101	24.2463	23.9495	24.5165	24.6918	P06733	ENOA	ENO1
21.9316	22.4751	21.3752	22.1457	21.6006	21.8346	21.8876	21.343	21.5165	21.8269	P06737	PYGL	PYGL
20.2877	19.5278	19.6207	19.1212	22.3045	20.2419	18.7873	21.002	20.0148	20.0401	P06753	TPM3	TPM3
19.9249	19.8955	19.803	19.9882	20.343	20.3645	20.8651	20.6364	20.3645	20.4264	P06756	ITAV	ITGAV
23.0592	22.4972	21.9459	22.343	22.2736	22.5141	22.3699	22.2593	22.7492	22.8708	P06858	LIPL	LPL
18.9485	18.8168	16.6297	19.1681	17.7308	18.8206	18.8171	19.0462	19.4811	18.7212	P06888	LV109
14.9386	15.3714	16.2504	17.3132	18.3392	18.3466	19.2444	18.9703	18.981	18.7585	P07093	GDN	SERPINE2
20.6276	20.3645	20.5731	20.5915	20.7715	21.1269	21.5685	21.0493	21.2535	21.3321	P07195	LDHB	LDHB
20.8113	20.3752	19.9742	20.6453	21.0821	21.5545	21.5592	21.5213	21.5915	21.7675	P07203	GPX1	GPX1
29.1866	29.3282	28.94	28.8945	29.7692	29.6865	30.0217	30.1483	30.0349	29.9814	P07225	PROS	PROS1
21.8651	21.9672	21.5117	21.417	22.0854	22.2361	22.6736	22.6342	22.4015	22.5165	P07237	PDIA1	P4HB
21.1269	20.8191	22.8576	23.0756	21.8269	21.8461	20.8651	20.9316	21.0951	21.1765	P07307	ASGR2	ASGR2
17.5319	17.1983	17.2177	17.429	16.6436	17.2853	17.2192	16.9334	14.7111	14.0775	P07327	ADH1A	ADH1A
21.0493	21.0156	20.6714	20.1946	21.3211	21.5404	21.5777	21.7955	21.8423	21.8651	P07339	CATD	CTSD
21.1395	21.0426	20.714	20.1704	20.6971	21.0691	20.5915	20.6714	20.6714	21.0426	P07355	ANXA2	ANXA2
29.3388	29.588	29.632	29.4707	27.509	27.3153	27.8858	28.1459	27.4785	27.391	P07357	CO8A	C8A
30.362	30.4629	30.4234	30.1724	29.9259	29.9117	30.0864	30.1842	29.9117	29.9539	P07358	CO8B	C8B
15.5743	15.1431	17.5251	16.475	15.1542	14.7933	16.6505	15.8835	17.043	15.1709	P07359	GP1BA	GP1BA
28.4274	28.579	28.6285	28.3992	26.0732	25.976	26.3975	26.7895	25.8288	25.5433	P07360	CO8G	C8G
23.002	22.7955	22.6164	22.8764	23.3239	23.7077	23.867	23.391	23.6649	24.1871	P07384	CAN1	CAPN1
16.0812	14.4139	14.7119	15.3621	19.872	20.3752	20.3006	20.1038	20.2786	20.6628	P07437	TBB5	TUBB
29.0609	29.258	28.6181	29.0686	30.3515	30.6629	31.1664	30.9677	31.3356	31.5799	P07477	TRY1	PRSS1
22.6186	22.6096	22.3936	22.7533	22.1581	22.2535	22.882	22.6074	22.5823	22.4041	P07585	PGS2	DCN
20.6186	19.9601	20.2877	20.1704	20.68	20.6714	20.7056	20.6971	20.7056	20.9742	P07602	SAP	PSAP
20.9742	20.9388	21.0886	21.0156	21.6971	21.9207	22.0393	22.0122	22.0854	22.3348	P07737	PROF1	PFN1
19.0755	20.8346	20.1457	20.0821	21.3045	21.2243	21.0625	20.9243	21.502	21.5451	P07738	PMGE	BPGM
15.3448	14.8996	15.5783	12.3981	17.2343	20.8651	20.417	15.5725	13.6755	20.8727	P07741	APT	APRT
18.2451	18.5655	18.101	18.8178	19.5713	17.0626	18.0965	14.8013	19.3319	19.2554	P07814	SYEP	EPRS1
23.6209	23.1856	23.3101	23.2961	22.0886	21.8614	21.2243	20.6276	21.1886	21.4067	P07858	CATB	CTSB
23.3101	23.0526	22.8576	22.7796	22.9134	23.1174	23.3645	23.1504	23.2492	23.5869	P07900	HS90A	HSP90AA1
19.9304	19.8251	20.0292	20.1206	20.68	20.5731	21.3538	21.3962	20.8651	21.1765	P07911	UROM	UMOD
22.265	21.2821	15.8962	13.5932	20.0821	20.3962	20.7715	20.5069	20.5261	20.4677	P07942	LAMB1	LAMB1
23.0967	22.7013	22.5069	22.6865	22.7816	22.895	23.2185	23.2405	23.3778	23.3511	P07988	PSPB	SFTPB
27.726	27.3662	27.1984	27.3578	28.1164	28.2979	27.9088	27.611	28.1263	28.3239	P07996	TSP1	THBS1
24.1253	23.9225	23.7796	23.8288	23.867	23.8858	20.3321	19.5877	21.0359	21.1581	P07998	RNAS1	RNASE1
19.9459	19.4451	20.1946	19.8026	18.3785	19.061	16.1757	15.9823	16.0323	16.5617	P08123	CO1A2	COL1A2
26.3562	27.0914	26.6865	26.8142	27.6595	27.6181	28.0243	27.8799	27.7129	27.8081	P08185	CBG	SERPINA6
20.1457	20.5356	19.9601	19.9243	21.1269	21.1886	21.3101	21.3321	21.2877	21.4626	P08195	4F2	SLC3A2
24.1795	23.9043	23.6971	23.8385	24.0772	24.317	24.4425	24.1719	24.4298	24.8336	P08238	HS90B	HSP90AB1
15.6408	22.1519	17.9615	20.0292	15.4756	14.0686	19.8651	20.7796	19.8038	20.2847	P08246	ELNE	ELANE
25.3376	25.1604	25.417	25.4769	24.5165	24.7645	24.6811	24.5983	24.6971	24.8764	P08253	MMP2	MMP2
20.4972	19.3434	20.0951	20.4874	20.9316	21.9171	21.6409	21.1015	21.4923	21.8269	P08254	MMP3	MMP3
21.9812	21.8269	21.714	21.6584	20.7715	21.0156	20.0508	20.4972	19.2764	18.9583	P08294	SODE	SOD3
21.5592	21.6497	21.1079	20.9098	21.6141	21.6886	21.3752	21.1765	21.4476	21.6757	P08311	CATG	CTSG
23.6865	23.391	23.2821	23.0224	23.2821	23.4923	23.4041	23.1991	23.6431	23.6865	P08319	ADH4	ADH4
20.1206	19.8167	18.7778	19.2493	20.2302	20.6186	20.8034	20.654	21.4067	21.2477	P08397	HEM3	HMBS
23.2679	23.1734	24.0359	23.895	23.8288	24.1174	22.1332	22.1332	22.3403	22.6186	P08493	MGP	MGP
19.7743	18.6717	18.7597	18.9876	19.5507	19.4738	19.9121	19.8774	20.242	19.9168	P08514	ITA2B	ITGA2B
30.5109	30.2869	30.0084	30.0479	30.7292	30.6713	31.1115	30.9259	30.995	30.9814	P08519	APOA	LPA
22.9006	22.6971	22.6119	22.7451	23.0691	23.3239	21.5869	21.1765	22.4476	22.4526	P08567	PLEK	PLEK
27.9259	27.6865	27.6865	27.4785	28.267	28.4394	28.5052	28.3324	28.5898	28.7549	P08571	CD14	CD14
20.0156	20.1332	19.5867	19.6221	15.126	14.6556	18.3713	15.8749	15.9464	18.7414	P08581	MET	MET
30.5573	30.7373	30.7533	30.7292	27.9977	27.976	27.4629	27.632	27.4629	27.4154	P08603	CFAH	CFH
20.7876	20.8269	20.714	20.6453	19.7953	19.6388	20.4576	20.4972	20.4775	20.4012	P08637	FCG3A	FCGR3A
19.0223	18.916	18.9848	18.8111	19.4968	19.683	19.406	19.3026	19.632	20.0185	P08648	ITA5	ITGA5
29.632	29.5165	29.2353	29.158	29.8355	29.9259	30.7849	30.5664	29.995	30.0217	P08697	A2AP	SERPINF2
23.7594	23.7389	23.6649	23.632	24.7695	24.6971	25.1214	25.2996	25.3101	25.2961	P08709	FA7	F7
20.0426	20.4067	18.2726	16.0596	20.2066	21.0951	21.2243	20.2877	20.9459	21.4221	P08727	K1C19	KRT19
22.9795	23.1581	21.7756	19.7615	22.3045	22.9968	23.391	23.1931	23.5754	24.4362	P08779	K1C16	KRT16
19.8122	19.7327	15.4964	19.042	19.3677	19.3569	18.8158	17.4843	19.6145	17.0659	P09093	CEL3A	CELA3A
16.1502	20.2877	20.2419	20.8423	20.9672	21.2125	21.6409	21.7013	21.8913	22.1395	P09104	ENOG	ENO2
18.9484	18.0017	17.636	17.8644	16.3655	17.1679	17.8923	17.3534	17.816	14.685	P09110	THIK	ACAA1
19.5188	19.9742	19.8505	19.3716	20.6006	20.3645	20.5545	20.9316	20.7634	20.7715	P09172	DOPO	DBH
20.1457	20.0426	19.5847	19.7668	20.4067	20.5451	20.4576	20.2535	20.6886	21.1457	P09211	GSTP1	GSTP1
21.9207	21.4576	22.1015	22.1642	21.7265	22.1946	21.7471	21.8423	21.9637	22.1079	P09382	LEG1	LGALS1
15.8002	13.7816	14.887	14.9295	15.6458	18.1265	17.7312	16.8268	19.936	20.2096	P09429	HMGB1	HMGB1
15.3794	16.9967	15.1367	16.2425	15.4738	15.9988	16.8747	16.455	15.685	16.2938	P09466	PAEP	PAEP
21.2477	21.2933	22.3017	22.3321	20.8423	21.0359	20.2903	20.2535	20.5069	20.3697	P09486	SPRC	SPARC
17.6902	17.51	17.1725	17.1181	17.3267	18.5506	18.0729	17.8694	18.5925	19.2286	P09488	GSTM1	GSTM1
21.5915	21.2933	21.3538	21.4676	22.0359	22.1269	22.2707	22.2564	22.4015	22.5754	P09601	HMOX1	HMOX1
15.6881	16.5231	15.2064	16.1369	16.5986	16.532	15.6707	15.7372	16.6642	19.5889	P09651	ROA1	HNRNPA1
21.0625	21.3156	20.6186	20.3645	22.0459	22.2621	21.4825	21.2877	21.3752	21.5213	P09668	CATH	CTSH
28.5898	28.7096	28.8415	28.7357	28.6492	28.7895	28.9428	29.1115	28.8887	29.0003	P09871	C1S	C1S
23.0002	23.0918	22.7307	22.6714	22.2593	23.0805	22.6431	22.4451	22.1612	23.1095	P09874	PARP1	PARP1
17.7976	16.4894	16.2509	16.1295	18.2469	19.8076	18.7925	19.3625	19.1021	19.7939	P09960	LKHA4	LTA4H
15.8292	15.1717	17.4056	13.6043	14.1923	14.9018	16.7076	14.654	13.3818	17.956	P09972	ALDOC	ALDOC
31.4775	31.525	31.362	31.2077	31.6671	31.8497	32.0414	32.1052	31.9539	31.9435	P0C0L4	CO4A	C4A
31.1239	31.1422	30.9677	31.2135	31.9643	32.1842	32.2478	32.1361	32.2703	32.5618	P0C0L5	CO4B	C4B
17.1089	14.8436	17.2033	17.3661	20.7634	18.9647	19.714	19.8579	19.7461	21.2006	P0C0S5	H2AZ	H2AZ1
18.233	17.3606	17.7623	17.7824	17.5629	17.5129	16.4607	17.4414	17.6108	17.9546	P0C862	C1T9A	C1QTNF9
29.5808	29.6713	29.7676	29.6981	29.0375	28.9896	29.3023	29.5463	29.0349	28.7864	P0CG05	LAC2	IGLC2
26.8385	26.6181	27.2891	26.9869	27.8019	27.8858	26.4984	26.604	26.4346	25.5725	P0DJI8	SAA1	SAA1
19.8155	20.8034	20.5069	20.7056	21.1581	21.502	20.2523	20.8727	20.895	20.3801	P0DJI9	SAA2	SAA2
20.2419	19.5966	19.9459	19.9882	19.6858	20.4676	20.3278	20.4676	20.3962	20.6364	P0DMV8	HS71A	HSPA1A
21.6714	21.895	23.4298	23.48	21.7995	21.4221	20.8346	21.0493	20.6276	21.2535	P10124	SRGN	SRGN
20.6096	21.4923	21.3645	21.0156	20.7553	20.6364	21.3962	21.2877	21.4118	21.4825	P10321	HLAC	HLA-C
19.0646	20.1581	20.2185	19.6296	21.3592	21.5731	19.3964	17.1245	16.4038	14.9729	P10451	OSTP	SPP1
24.0275	23.867	23.4923	23.6209	23.1765	23.3645	23.654	23.5522	23.6431	23.8764	P10586	PTPRF	PTPRF
21.6006	21.5731	20.9459	20.343	21.5451	21.8764	21.7348	22.155	22.3073	22.5285	P10599	THIO	TXN
16.4744	13.8845	17.4805	16.9375	14.9102	19.394	20.4775	18.5188	16.4882	14.4367	P10619	PPGB	CTSA
27.6181	27.7645	28.0137	27.8564	25.3204	25.5075	26.0338	26.1795	25.4362	25.3307	P10643	CO7	C7
22.5754	22.4775	22.0088	21.9672	22.9477	22.9707	23.3511	23.1047	23.4425	23.4923	P10646	TFPI1	TFPI
28.5933	28.2979	28.1556	28.3153	28.5014	28.8623	28.2262	27.8916	28.3536	28.7864	P10720	PF4V	PF4V1
14.9792	15.0322	14.4621	17.8879	17.1682	19.1805	14.8588	14.0962	19.6225	19.4899	P10768	ESTD	ESD
31.393	31.0927	31.3463	31.341	32.1146	32.1634	31.8119	31.8829	31.7927	31.7373	P10909	CLUS	CLU
24.8904	24.824	24.8528	24.8623	22.9171	23.0789	22.5498	22.538	22.7675	22.9243	P11021	BIP	HSPA5
21.5915	21.4375	21.1206	21.2707	21.7512	21.9134	22.6141	22.3672	22.1642	22.5568	P11142	HSP7C	HSPA8
22.68	22.5498	22.2989	22.2214	22.969	23.1063	23.3101	23.1158	23.3376	23.391	P11150	LIPC	LIPC
22.0723	21.9388	21.7715	21.8307	22.3017	22.4601	22.9116	22.6096	22.6779	22.9043	P11215	ITAM	ITGAM
16.5493	16.1684	15.31	14.1386	14.3454	18.4106	18.2854	16.1472	19.1714	19.3921	P11216	PYGB	PYGB
18.1318	18.2279	12.6547	17.315	15.1055	17.892	18.5787	17.804	18.9715	18.6511	P11217	PYGM	PYGM
22.1301	22.1765	22.1079	22.0756	22.2361	22.1704	22.2792	22.3156	22.1363	22.0821	P11226	MBL2	MBL2
20.002	19.9601	19.7595	19.6663	20.1332	20.3321	20.2129	19.9158	20.6628	20.85	P11234	RALB	RALB
22.2621	21.3156	21.4324	21.4825	14.2302	17.391	14.2242	16.0406	14.9926	16.2023	P11362	FGFR1	FGFR1
19.9601	20.1825	20.1332	20.0559	20.5165	20.9882	21.2477	21.1332	21.5777	21.6971	P11413	G6PD	G6PD
19.0097	18.8377	18.4074	18.8259	18.9178	19.7837	19.6213	19.2189	19.1765	19.9773	P11586	C1TC	MTHFD1
27.3324	26.6595	26.6865	26.726	27.8264	28.0401	28.4073	27.976	28.1984	28.5898	P11597	CETP	CETP
22.0789	22.0224	22.0258	21.8034	22.5213	22.7265	23.0789	23.0576	22.9619	23.2066	P11717	MPRI	IGF2R
15.5337	14.3649	15.5399	16.4992	13.9805	14.0559	18.3368	17.2323	16.4239	18.7623	P11766	ADHX	ADH5
15.7381	15.1282	14.7463	13.5189	15.5668	16.6896	16.2226	19.7231	16.4148	17.5609	P11908	PRPS2	PRPS2
19.3404	19.2417	19.0695	19.2936	19.9554	20.0933	20.278	20.1097	20.4775	20.714	P11940	PABP1	PABPC1
24.019	24.3645	22.8895	21.7594	23.7077	24.0526	23.7492	23.8191	23.7695	24.3778	P12035	K2C3	KRT3
22.6342	22.4196	22.2302	22.2477	23.1111	23.2258	23.5638	23.417	23.5045	23.7077	P12109	CO6A1	COL6A1
22.2849	22.0088	22.1642	22.1457	22.6971	22.9423	23.2535	23.1158	23.2535	23.4425	P12110	CO6A2	COL6A2
25.275	24.9539	24.9495	25.0526	25.5105	25.7517	25.9043	25.6703	25.8717	26.1293	P12111	CO6A3	COL6A3
28.7453	28.5203	28.5052	28.6355	28.5933	28.6798	28.0401	27.8564	27.8623	27.8799	P12259	FA5	F5
21.7098	21.6051	21.0691	20.9601	21.1765	21.6051	21.3645	21.2877	21.2066	21.743	P12273	PIP	PIP
20.8576	20.5823	20.6006	20.3645	20.8423	20.9459	21.5638	21.343	21.8113	21.9243	P12814	ACTN1	ACTN1
23.7796	23.6757	23.2821	23.5165	24.2535	24.4614	24.4425	24.4984	24.6209	24.7594	P12830	CADH1	CDH1
18.4273	18.7688	18.0136	18.4921	19.6758	19.7495	19.1976	19.3947	19.4722	18.074	P12883	MYH7	MYH7
19.0503	18.7396	18.8958	18.9614	19.1594	19.5622	19.2677	19.1657	19.9181	20.5545	P12931	SRC	SRC
14.9158	15.6734	16.1286	15.0457	17.3292	15.2275	16.4434	15.817	16.3327	17.0866	P13010	XRCC5	XRCC5
22.019	21.9847	21.6186	21.9459	22.4067	22.538	22.6051	22.3936	22.9225	23.0443	P13489	RINI	RNH1
23.0173	22.821	22.714	22.8191	23.0592	23.1886	23.2006	23.0476	23.5404	23.7077	P13497	BMP1	BMP1
15.8063	14.4472	15.5296	15.0132	15.6649	19.9499	15.6934	15.1176	18.0715	18.6259	P13501	CCL5	CCL5
17.5264	18.2256	17.975	16.9477	18.924	17.4543	18.1597	16.3607	18.5485	18.562	P13591	NCAM1	NCAM1
15.5361	16.2521	16.4273	15.749	17.6196	17.1376	15.1684	17.561	20.0239	15.5183	P13598	ICAM2	ICAM2
21.8614	21.68	22.2477	22.2155	22.7915	23.1961	21.2821	21.1457	21.2989	21.4775	P13611	CSPG2	VCAN
16.5994	15.7775	15.6181	14.1331	16.5907	14.3635	17.3876	16.4947	15.6336	15.9167	P13612	ITA4	ITGA4
20.6096	20.3321	20.8423	20.2185	20.5165	20.714	20.3752	20.2764	20.6276	21.1581	P13639	EF2	EEF2
27.726	27.8445	27.4394	26.1469	27.7064	28.249	28.0609	28.17	28.0813	28.5682	P13645	K1C10	KRT10
27.2445	27.2535	26.6181	25.4892	27.2077	27.2535	27.2535	27.2714	26.7895	27.3828	P13646	K1C13	KRT13
24.0691	24.4738	23.4298	22.2764	23.9134	24.5812	24.239	23.9225	23.9134	24.5165	P13647	K2C5	KRT5
21.9742	21.6006	21.2185	21.3857	20.5356	20.7553	20.5731	20.7389	20.7715	21.1946	P13667	PDIA4	PDIA4
30.6881	30.7613	30.6022	30.5481	26.673	26.6458	26.0148	26.1371	25.8764	25.726	P13671	CO6	C6
19.7807	19.5909	19.5529	20.1457	19.2258	19.2761	17.5214	15.8446	17.3803	17.9007	P13693	TCTP	TPT1
20.417	20.9316	20.1581	19.5753	20.2419	19.9739	20.4375	20.3538	20.4775	20.5915	P13727	PRG2	PRG2
22.0459	22.0983	21.3321	22.1111	22.2125	22.1015	22.6843	22.391	22.4118	22.2961	P13746	1A11	HLA-A
26.3894	26.2225	26.0526	26.1035	26.8858	27.019	27.3828	27.2262	27.4073	27.5609	P13796	PLSL	LCP1
21.743	21.7471	21.2764	21.265	21.8987	22.0156	22.5498	22.2679	22.2933	22.6342	P13797	PLST	PLS3
20.9601	20.8113	21.9985	21.7056	23.5869	24.141	23.5754	23.4551	23.9495	24.6375	P13804	ETFA	ETFA
22.8519	22.882	17.8762	17.047	21.4972	21.7553	19.9409	19.7743	19.8314	20.4066	P13866	SC5A1	SLC5A1
19.6006	18.4429	18.7269	19.1298	19.6251	19.8033	19.7337	19.8106	20.19	20.4972	P13929	ENOB	ENO3
20.4476	20.1206	19.625	19.5062	20.8727	20.4972	21.4626	21.2477	21.1581	21.0951	P13987	CD59	CD59
22.9261	22.9899	22.6051	22.5522	22.4626	22.0625	22.538	22.9477	22.3239	21.9134	P14151	LYAM1	SELL
20.0292	22.3805	21.2361	22.9707	21.8651	21.1704	22.7451	22.8633	21.4476	21.9566	P14174	MIF	MIF
21.2243	20.4874	20.3962	20.6186	21.2185	20.9812	21.3962	21.7915	21.0951	20.6453	P14209	CD99	CD99
17.7557	18.1672	17.2641	13.099	18.1137	18.3316	17.5142	17.1093	15.5111	14.9245	P14222	PERF	PRF1
18.6954	18.9041	19.5807	13.9224	14.7059	15.5567	19.5476	19.2717	19.5274	19.3631	P14314	GLU2B	PRKCSH
19.824	20.4067	19.7416	19.5168	20.2989	19.8255	20.4676	20.2535	20.3857	20.4043	P14324	FPPS	FDPS
23.5404	23.5045	23.2961	23.2185	23.976	24.1174	24.5105	24.5404	24.48	24.5225	P14543	NID1	NID1
15.6707	13.5789	15.3541	15.7998	17.0644	17.2932	17.1758	17.7118	17.6765	18.0211	P14550	AK1A1	AKR1A1
18.3765	17.51	17.8061	16.7968	17.5597	17.1478	17.3702	18.1151	19.2077	19.8212	P14555	PA2GA	PLA2G2A
22.8783	22.9024	22.5545	22.3884	22.9707	23.2302	23.2051	23.0918	23.7182	23.9043	P14618	KPYM	PKM
26.0793	25.7234	25.6568	25.7645	26.1814	26.4362	26.5463	26.3324	26.5285	26.7645	P14625	ENPL	HSP90B1
14.2624	16.3415	17.2922	14.0925	15.0341	17.2207	17.6334	17.5464	17.2263	18.0819	P14735	IDE	IDE
21.0224	21.1457	20.8802	20.8651	21.1457	21.3045	21.6886	21.6051	21.5404	21.6141	P14780	MMP9	MMP9
18.4361	18.746	18.1598	18.5621	19.0139	19.1315	19.1151	18.6245	19.037	19.1445	P14868	SYDC	DARS1
21.7634	22.3294	20.9098	19.5042	21.3805	22.7389	21.6757	21.4526	21.4324	22.2361	P14923	PLAK	JUP
18.8961	18.9247	18.7028	18.4652	19.3795	19.2466	19.7797	19.7857	19.5593	19.6397	P15144	AMPN	ANPEP
19.6752	19.1881	18.3821	17.4108	18.7573	19.3359	20.4273	20.3962	20.5915	20.9316	P15153	RAC2	RAC2
27.217	27.5754	26.9203	26.8504	27.4154	27.5754	26.1681	26.4877	25.705	25.6153	P15169	CBPN	CPN1
15.8868	19.7252	17.4905	13.4736	18.6281	18.6204	18.973	18.1617	19.0903	19.1203	P15170	ERF3A	GSPT1
23.7182	23.7796	23.7077	23.8288	24.2243	24.6703	24.3031	24.8044	24.7895	25.0567	P15291	B4GT1	B4GALT1
20.0951	19.5379	19.5057	19.469	12.9243	15.2381	16.8861	15.2696	15.6111	14.7012	P15311	EZRI	EZR
23.3239	24.1719	24.5983	24.2607	23.2288	22.7574	23.2821	22.5045	23.9043	24.1095	P15814	IGLL1	IGLL1
22.3457	22.3294	22.0756	22.2096	21.5069	22.1206	22.2905	22.1015	22.1395	22.2125	P15822	ZEP1	HIVEP1
27.1115	26.9977	27.4707	27.2714	27.1984	27.2535	26.673	27.1115	26.5682	25.8927	P15848	ARSB	ARSB
21.7471	21.5213	21.4067	21.4425	21.8034	22.0325	21.5777	21.4825	21.5915	21.9459	P15907	SIAT1	ST6GAL1
22.3538	22.8113	21.7223	20.3645	22.2535	23.4298	22.2419	22.2332	22.1642	22.928	P15924	DESP	DSP
23.5754	23.6209	23.8385	23.7895	21.4825	21.5404	21.1015	21.1946	21.0359	21.0821	P16035	TIMP2	TIMP2
13.9333	16.4737	13.7399	12.6531	17.2446	16.2912	17.9299	17.9614	14.4532	15.8434	P16050	LOX15	ALOX15
22.6907	22.8307	22.5141	22.6779	22.8288	23.0576	23.2821	22.8152	23.5045	23.7182	P16070	CD44	CD44
17.6572	18.2146	17.6915	17.3513	16.885	17.2607	17.5607	17.1234	15.9508	14.9553	P16109	LYAM3	SELP
19.6152	20.7307	21.9243	21.8576	15.2435	20.6628	20.8034	15.8323	21.0088	21.2707	P16112	PGCA	ACAN
20.417	20.1206	19.8066	20.3962	20.9951	21.1206	21.3857	21.0821	21.0292	21.0559	P16150	LEUK	SPN
20.7056	20.5356	20.3752	20.6006	20.6971	20.9388	21.3376	20.9951	21.0088	21.5451	P16152	CBR1	CBR1
16.465	16.254	17.0716	16.8522	16.6252	16.8873	16.2876	15.2188	17.7801	18.2378	P16284	PECA1	PECAM1
16.6321	13.9545	15.2866	15.8454	20.4067	18.2212	15.8844	15.7762	19.9937	21.3376	P16401	H15	H1-5
19.709	19.0767	14.0846	15.9058	21.0756	19.3515	19.1305	19.3599	14.8641	21.6971	P16403	H12	H1-2
18.4685	18.5581	18.8806	18.2547	14.0394	19.9838	16.2331	19.3035	14.5625	19.0145	P16581	LYAM2	SELE
14.1049	13.3798	14.4896	15.1436	16.8183	16.6453	15.5934	16.8847	17.065	17.4142	P16671	CD36	CD36
18.8853	19.2802	19.3446	19.1296	19.3566	19.7143	20.1897	19.3027	19.7011	19.9929	P16870	CBPE	CPE
15.1842	12.6178	16.3345	15.5343	15.9452	18.8086	18.7476	18.8671	19.7331	19.8182	P17213	BPI	BPI
23.2535	22.8987	22.7077	22.6693	23.391	23.5983	23.9134	23.7695	24.0854	24.1719	P17301	ITA2	ITGA2
17.234	17.3675	16.8682	16.6557	18.1943	17.5465	15.9533	17.5352	18.5308	18.3746	P17612	KAPCA	PRKACA
20.6971	20.4375	20.5069	20.2066	20.8191	20.9459	21.2361	20.7553	21.1457	21.3592	P17655	CAN2	CAPN2
19.8615	19.4194	16.3449	19.7533	20.4775	20.3857	21.2125	21.1457	13.4007	15.5374	P17693	HLAG	HLA-G
19.3565	19.1312	19.1227	17.9301	20.002	19.5921	20.5915	20.7307	20.3645	20.3896	P17813	EGLN	ENG
19.5211	19.3564	19.2343	19.0789	20.1206	20.3101	20.5451	20.027	20.5069	20.8191	P17858	PFKAL	PFKL
21.0756	14.8795	15.3528	20.9388	21.2185	20.6453	21.3156	21.714	21.2185	21.4626	P17900	SAP3	GM2A
17.9672	18.0409	18.2173	14.7942	16.524	19.0372	18.8265	18.6168	18.0929	18.3448	P17927	CR1	CR1
21.3266	21.68	21.3156	21.0756	22.4425	22.4676	22.5869	22.7574	22.2849	22.0918	P17931	LEG3	LGALS3
29.5296	29.4314	29.2692	29.3239	28.6898	28.805	27.8916	27.8324	28.1795	28.524	P17936	IBP3	IGFBP3
14.6461	18.7885	19.1577	18.633	19.7244	20.1206	19.5858	18.9269	20.3857	19.775	P17980	PRS6A	PSMC3
19.6234	19.8196	19.5877	19.6885	20.265	20.4067	20.9243	20.5165	20.895	21.1825	P17987	TCPA	TCP1
25.6431	25.4298	25.5433	25.5812	23.9847	24.0935	20.4676	20.1503	20.4775	20.7715	P18065	IBP2	IGFBP2
17.8166	17.9634	17.4242	17.6225	18.1443	18.6158	18.7257	18.3723	18.7336	18.8799	P18085	ARF4	ARF4
24.3511	23.9584	23.976	24.019	24.5638	24.7846	25.0359	24.824	25.3545	25.5255	P18206	VINC	VCL
29.1115	28.6561	28.7864	28.6629	29.4134	29.5682	29.6931	29.2376	29.4785	29.7533	P18428	LBP	LBP
16.1708	15.3413	15.6803	14.8819	17.801	18.0709	18.2927	18.4919	18.8531	19.0394	P18669	PGAM1	PGAM1
17.0073	18.1589	17.5953	13.5467	18.4132	18.3738	18.9847	18.4334	13.5846	16.9189	P18850	ATF6A	ATF6
17.3091	19.0908	19.0413	16.9908	19.2024	19.8318	20.7307	15.8747	14.4461	19.3552	P19013	K2C4	KRT4
23.0173	22.6584	22.7935	22.7369	23.5285	23.8191	24.1795	24.0443	24.0609	24.1871	P19021	AMD	PAM
20.714	20.4972	20.1825	20.0426	20.2877	20.9316	21.2185	21.4221	21.6051	21.5404	P19022	CADH2	CDH2
17.5746	17.5722	17.3237	18.4307	18.7189	18.8158	17.9913	17.362	16.3038	14.6157	P19105	ML12A	MYL12A
22.0325	22.0359	21.4273	21.4526	22.3073	22.3403	22.8385	22.8327	22.7915	22.8014	P19320	VCAM1	VCAM1
21.714	21.502	21.1642	20.895	20.895	21.6186	22.9043	23.0951	22.3129	22.4092	P19440	GGT1	GGT1
20.9601	19.9258	19.5961	21.3805	22.6231	21.0559	22.0359	22.4067	22.5638	22.1856	P19526	FUT1	FUT1
26.3118	26.2661	25.8997	26.4089	27.0084	26.604	26.8741	26.9869	26.8504	26.6998	P19652	A1AG2	ORM2
32.5179	32.4727	32.3436	32.1115	32.5273	32.5618	32.9983	33.1483	32.7211	32.6964	P19823	ITIH2	ITIH2
31.8422	31.7533	31.6285	31.4629	31.5754	31.5527	31.9117	32.0381	31.7006	31.6285	P19827	ITIH1	ITIH1
14.8095	14.7693	15.4937	15.1507	15.4708	16.1963	17.0752	14.9877	15.9313	16.5569	P19961	AMY2B	AMY2B
22.9459	22.5045	22.5823	22.5475	22.8519	23.2821	23.5754	23.391	23.3645	23.7077	P19971	TYPH	TYMP
16.2405	16.7141	15.1624	14.2255	14.3551	18.1498	16.3845	16.515	14.9515	17.8211	P20023	CR2	CR2
21.8152	21.6886	21.8152	21.8576	22.5189	23.0292	23.2961	22.9637	23.417	23.7895	P20062	TCO2	TCN2
22.002	21.343	21.265	21.3266	21.6096	21.9495	22.239	21.8461	22.0292	22.3294	P20073	ANXA7	ANXA7
20.9098	21.3211	20.9171	21.2764	21.743	21.7553	21.0951	20.7307	20.4676	21.2125	P20618	PSB1	PSMB1
19.912	19.6515	15.8895	18.2587	19.6379	19.4421	19.9388	20.0095	19.0512	20.135	P20701	ITAL	ITGAL
23.2332	23.3511	23.0054	22.8783	23.848	23.5285	24.3511	24.5463	23.8764	23.8576	P20742	PZP	PZP
23.9406	23.6431	23.5638	23.8764	23.9584	24.1332	23.6971	23.5638	23.7182	23.6757	P20774	MIME	OGN
27.7325	27.9088	27.4862	27.4314	28.3578	28.2891	28.3239	28.391	28.2891	28.3992	P20851	C4BPB	C4BPB
21.417	20.9672	21.2477	21.2125	18.1022	18.1538	15.8863	16.2347	16.0076	16.7765	P20908	CO5A1	COL5A1
21.2764	22.502	21.343	19.3634	21.3211	22.1734	21.5592	20.8034	21.5404	22.4947	P20930	FILA	FLG
14.2194	15.8733	14.1618	18.4856	18.1481	18.44	19.3713	19.2567	19.3547	19.3115	P21281	VATB2	ATP6V1B2
20.343	19.8791	19.7681	20.3321	20.1206	20.8113	19.9338	20.0735	20.6186	20.6096	P21291	CSRP1	CSRP1
20.9024	20.6628	20.5356	20.654	21.2302	21.3592	21.4526	21.4221	21.9316	21.9423	P21333	FLNA	FLNA
19.1192	19.0027	17.2896	17.9032	16.1227	17.9939	19.6668	20.0445	19.7474	20.8113	P21399	ACOC	ACO1
19.7962	19.2287	19.0763	19.3844	19.5348	19.5592	19.9208	19.8812	15.2188	19.3661	P21583	SCF	KITLG
17.9157	18.0187	17.0801	17.5858	18.4684	18.8475	18.8172	18.4786	19.1151	19.3466	P21589	5NTD	NT5E
20.2302	19.7636	19.5793	19.4545	20.4273	20.3321	20.4273	20.6006	20.5069	20.5823	P21695	GPDA	GPD1
19.6723	19.5005	19.0874	19.642	19.1957	19.4685	20.6971	21.0292	20.0919	20.1261	P21709	EPHA1	EPHA1
21.1704	20.9882	20.8876	20.9388	20.654	20.7307	21.1765	20.9459	21.1581	21.002	P21810	PGS1	BGN
15.1088	15.3332	15.7059	15.4947	19.2107	17.0357	19.4412	19.7194	16.9937	16.6675	P21926	CD9	CD9
19.8954	19.6404	18.9636	19.6719	19.8144	20.5356	20.0037	19.939	20.4067	19.9629	P21980	TGM2	TGM2
21.6231	21.6714	21.7056	21.6453	21.9707	22.2214	22.2419	22.1047	22.3294	22.3538	P22061	PIMT	PCMT1
15.0573	15.7277	16.2404	16.0889	20.953	21.3321	21.2361	21.0951	21.714	21.7675	P22102	PUR2	GART
25.0935	24.9847	24.9628	25.0975	24.0105	24.1253	22.8595	22.5309	23.2961	23.3778	P22105	TENX	TNXB
19.5111	19.2919	19.0195	18.6659	18.8908	19.1644	19.4547	19.462	19.4993	19.7601	P22234	PUR6	PAICS
19.7611	19.9382	19.3651	19.7011	20.3321	20.5451	20.7715	20.2535	20.8034	21.1765	P22314	UBA1	UBA1
26.2785	26.0401	26.1015	26.3342	26.6998	27.0084	26.8858	26.8623	27.0401	27.1795	P22352	GPX3	GPX3
20.265	20.1825	20.0426	20.2764	19.2112	19.2851	19.0935	18.5812	17.8096	17.9757	P22413	ENPP1	ENPP1
19.506	19.291	14.1503	16.3041	15.9167	14.9849	16.1831	17.0856	15.511	18.0496	P22455	FGFR4	FGFR4
18.4535	20.2302	20.343	15.3613	19.7032	21.8876	20.8576	20.4972	20.4273	21.4221	P22532	SPR2B	SPRR2B
16.3473	16.171	19.8102	17.0782	18.8145	15.0365	15.2485	19.3759	18.9519	21.1015	P22626	ROA2	HNRNPA2B1
26.452	26.067	26.317	26.4676	26.2299	26.4218	22.6606	22.4273	22.3752	22.5285	P22692	IBP4	IGFBP4
20.002	14.3271	14.6392	13.9138	16.6712	19.117	20.4375	14.3846	20.3078	21.4375	P22694	KAPCB	PRKACB
18.8781	19.2651	18.3951	17.8059	18.4283	19.8935	18.9104	20.4576	16.4868	20.6364	P22735	TGM1	TGM1
26.5345	26.6181	26.1488	26.1015	27.5014	27.5754	28.0401	28.1459	27.9539	28.0137	P22792	CPN2	CPN2
21.9742	21.7715	22.5615	22.1612	23.3239	23.1673	23.2961	23.4298	22.5592	22.5404	P22891	PROZ	PROZ
14.2525	17.4575	14.7687	17.1643	17.2753	17.934	18.4167	18.0032	18.1384	17.8489	P22894	MMP8	MMP8
26.4877	26.6458	26.7389	26.4892	26.1055	26.3083	26.5536	26.4738	26.3595	26.0609	P23083	HV102	IGHV1-2
21.1015	21.0625	20.7471	20.7553	21.0691	21.1269	21.6096	21.5498	21.5498	21.5731	P23141	EST1	CES1
28.5826	28.4234	28.3153	28.1747	28.9287	29.0217	29.4334	29.3217	29.2781	29.3109	P23142	FBLN1	FBLN1
19.0672	18.3073	18.7883	18.5811	19.8074	20.417	20.9882	18.6388	17.9757	16.6318	P23229	ITA6	ITGA6
22.2448	22.0951	21.7553	21.9423	22.5141	22.6364	22.8895	23.1991	23.019	23.0309	P23280	CAH6	CA6
23.1734	23.1253	22.9707	23.2463	23.5045	23.7995	23.3239	23.0393	23.9043	24.0691	P23284	PPIB	PPIB
24.1332	23.9316	23.7995	23.895	23.5983	23.7077	23.9672	23.6209	23.7695	24.0105	P23381	SYWC	WARS1
17.9812	18.4895	18.0374	17.2495	17.1108	17.0581	17.3175	17.3392	16.0316	16.4633	P23467	PTPRB	PTPRB
21.6453	21.743	20.8423	20.8651	18.8621	19.3165	19.945	19.4105	19.6179	19.0612	P23468	PTPRD	PTPRD
20.6714	20.8346	19.6914	18.6001	20.9951	21.6141	20.4676	20.6971	21.2593	21.4526	P23526	SAHH	AHCY
22.6584	22.3831	22.1886	22.3672	22.5045	22.7307	20.2978	20.1772	21.2877	21.6364	P23528	COF1	CFL1
13.5831	18.5573	18.3781	18.3779	16.6237	18.5394	19.2885	14.7162	19.0078	19.043	P24158	PRTN3	PRTN3
16.9162	16.4279	15.2885	16.6481	18.5155	18.6531	19.0755	18.8081	18.8446	19.1675	P24298	ALAT1	GPT
23.0625	22.8307	22.741	22.6475	23.5983	23.6209	24.0772	24.141	23.9134	23.9933	P24387	CRHBP	CRHBP
24.391	24.2961	24.8904	24.5812	23.4425	23.5869	21.823	21.4626	21.6409	21.5117	P24592	IBP6	IGFBP6
26.9977	26.673	26.5135	26.5404	26.9203	27.1015	23.48	23.4676	24.2317	24.4362	P24593	IBP5	IGFBP5
17.4643	17.5693	17.5348	17.8146	18.9523	18.8155	18.1943	18.6417	14.9834	18.7518	P24666	PPAC	ACP1
18.7865	19.0289	18.5167	18.3216	18.1743	17.9729	18.7616	19.2116	18.4168	19.4583	P24821	TENA	TNC
23.0983	22.8614	13.9192	19.1756	21.9916	22.2096	21.9847	21.7553	21.0426	20.7389	P25098	ARBK1	GRK2
23.6431	23.4425	23.5754	23.6209	24.1332	24.2463	23.3239	23.6757	23.6649	23.3239	P25311	ZA2G	AZGP1
18.5752	18.7638	19.304	19.0691	19.8006	20.0427	20.138	19.9304	20.1942	20.3987	P25325	THTM	MPST
17.8855	17.9434	18.4461	18.3388	15.6804	15.1699	15.4104	15.4419	15.9464	15.9534	P25445	TNR6	FAS
24.217	24.0691	24.2821	24.275	26.4234	26.5285	27.1015	26.8019	26.9088	27.0084	P25705	ATPA	ATP5F1A
21.9777	21.8689	21.4972	21.5915	22.5165	22.8708	22.3699	22.0426	22.8764	23.0658	P25774	CATS	CTSS
18.8629	18.979	17.4719	17.41	17.2344	17.3914	15.3465	16.0118	17.5259	18.1333	P25786	PSA1	PSMA1
18.0665	18.6448	22.9619	24.1253	21.8802	22.5708	21.8269	21.6628	16.4333	19.6125	P26022	PTX3	PTX3
24.4862	24.1871	24.1095	24.3778	22.2621	22.5685	20.2231	19.8335	21.0088	21.3752	P26038	MOES	MSN
22.2961	22.4144	23.141	22.8913	21.714	21.8876	20.6186	20.4576	19.5956	19.912	P26447	S10A4	S100A4
24.019	23.4923	23.5869	23.5983	24.1871	24.5754	24.7846	24.417	24.6209	25.0772	P26572	MGAT1	MGAT1
19.8023	19.45	16.642	15.2954	19.6421	19.7072	13.2915	19.6631	21.6141	21.9316	P26583	HMGB2	HMGB2
17.4863	15.802	14.2139	17.1157	18.1711	18.6542	16.7426	18.0401	19.4443	20.0177	P26639	SYTC	TARS1
19.8488	19.5038	19.012	19.3651	19.7109	19.7013	20.0847	20.714	20.0919	20.4972	P26641	EF1G	EEF1G
25.0401	25.141	25.4862	25.4457	24.1946	24.0359	23.1158	23.3778	23.074	23.0576	P26927	HGFL	MST1
32.7393	32.4108	32.3802	32.5389	32.8385	33.0349	33.1604	33.1559	33.2193	33.4209	P27169	PON1	PON1
14.6393	17.7195	17.9606	14.9194	18.6998	19.0395	18.5944	19.0802	19.4049	19.5886	P27348	1433T	YWHAQ
19.1132	18.9458	18.756	18.6494	19.2104	18.8339	18.9592	19.3423	18.527	19.8582	P27797	CALR	CALR
17.1134	17.4407	17.5714	14.8784	17.9003	17.4791	17.7695	18.1011	17.7915	18.159	P27824	CALX	CANX
28.6181	28.4629	27.9316	27.8142	27.2445	27.1115	27.632	27.4073	27.5315	27.5754	P27918	PROP	CFP
18.6295	17.4994	17.6446	18.4388	18.9058	18.7744	19.045	18.9596	19.1989	19.4607	P28066	PSA5	PSMA5
20.6628	19.5311	20.2419	19.018	20.0951	20.3645	20.5356	20.1978	20.1836	20.9742	P28482	MK01	MAPK1
20.1079	20.0426	19.8644	20.2764	20.3962	20.5356	20.4775	20.2877	20.3857	20.7389	P28676	GRAN	GCA
20.654	20.1206	20.5915	20.4067	20.7223	20.9024	20.654	20.3321	20.7056	20.9098	P29122	PCSK6	PCSK6
19.5883	16.8803	14.9462	14.47	19.6346	19.9561	19.561	19.7051	20.0571	20.6364	P29218	IMPA1	IMPA1
19.7299	20.4576	19.628	19.1267	20.0691	19.6559	19.3951	19.4336	19.8162	20.6971	P29279	CCN2	CCN2
21.9388	21.2006	21.0951	21.1946	21.9388	21.4626	21.7182	21.4825	21.0821	21.4375	P29350	PTN6	PTPN6
18.8957	19.3996	18.7502	18.9086	16.2861	17.1594	16.9647	16.958	16.9219	17.9542	P29401	TKT	TKT
21.0292	21.002	20.4576	20.0156	20.8034	21.2535	20.6276	20.6971	21.1457	21.265	P29508	SPB3	SERPINB3
21.9812	21.9098	21.6671	21.68	22.0756	22.4626	21.4626	22.7995	22.6779	22.7056	P29590	PML	PML
30.3515	30.0479	30.2308	30.0864	30.5573	30.7292	30.8608	30.7613	30.8534	31.0017	P29622	KAIN	SERPINA4
19.1424	18.8188	18.957	18.9561	18.9886	18.7753	17.3589	17.1714	18.1273	14.9748	P29966	MARCS	MARCKS
24.5045	24.0105	24.1015	24.1795	24.5638	24.8576	25.2133	24.8336	25.4362	25.6403	P30041	PRDX6	PRDX6
24.2535	24.239	24.1253	24.1565	24.6096	24.7492	25.0148	25.1293	24.8142	24.9043	P30043	BLVRB	BLVRB
17.4762	16.8604	13.744	17.4781	17.8731	17.7478	16.4258	17.2232	17.5956	18.1011	P30044	PRDX5	PRDX5
21.0493	21.4923	20.85	21.0886	21.4221	21.502	22.2535	22.5165	21.4067	21.2125	P30046	DOPD	DDT
14.1131	13.7184	18.0378	15.6166	19.1019	17.7723	16.7539	19.3423	17.2732	19.9959	P30048	PRDX3	PRDX3
18.1309	17.6732	14.7816	14.8214	17.643	18.6163	19.5662	19.3444	18.9281	19.305	P30050	RL12	RPL12
23.8858	23.7286	23.417	23.5045	23.0054	23.2375	21.9672	21.823	22.4349	22.7995	P30101	PDIA3	PDIA3
21.895	21.4324	21.2593	21.5545	21.8727	22.2905	22.6231	22.2506	22.4526	22.8404	P30153	2AAA	PPP2R1A
19.7504	18.9358	18.7804	19.7747	20.4476	20.3645	19.402	20.0789	20.1227	20.3853	P30479	1B41	HLA-B
23.2419	23.0951	23.3376	22.8538	23.417	23.6865	23.9316	23.8385	23.6865	23.9584	P30491	1B53	HLA-B
18.6245	18.1658	18.2352	18.4986	18.1374	13.4799	18.9963	19.0085	18.284	18.1037	P30566	PUR8	ADSL
20.7876	20.714	20.9171	20.6628	21.2361	21.3156	21.8764	21.7675	21.714	21.9423	P30613	KPYR	PKLR
20.68	20.6364	21.8152	21.9847	21.8385	21.9812	21.0691	20.8876	21.1886	21.5731	P30626	SORCN	SRI
16.308	15.4755	14.7579	14.5945	14.8356	19.0893	19.6519	19.3928	17.4894	19.5812	P30711	GSTT1	GSTT1
19.3888	20.1946	19.7681	19.7094	19.7897	19.9894	20.2357	19.8891	20.1516	20.1662	P30740	ILEU	SERPINB1
20.4273	20.3211	21.7634	21.4874	21.4425	22.2736	16.4092	15.0191	16.6076	14.6876	P30990	NEUT	NTS
19.4734	19.8061	19.1576	18.6961	18.8961	18.9545	20.953	20.68	16.462	19.0113	P31025	LCN1	LCN1
16.4768	15.0786	21.9985	14.3881	16.7118	23.9495	24.4041	16.958	13.5535	14.8885	P31040	SDHA	SDHA
21.002	20.7223	21.0821	20.714	21.5731	21.8423	22.2096	22.0459	22.2361	22.5356	P31146	COR1A	CORO1A
19.7512	19.4758	19.338	19.0692	19.7018	18.4813	20.5545	20.0947	15.1265	21.2302	P31151	S10A7	S100A7
20.0821	18.7044	18.3692	19.0915	18.385	18.3774	18.9431	18.8459	19.0398	19.5207	P31153	METK2	MAT2A
20.7056	21.0493	15.7867	21.2185	21.8461	22.5869	22.7369	22.3156	22.5545	22.7614	P31327	CPSM	CPS1
17.8479	18.1588	17.0881	16.2519	17.776	17.6502	18.0358	16.9634	15.6338	15.66	P31937	3HIDH	HIBADH
19.053	19.4908	15.0182	18.5386	18.3361	19.1248	19.1607	18.8066	19.207	19.9368	P31939	PUR9	ATIC
21.5498	21.2821	20.5638	20.68	21.2006	21.6096	21.4273	21.5777	21.7675	21.8764	P31944	CASPE	CASP14
20.2764	20.0559	20.4067	20.5915	21.2066	21.3752	21.1642	21.2185	21.2764	21.5869	P31946	1433B	YWHAB
21.2006	21.3484	21.1395	21.4626	20.9672	21.002	17.4252	17.1124	16.8998	18.0519	P31948	STIP1	STIP1
26.8623	26.5433	26.574	26.5255	27.1312	27.189	27.4938	27.3662	27.3494	27.4938	P32119	PRDX2	PRDX2
15.2533	15.5145	15.1653	18.7622	17.075	14.9109	14.494	15.0412	14.2927	15.0388	P32320	CDD	CDA
13.8467	18.4336	18.2833	17.6061	16.0543	15.3532	14.8829	16.1884	16.2827	15.0677	P32754	HPPD	HPD
15.6887	17.7999	14.7504	13.472	18.9421	18.8793	19.3782	18.9386	18.5723	18.3409	P32942	ICAM3	ICAM3
26.6458	26.5898	26.4536	26.518	27.217	27.3239	27.5969	27.3745	27.509	27.6389	P33151	CADH5	CDH5
24.3975	24.2821	24.0105	23.8764	24.5345	24.7024	25.5404	25.6012	24.8385	24.8904	P33908	MA1A1	MAN1A1
13.4763	15.3886	19.4231	20.002	22.1426	22.2933	23.0359	22.7369	22.239	22.8132	P33992	MCM5	MCM5
22.7471	22.5915	23.0275	22.7935	22.823	23.0756	21.417	21.002	21.0951	21.3376	P34096	RNAS4	RNASE4
20.1825	20.2764	20.5261	20.8269	22.7223	22.695	23.1222	22.6865	22.9777	23.0002	P34896	GLYC	SHMT1
15.789	14.0554	15.2293	18.387	15.0265	15.5156	19.3339	15.7939	17.417	15.6567	P34932	HSP74	HSPA4
21.417	20.9459	20.6186	20.8802	22.1143	22.5309	22.4676	22.4726	23.2081	23.391	P35030	TRY3	PRSS3
19.7395	19.0391	19.8452	19.3423	19.322	20.1332	19.9175	19.7616	20.3857	20.4972	P35052	GPC1	GPC1
19.1366	13.8944	13.685	15.1706	18.2153	18.4582	18.9784	18.969	19.6824	19.8939	P35237	SPB6	SERPINB6
25.558	25.3811	25.2426	25.3101	23.3778	23.6096	21.1143	21.1946	22.1886	22.3538	P35241	RADI	RDX
26.038	25.7945	25.5433	25.705	26.2207	26.2188	25.8811	25.6375	26.141	26.3926	P35442	TSP2	THBS2
24.1095	23.8288	23.8093	23.9225	24.8093	24.9803	25.3877	25.1833	25.341	25.5374	P35443	TSP4	THBS4
27.9595	28.5754	27.1604	25.8118	27.7645	28.8799	27.7645	27.6663	27.5536	28.362	P35527	K1C9	KRT9
31.4581	31.7047	31.3463	31.4433	32.0316	31.8309	31.9712	32.0381	31.846	31.781	P35542	SAA4	SAA4
20.2535	20.4273	20.1825	20.1581	19.677	19.0218	19.6634	19.7557	19.7221	19.7916	P35555	FBN1	FBN1
21.895	21.5309	21.417	21.2821	22.2185	22.3619	22.3565	22.0258	22.6649	22.85	P35579	MYH9	MYH9
20.2066	20.6006	20.1825	19.8631	21.0156	21.0426	21.6628	21.8614	21.2821	21.0359	P35590	TIE1	TIE1
18.4717	18.1415	18.5412	19.4031	19.2597	19.0592	19.3661	19.4818	19.6138	20.0193	P35813	PPM1A	PPM1A
27.5463	27.4938	27.6865	27.5609	26.3477	26.425	26.4314	26.4815	25.9847	26.0894	P35858	ALS	IGFALS
28.066	28.4234	27.5826	26.3926	27.7581	28.258	27.9259	28.0711	28.0401	28.4746	P35908	K22E	KRT2
19.3469	17.9549	18.8195	19.6276	19.44	19.4996	19.8736	19.7103	19.9477	20.2741	P35998	PRS7	PSMC2
19.6977	19.3834	19.1451	19.2794	18.8698	19.4814	19.9789	20.0947	19.3266	19.6945	P36269	GGT5	GGT5
22.3619	22.0325	22.0592	21.9847	22.4144	22.6409	22.9298	22.867	23.1581	23.48	P36871	PGM1	PGM1
30.0737	29.94	29.7895	29.8249	25.4202	25.5105	24.4362	24.4862	24.3645	24.3778	P36955	PEDF	SERPINF1
23.2821	23.2821	23.4425	23.3376	25.6568	25.6784	26.2499	25.8741	25.9562	26.2891	P36957	ODO2	DLST
21.5777	21.8913	21.2185	21.9566	21.8913	22.2736	22.5165	22.3239	22.2243	22.7369	P36959	GMPR1	GMPR
25.9562	25.8858	26.4598	26.2571	23.6865	23.632	21.7594	21.7512	21.8269	21.8651	P36980	FHR2	CFHR2
21.8073	21.5069	21.6843	21.8461	22.0325	22.2535	21.5069	21.5545	22.2736	22.2155	P37802	TAGL2	TAGLN2
18.8452	18.6415	19.6755	12.3703	18.7365	19.0946	18.2866	18.9039	19.0919	19.0738	P37837	TALDO	TALDO1
17.2803	16.5968	14.419	16.9755	18.4658	18.8872	19.3853	18.7423	19.209	15.6426	P37840	SYUA	SNCA
21.2243	20.85	20.2419	20.9459	21.0493	21.8269	22.1795	21.6006	21.8764	21.3211	P38571	LICH	LIPA
19.8089	19.3176	19.8682	20.1457	21.3538	21.6628	21.7634	21.4324	21.6929	21.9916	P38606	VATA	ATP6V1A
16.843	14.7663	23.391	21.0756	24.7895	24.8433	25.2463	25.1642	25.0526	24.7077	P38646	GRP75	HSPA9
21.1457	20.5731	20.7056	19.5233	20.5731	20.68	21.343	21.1519	21.1206	21.343	P39059	COFA1	COL15A1
24.2021	23.6431	24.3031	24.2463	24.5638	24.824	24.9803	24.824	25.1015	25.2996	P39060	COIA1	COL18A1
19.3595	19.5382	19.6013	19.5534	19.6226	20.5165	20.5915	20.4476	20.9812	20.8346	P40121	CAPG	CAPG
18.102	18.6173	18.7524	18.5405	15.8576	16.1484	16.7429	17.1044	15.7513	16.7628	P40189	IL6RB	IL6ST
23.3239	23.2492	23.1504	23.0275	23.6757	24.0526	24.0526	23.7796	24.2961	24.5225	P40197	GPV	GP5
20.4676	20.1457	19.9156	20.1825	20.5451	20.5915	21.1457	20.7307	21.0886	21.3752	P40227	TCPZ	CCT6A
20.3211	20.2302	20.0156	15.2826	19.085	19.5833	19.9851	19.9686	18.882	18.4221	P40692	MLH1	MLH1
13.8608	14.8656	14.0889	15.3543	16.6091	15.4125	19.2194	15.1647	16.3153	17.1222	P40763	STAT3	STAT3
13.6913	14.7172	16.8989	13.4319	16.2371	17.1812	14.8447	14.7682	15.5718	16.4811	P40926	MDHM	MDH2
19.2534	19.429	19.269	19.1288	20.002	20.1201	20.1989	20.4874	20.4676	20.5165	P40967	PMEL	PMEL
19.1338	18.174	17.3208	17.3717	17.9913	18.6706	18.6539	18.4811	17.4646	14.8031	P41091	IF2G	EIF2S3
17.8646	18.0599	18.3275	18.217	19.5084	19.5908	18.6211	19.4149	19.937	19.8343	P41159	LEP	LEP
19.3927	19.9335	19.2592	19.1995	19.3429	19.5196	15.2641	15.9583	19.9405	20.1502	P41218	MNDA	MNDA
22.4501	22.48	22.2477	22.4751	21.7995	21.8764	21.0625	20.9951	20.8576	21.1395	P41222	PTGDS	PTGDS
17.7388	17.3711	17.4352	17.2542	17.682	17.6513	17.5411	17.5581	18.024	18.3952	P41240	CSK	CSK
18.9323	18.4919	16.1088	17.1409	19.0797	20.2419	19.7843	19.7521	20.0864	20.2127	P42785	PCP	PRCP
19.4759	19.3957	19.4574	19.7571	19.7565	19.685	16.3932	14.684	14.3035	15.9816	P43034	LIS1	PAFAH1B1
20.1079	20.2989	20.0691	20.3752	21.2989	21.2125	21.6714	21.8269	21.9243	21.9777	P43251	BTD	BTD
15.187	16.0836	14.8441	16.4228	17.9914	16.4806	17.7046	14.4307	18.5243	19.0389	P43405	KSYK	SYK
20.6453	19.9051	19.9301	20.1206	20.1825	20.3538	15.6018	16.9145	17.9451	17.8971	P43487	RANG	RANBP1
18.0837	17.8394	18.1003	16.1855	18.4262	18.538	18.4984	18.2772	17.9093	18.9429	P43490	NAMPT	NAMPT
23.5638	23.9495	23.6096	23.7796	24.7077	24.2961	24.9584	25.002	25.002	24.8044	P43652	AFAM	AFM
15.726	19.1577	19.9301	19.7411	13.5191	18.2878	15.7513	15.1914	16.0003	15.9401	P45877	PPIC	PPIC
20.1332	20.1079	19.9459	20.343	20.5451	20.4576	21.1206	20.9098	20.9742	20.6628	P45974	UBP5	USP5
18.3261	17.807	14.7527	18.0474	15.9395	18.8291	14.3279	13.7809	15.9142	16.0909	P46459	NSF	NSF
15.7482	16.6441	15.2917	15.7896	16.6899	16.1639	16.9137	16.9003	15.461	17.3598	P46531	NOTC1	NOTCH1
17.7618	17.6481	18.3209	18.1887	18.6663	17.7418	18.7486	18.8882	19.4669	15.8958	P46782	RS5	RPS5
14.8941	17.0515	15.3883	15.8402	17.4793	14.6013	16.8571	16.2445	17.0198	16.8215	P46976	GLYG	GYG1
20.1825	19.6649	19.6092	19.5908	20.3211	20.5356	20.343	20.5451	20.7056	20.8876	P47755	CAZA2	CAPZA2
19.6216	19.5605	19.5476	19.7669	19.5075	19.7252	19.9071	19.8227	20.0806	20.0614	P47756	CAPZB	CAPZB
19.0589	18.1356	17.7024	18.7444	21.3538	22.002	16.5374	15.8922	15.0511	20.895	P47813	IF1AX	EIF1AX
18.3852	18.9699	17.5075	16.5453	17.6259	20.2302	16.1455	14.0923	18.4041	18.6801	P47929	LEG7	LGALS7
20.8576	20.343	20.0156	20.5638	21.2066	21.4425	20.7389	21.1765	22.0493	22.4247	P48059	LIMS1	LIMS1
23.0122	22.3672	22.5165	22.4825	22.3101	22.6497	22.7634	22.5285	23.3376	23.4041	P48061	SDF1	CXCL12
15.2233	14.822	16.1409	13.7018	15.3241	15.9999	17.4867	16.3381	15.8878	15.758	P48147	PPCE	PREP
15.6432	15.5969	15.2664	15.2081	15.8722	14	16.3668	15.4959	15.6058	17.9423	P48163	MAOX	ME1
18.7999	18.6472	17.817	17.9741	19.7751	19.6535	20.0448	20.0066	20.4273	20.027	P48357	LEPR	LEPR
18.8869	18.8408	18.6622	18.9313	18.6626	19.0217	19.0253	18.5294	18.8452	18.8238	P48426	PI42A	PIP4K2A
19.9156	19.6778	19.8876	20.0292	20.2877	20.1138	20.4676	20.2989	19.8636	20.0862	P48507	GSH0	GCLM
15.0597	15.2622	15.3424	16.4075	15.3745	17.1584	17.9588	18.6764	18.4024	18.7801	P48556	PSMD8	PSMD8
19.6098	20.0951	19.6765	19.8489	20.1946	20.4067	20.7223	20.5165	20.8034	21.1457	P48643	TCPE	CCT5
26.3511	26.5898	25.6153	24.1642	26.4583	26.8142	26.7895	26.6458	26.7517	27.5754	P48668	K2C6C	KRT6C
20.9742	20.8113	20.4273	20.1581	20.9388	21.0156	21.5638	21.68	21.4118	21.2707	P48723	HSP13	HSPA13
15.9745	15.9327	16.6394	16.7965	16.9299	17.0987	17.6292	17.1281	16.5791	16.6152	P48729	KC1A	CSNK1A1
20.6971	20.8651	20.7553	20.5165	21.2764	21.5404	21.8576	21.7098	22.1015	21.9134	P48735	IDHP	IDH2
19.2901	18.69	17.7985	18.6999	19.3019	19.48	19.7685	19.1801	19.6334	19.9215	P48739	PIPNB	PITPNB
26.1273	26.3083	26.0547	25.9998	26.7771	26.8385	27.2891	27.2535	27.1312	27.2803	P48740	MASP1	MASP1
22.1886	22.0658	22.0224	22.0886	21.1642	21.5869	21.2877	21.1332	21.2302	21.2877	P48741	HSP77	HSPA7
17.8742	17.9933	18.5544	17.8567	17.8765	18.2863	18.5913	18.1488	18.296	18.4653	P48960	AGRE5	ADGRE5
14.0677	17.1028	18.2061	17.597	17.2454	17.6666	18.3765	17.7476	18.0893	16.8663	P49189	AL9A1	ALDH9A1
21.6051	20.9243	21.3156	21.0756	22.4451	22.4526	22.9968	23.1395	22.867	22.8191	P49257	LMAN1	LMAN1
16.7998	17.1955	15.4073	13.1941	16.5467	17.3273	17.5881	16.1781	16.8739	17.0094	P49327	FAS	FASN
21.4972	21.1886	21.002	21.0821	21.5592	21.7796	21.8913	21.5356	21.7594	22.2535	P49368	TCPG	CCT3
24.7846	24.7286	24.4488	23.6431	26.7895	26.7517	27.7389	27.2077	27.3828	27.5536	P49411	EFTU	TUFM
18.2177	17.9964	18.1191	18.1816	18.6574	18.999	18.2536	18.3155	18.9848	19.3002	P49591	SYSC	SARS1
18.398	18.031	17.8045	15.9533	19.0762	19.0924	19.4972	19.5537	19.5651	20.1858	P49593	PPM1F	PPM1F
21.5356	21.4221	21.3321	21.0426	21.3805	21.8113	22.0359	21.85	21.8727	22.0122	P49641	MA2A2	MAN2A2
18.5321	19.1403	15.9247	18.7734	19.9702	19.2886	20.2882	20.2877	20.5638	20.4011	P49662	CASP4	CASP4
20.2419	19.4908	20.5261	19.187	20.4067	20.4476	20.9882	20.3857	20.7955	21.1206	P49746	TSP3	THBS3
23.3101	22.9043	23.087	22.8191	23.5404	23.6209	24.1174	24.1795	24.0526	24.0854	P49747	COMP	COMP
18.7991	18.267	18.2685	18.6089	16.9814	14.1154	15.3505	16.8255	16.9703	16.1111	P49767	VEGFC	VEGFC
20.5638	20.343	19.5071	20.0559	20.1457	20.6886	18.8019	16.3125	19.737	19.3209	P49862	KLK7	KLK7
28.258	27.9088	27.9088	28.1795	27.8916	27.9869	25.632	25.6348	25.9473	25.989	P49908	SEPP1	SELENOP
24.1015	24.0935	23.9406	24.2535	24.9933	25.5315	25.1449	24.989	25.4202	25.6348	P49913	CAMP	CAMP
23.0002	22.4972	22.0459	22.4551	22.7715	23.0139	22.4898	22.3831	22.9134	23.1457	P50238	CRIP1	CRIP1
14.9106	21.0292	21.6671	21.714	22.1426	22.2506	20.5165	19.8397	18.8696	15.2306	P50281	MMP14	MMP14
19.2114	19.3293	19.5737	19.6404	20.2302	20.0775	20.3645	20.343	19.8938	20.4972	P50395	GDIB	GDI2
18.2065	18.8474	18.1984	18.237	18.6461	18.731	18.3742	18.6853	18.7816	19.095	P50452	SPB8	SERPINB8
15.2968	16.1797	15.3497	15.1535	14.7675	15.717	16.9848	15.0989	21.2989	14.6599	P50454	SERPH	SERPINH1
21.3101	21.2419	21.4923	21.5685	21.002	21.0426	19.57	19.3998	19.6559	19.6118	P50502	F10A1	ST13
19.7332	19.5454	18.9277	19.5325	20.2302	20.2185	20.2599	19.857	20.7056	20.6453	P50552	VASP	VASP
19.0715	20.0559	16.1678	19.3421	13.4881	19.158	20.4576	14.3934	20.1422	20.7389	P50570	DYN2	DNM2
17.1662	12.8622	17.8488	17.0808	18.573	18.6481	16.7224	18.6105	18.9697	18.4062	P50579	MAP2	METAP2
17.2581	16.8915	15.1833	16.2343	17.6051	17.9558	17.7937	17.4875	17.7558	17.7473	P50897	PPT1	PPT1
20.7553	20.1825	20.3321	20.4067	21.0426	21.1269	21.502	21.0691	21.6409	22.0325	P50990	TCPQ	CCT8
20.0951	19.8691	19.7342	19.651	20.7553	20.6364	20.9024	20.6276	21.1332	21.3857	P50991	TCPD	CCT4
16.491	18.4537	17.6526	17.0458	18.0795	17.8768	18.2395	17.9252	18.5555	18.3994	P50995	ANX11	ANXA11
15.3314	19.7876	19.7021	19.9459	20.3538	20.6886	21.2877	21.1457	21.0359	21.6006	P51148	RAB5C	RAB5C
19.6401	17.6115	18.1882	18.4826	19.038	19.171	19.3436	19.1253	19.3052	19.7959	P51149	RAB7A	RAB7A
16.9843	15.1987	19.5826	19.6143	21.7915	21.9882	21.9777	21.6886	22.2006	22.2593	P51649	SSDH	ALDH5A1
18.8072	18.3084	14.6915	16.4522	18.859	16.319	15.7395	15.4935	19.891	15.6032	P51659	DHB4	HSD17B4
21.1206	20.8113	21.0559	21.3752	21.6096	22.0054	22.1426	22.1111	21.68	21.9134	P51665	PSMD7	PSMD7
19.7553	19.3901	20.4067	19.0638	14.5504	15.4667	15.2771	17.1939	17.1119	14.6887	P51693	APLP1	APLP1
19.614	20.1079	17.4131	14.366	15.7328	15.4783	16.0175	16.3209	13.3379	15.5303	P51858	HDGF	HDGF
26.228	26.4892	26.9088	26.6998	24.5045	24.3511	24.3578	24.6486	23.9495	23.9316	P51884	LUM	LUM
18.1591	17.9328	18.4472	18.121	18.5463	18.6397	18.6156	16.0692	18.2539	18.2911	P51888	PRELP	PRELP
20.1946	20.4676	19.803	19.4108	20.1946	20.4476	20.953	20.7634	20.7553	20.9388	P52209	6PGD	PGD
23.4551	23.1658	23.1426	23.2463	24.0526	24.275	23.9847	23.9043	23.6431	23.7594	P52298	NCBP2	NCBP2
20.4775	20.0821	19.8127	20.1946	19.9606	20.3857	20.4375	20.3645	20.654	20.9601	P52565	GDIR1	ARHGDIA
17.1043	15.2742	17.2743	15.7622	17.2776	18.0142	18.6849	18.9275	18.1467	18.4772	P52566	GDIR2	ARHGDIB
18.7375	18.0555	18.3086	18.6808	19.0018	19.4452	19.8317	19.8514	19.8748	20.2136	P52790	HXK3	HK3
20.0156	19.3655	19.6632	19.1437	19.4265	19.1853	20.2645	19.8927	20.2492	19.726	P52848	NDST1	NDST1
21.1143	21.1765	21.0756	21.1886	21.5117	21.3592	21.7348	21.6714	21.632	21.7348	P52907	CAZA1	CAPZA1
20.9459	20.6364	20.5451	20.7389	21.2125	21.3484	21.6051	21.3805	21.417	21.9098	P53004	BIEA	BLVRA
19.9601	20.2066	19.6378	19.6112	20.4775	20.5915	20.8346	20.7553	20.7634	20.85	P53396	ACLY	ACLY
21.3211	21.2764	21.0756	20.9601	22.0054	22.0258	22.4273	22.1363	22.5356	22.7675	P53634	CATC	CTSC
19.0747	18.7648	18.2287	18.6232	19.218	19.3798	19.9686	19.7008	20.3645	21.0559	P54577	SYYC	YARS1
21.743	21.4015	21.5961	21.7223	21.8307	22.0493	21.9985	21.5731	21.7915	22.0691	P54578	UBP14	USP14
20.9601	20.8651	20.3857	20.2877	20.9812	20.6006	21.3156	20.9812	20.7223	21.0756	P54652	HSP72	HSPA2
18.9297	18.8438	18.3246	18.3071	19.6294	19.9714	20.0636	20.1367	19.9368	18.9226	P54819	KAD2	AK2
21.5731	21.0224	20.9459	21.1519	21.2243	21.502	21.7265	21.5777	21.7265	22.0625	P54920	SNAA	NAPA
15.9055	16.5458	16.8733	16.9812	18.3724	18.7773	16.75	18.473	19.1531	19.281	P55010	IF5	EIF5
27.9372	27.9203	27.4234	27.3992	28.6831	28.7227	28.5463	28.2445	28.4746	28.1214	P55056	APOC4	APOC4
27.8741	27.5389	27.4862	27.4629	28.1556	28.4154	28.5203	28.4154	28.5754	28.8945	P55058	PLTP	PLTP
18.6764	19.0102	16.0467	15.2474	19.0273	19.1884	16.7572	19.8622	20.3538	20.4764	P55060	XPO2	CSE1L
17.7803	18.2577	17.9986	17.729	18.43	18.6905	18.5155	18.5819	18.5491	18.9279	P55072	TERA	VCP
25.1214	24.7492	24.8717	24.5812	25.5345	25.7129	26.1253	26.1681	26.1488	26.067	P55103	INHBC	INHBC
22.4298	16.1246	21.9742	13.5639	22.4092	23.391	23.1301	23.1301	23.1946	23.5869	P55157	MTP	MTTP
18.5585	17.976	17.9591	18.1552	18.0236	19.1142	16.8037	17.7802	19.4384	19.5568	P55209	NP1L1	NAP1L1
19.6214	19.6707	19.519	19.2939	20.2989	20.3752	20.9601	20.85	20.6971	20.8346	P55268	LAMB2	LAMB2
21.1269	21.4775	21.3484	21.1519	21.7389	21.8764	22.3805	22.2448	22.1143	22.2933	P55285	CADH6	CDH6
20.9024	20.8034	20.6886	20.6276	21.417	21.5592	21.823	21.7634	22.0854	22.1206	P55287	CAD11	CDH11
22.6971	22.5708	22.6409	22.1581	23.5045	23.6096	23.7389	23.654	23.8288	23.9584	P55290	CAD13	CDH13
23.6096	23.4676	23.1143	23.3778	23.2081	23.2821	21.6186	21.1519	22.1363	22.2273	P55774	CCL18	CCL18
19.1785	18.6648	17.8499	18.9263	19.2364	19.6231	19.5571	19.522	19.4966	19.8333	P55786	PSA	NPEPPS
21.4067	21.2419	21.7594	22.0526	21.7876	22.1457	22.6253	22.4451	21.8385	22.2214	P55899	FCGRN	FCGRT
20.1079	18.784	19.8619	19.9243	15.8807	14.8939	20.4273	20.2989	19.8408	20.5545	P55957	BID	BID
21.8346	21.9637	21.4526	21.5915	21.4825	21.7182	21.9637	22.0723	21.632	22.0526	P56199	ITA1	ITGA1
18.8245	18.7656	19.07	18.3121	18.2115	17.4315	19.5359	18.9302	16.1185	16.7974	P56537	IF6	EIF6
23.9933	23.5404	23.7286	23.5869	24.2463	24.4614	24.6649	24.3712	24.4551	24.4862	P58166	INHBE	INHBE
25.239	24.6431	24.7286	24.7024	25.2607	25.7024	25.673	25.5725	25.7594	26.1507	P58335	ANTR2	ANTXR2
21.002	20.5165	20.6186	21.6453	21.7265	22.1581	23.0393	22.9847	23.1765	23.3101	P59666	DEF3	DEFA3
20.6886	20.7223	20.1332	20.7553	20.417	20.265	19.617	19.9547	19.8845	19.2163	P59998	ARPC4	ARPC4
17.4537	17.612	14.6901	18.0759	18.8869	18.8531	18.0049	16.0187	17.4605	16.8151	P60022	DEFB1	DEFB1
16.6375	14.4986	14.6225	16.8172	16.5049	16.2933	14.6173	13.2682	15.6913	16.2086	P60033	CD81	CD81
18.3701	13.7989	15.0217	17.8564	17.0706	18.1158	18.6188	17.8725	18.2416	18.5382	P60174	TPIS	TPI1
19.4188	19.632	17.952	18.5087	19.2484	18.9438	18.0783	18.1699	19.5676	19.7421	P60660	MYL6	MYL6
27.2535	26.9977	26.8974	26.976	27.5315	27.632	27.726	27.604	28.019	28.2123	P60709	ACTB	ACTB
20.417	20.2419	20.4676	20.2989	21.2419	21.714	21.6409	21.4874	21.6757	22.1581	P60842	IF4A1	EIF4A1
16.4219	15.9237	16.1476	14.1021	17.9971	19.3992	17.2611	14.1021	14.2424	20.4315	P60866	RS20	RPS20
21.3101	21.1395	20.9098	20.9812	21.3752	21.6971	21.9061	21.5309	21.9812	22.1704	P60891	PRPS1	PRPS1
16.8642	17.5739	16.8545	15.7292	14.8375	17.3738	16.6255	17.4904	18.0123	18.0562	P60900	PSA6	PSMA6
21.0426	20.6714	20.7471	20.8651	21.002	21.3101	21.6409	21.3592	21.8802	21.9566	P60953	CDC42	CDC42
20.5451	20.9388	21.1015	20.8651	20.3752	21.002	14.5198	19.5427	19.7566	19.613	P60981	DEST	DSTN
23.2346	23.2229	23.5285	23.7182	24.5045	24.6918	24.3376	23.6757	24.019	22.4273	P60985	KTDAP	KRTDAP
19.0808	19.4015	18.4328	19.0822	19.0984	19.286	19.3096	19.1173	19.9575	20.3472	P61006	RAB8A	RAB8A
19.6947	19.7009	19.8585	20.0426	20.0292	19.9724	20.6453	19.9447	20.5069	20.85	P61019	RAB2A	RAB2A
17.4623	16.6648	16.6526	16.8447	16.6889	17.2241	17.5751	17.4629	17.7417	17.6833	P61020	RAB5B	RAB5B
20.5731	20.3321	20.2535	20.2419	20.1581	20.4476	20.1629	19.9319	19.6717	20.0043	P61026	RAB10	RAB10
18.7407	18.2005	15.4794	14.2615	18.4633	16.3523	19.4386	19.1922	19.3711	19.4184	P61086	UBE2K	UBE2K
20.9742	20.5545	20.5356	20.1704	21.0359	21.1079	21.4874	21.5498	21.4324	21.6971	P61088	UBE2N	UBE2N
18.5187	18.9271	18.4288	15.3764	20.2419	18.9696	19.4725	18.8224	19.7061	19.8113	P61106	RAB14	RAB14
21.2066	20.8423	20.5638	20.4576	19.9849	20.1226	21.2125	20.953	20.22	21.0426	P61158	ARP3	ACTR3
21.8727	21.4324	21.2419	21.4375	20.1946	20.3321	21.417	21.0156	20.9098	21.1206	P61160	ARP2	ACTR2
19.5803	18.9862	19.1168	19.0041	19.7927	20.1206	20.5451	19.7473	19.9753	20.3869	P61201	CSN2	COPS2
21.0088	20.7634	20.3101	20.6276	21.1581	21.2125	21.1519	21.1143	21.8461	22.002	P61224	RAP1B	RAP1B
21.3376	21.5545	21.2243	21.0821	21.4476	21.5685	22.1332	21.4015	22.0756	22.0426	P61586	RHOA	RHOA
16.623	14.885	16.6012	16.6891	18.2634	18.0949	17.9796	17.9148	18.3796	19.592	P61604	CH10	HSPE1
28.7517	28.4113	28.3452	28.5718	27.9977	28.0296	25.8457	25.2463	26.3256	26.4536	P61626	LYSC	LYZ
21.2361	20.7955	20.9742	20.8113	21.6186	21.4626	20.8802	20.4476	22.0156	21.2877	P61769	B2MG	B2M
19.2308	18.5986	18.6642	17.607	19.5749	19.5787	19.9722	19.8654	19.317	20.0038	P61978	HNRPK	HNRNPK
22.4375	28.3109	27.4707	27.8741	28.5315	27.3324	28.2445	22.5823	28.6458	28.9031	P62068	UBP46	USP46
13.3161	17.8295	15.5732	18.8118	17.5018	17.8531	17.2942	17.5646	17.6002	17.8054	P62136	PP1A	PPP1CA
14.133	18.9616	18.8368	18.4498	19.8181	19.9403	20.2241	20.0209	19.7862	20.6096	P62191	PRS4	PSMC1
18.6015	18.0016	18.7331	18.1806	18.8457	19.2409	19.3042	18.7973	19.4826	19.656	P62195	PRS8	PSMC5
21.7553	21.2821	21.1395	21.2821	22.8839	22.7512	23.0393	22.9847	22.4576	23.0443	P62258	1433E	YWHAE
17.5407	17.8096	17.5908	17.8378	17.9174	18.7479	19.4364	18.5872	19.4437	20.0122	P62330	ARF6	ARF6
19.4996	19.0428	19.3723	18.7107	19.5494	20.1457	19.6317	19.1149	20.3857	20.4888	P62333	PRS10	PSMC6
20.5731	20.1457	20.2989	20.4576	21.0088	21.1269	21.4425	21.3266	21.4273	21.5404	P62491	RB11A	RAB11A
18.1362	18.888	18.1959	18.2807	19.4357	19.3768	19.6416	19.4274	19.7971	20.114	P62495	ERF1	ETF1
17.6284	17.6645	16.0612	17.6414	18.4857	19.0139	18.3026	18.6525	19.1686	19.0918	P62714	PP2AB	PPP2CB
22.9243	22.6518	22.6074	22.2036	24.4234	23.3645	23.3778	23.3645	23.391	25.0935	P62805	H4	H4C1
17.1763	14.9847	15.6335	18.6251	19.5632	20.1457	20.1085	19.4892	20.3645	20.9742	P62820	RAB1A	RAB1A
24.2463	23.9043	23.6209	23.654	24.4425	24.6757	24.8093	24.5463	24.945	25.1719	P62826	RAN	RAN
21.3211	21.8614	21.7512	21.85	22.0625	22.7389	22.3725	22.2155	22.417	22.5568	P62873	GBB1	GNB1
18.7791	18.8358	18.0908	18.4075	19.0218	19.2392	19.0244	18.9928	19.3403	19.0697	P62879	GBB2	GNB2
18.6109	17.6447	18.0896	17.8035	18.0583	18.0576	14.6143	14.4932	16.4714	19.3771	P62906	RL10A	RPL10A
14.4072	15.5496	19.5236	18.9331	20.417	21.1143	20.9742	21.3962	21.6971	22.0918	P62979	RS27A	RPS27A
22.7655	22.2821	21.2419	22.1825	21.8073	22.8708	23.2961	22.741	23.1581	23.3239	P63000	RAC1	RAC1
17.9891	17.7866	18.1796	17.2739	18.975	19.4038	19.3479	18.8878	19.2454	19.5838	P63010	AP2B1	AP2B1
18.1767	18.166	18.4572	18.0814	18.2632	18.5064	18.328	18.835	18.6	15.1228	P63208	SKP1	SKP1
22.8093	22.5189	22.7182	22.823	21.9812	22.1301	20.4775	20.2535	21.0625	21.1395	P63241	IF5A1	EIF5A
19.015	13.7803	18.3401	18.1016	15.7227	14.8719	15.2963	17.5272	15.7926	18.1667	P63279	UBC9	UBE2I
24.6811	24.6375	24.417	24.4488	25.0691	25.3645	25.4041	25.239	25.8623	25.9672	P68032	ACTC	ACTC1
20.953	14.8316	19.7354	19.8085	18.9472	18.8918	15.2426	15.8264	15.0938	14.0639	P68036	UB2L3	UBE2L3
21.5777	21.5451	21.3376	21.2125	22.1174	22.1795	22.0625	21.8689	22.2036	22.9566	P68104	EF1A1	EEF1A1
21.9459	21.5165	21.654	21.5213	22.1238	22.3805	22.5285	22.2593	22.5983	23.0156	P68363	TBA1B	TUBA1B
16.6744	17.1463	16.4516	16.6053	15.2955	17.2867	17.1468	16.5976	17.7756	17.8423	P68366	TBA4A	TUBA4A
21.4972	21.3538	21.4874	21.5117	21.9207	22.1111	22.3239	22.0393	22.3805	22.8404	P68371	TBB4B	TUBB4B
22.9812	22.0886	22.2905	21.9024	21.391	22.5045	22.2419	17.2614	22.3752	23.2535	P68400	CSK21	CSNK2A1
20.85	20.5638	20.7389	20.7796	20.9024	21.3592	21.4874	21.3538	21.4825	21.6886	P68402	PA1B2	PAFAH1B2
15.2328	20.3101	21.5165	21.3857	23.417	22.7203	22.538	22.9171	23.2821	24.4041	P68431	H31	H3C1
27.3662	27.8081	27.4234	27.5754	27.2979	27.217	26.8019	26.9539	26.7645	26.2821	P68871	HBB	HBB
19.1461	19.2763	18.702	18.7756	19.3444	19.4606	19.8933	19.908	19.7291	19.4987	P69849	NOMO1	NOMO1
27.8741	28.2216	28.3239	28.3153	27.6798	27.4473	27.0084	27.1604	26.8858	26.673	P69891	HBG1	HBG1
26.7895	27.2803	27.1604	27.141	27.2077	27.0609	26.7771	27.0401	26.7517	26.3031	P69905	HBA	HBA1
18.8103	19.0821	18.9547	19.2873	19.5517	19.6748	19.4463	19.0719	19.9627	20.2733	P78356	PI42B	PIP4K2B
21.3484	20.8802	20.9742	20.9171	21.7348	21.7553	22.155	21.8802	21.8913	22.3484	P78371	TCPB	CCT2
22.3348	22.4849	22.4775	22.2593	22.2593	22.2185	22.743	22.8171	22.3725	22.2593	P78417	GSTO1	GSTO1
24.7594	24.5812	24.4234	24.4105	25.0609	25.2821	25.7286	25.5783	25.7077	25.8336	P78509	RELN	RELN
15.1698	16.1067	17.3805	14.4251	18.2306	15.5216	16.4051	16.111	18.7063	15.3122	P78539	SRPX	SRPX
27.5682	27.2625	27.1214	27.217	28.0453	28.258	28.5463	28.4194	28.4433	28.6764	P80108	PHLD	GPLD1
21.0821	21.3484	21.2361	21.2361	20.6714	20.8269	20.654	20.4972	20.4375	19.6691	P80188	NGAL	LCN2
19.9882	20.4676	20.1825	20.7056	20.2989	20.6276	20.7634	20.7389	20.5451	20.1802	P80419	HV322
27.1015	27.1795	27.1015	27.4473	26.275	26.1738	26.4008	26.6865	26.1738	25.9955	P80748	LV321	IGLV3-21
20.4375	20.3645	19.7304	20.2066	22.0821	21.8764	21.2125	20.8346	20.953	21.265	P81172	HEPC	HAMP
22.44	22.2036	22.6164	22.0983	23.1348	23.2273	21.7836	22.1047	22.1206	22.6843	P81605	DCD	DCD
24.7338	25.2961	25.0609	24.7077	25.6012	25.4488	25.945	25.9383	25.8623	25.8858	P83436	COG7	COG7
21.2419	21.3321	21.2821	21.0292	21.5404	21.8034	22.0359	21.9061	22.2006	21.4676	P83593	KV405
21.5356	20.9098	21.1765	21.5685	22.0393	22.1704	22.6606	22.3699	22.6119	23.239	P84077	ARF1	ARF1
18.0598	17.988	16.1462	17.8615	18.4994	18.4697	18.9337	18.8165	19.037	19.2505	P84095	RHOG	RHOG
20.3538	19.6508	19.692	19.9601	20.1581	20.5165	20.3321	20.4676	20.5545	20.4792	P98066	TSG6	TNFAIP6
20.7223	20.417	20.417	20.0559	20.9243	21.2185	21.6364	21.5592	21.632	21.8307	P98095	FBLN2	FBLN2
21.5498	21.5309	21.6584	21.2243	22.1047	22.0459	22.5754	22.6865	22.8423	22.8365	P98160	PGBM	HSPG2
19.5228	19.2286	18.599	19.1447	19.4195	19.7654	19.5027	19.3737	19.9554	20.6096	Q00013	EM55	MPP1
20.5915	20.1704	19.8843	19.8832	20.3211	20.895	21.2593	21.0224	20.8034	21.6276	Q00169	PIPNA	PITPNA
19.6285	19.2654	19.0545	19.093	19.541	20.0935	20.2526	19.9531	20.5261	20.895	Q00610	CLH1	CLTC
16.8829	16.2212	14.9946	14.563	16.391	16.273	16.8612	16.7466	16.952	16.4894	Q00688	FKBP3	FKBP3
20.5638	20.5638	19.9459	20.343	20.2302	20.3752	20.8034	20.4972	20.4874	20.2839	Q00796	DHSO	SORD
14.9732	17.4777	14.5569	16.3941	15.8701	16.769	15.6232	17.2994	17.7759	16.4783	Q01432	AMPD3	AMPD3
18.2079	19.0912	20.1206	17.8636	18.3948	19.3098	18.4728	18.0581	18.2298	19.0107	Q01469	FABP5	FABP5
20.7223	20.5165	20.5638	20.5731	20.9171	21.2361	21.5498	21.0359	22.3936	22.6518	Q01518	CAP1	CAP1
23.6096	23.3645	23.391	23.417	22.6843	23.0037	23.5869	23.6209	22.8839	22.85	Q01973	ROR1	ROR1
20.9316	21.7098	20.8269	19.2845	20.7955	22.0054	21.2419	20.9459	21.0559	21.4825	Q02413	DSG1	DSG1
19.7653	15.5694	14.7463	18.5988	20.0156	19.6692	20.1977	20.1633	19.6368	19.8457	Q02487	DSC2	DSC2
17.5812	18.3457	18.5243	19.7674	20.2419	20.0834	18.9834	15.8486	14.7268	15.895	Q02809	PLOD1	PLOD1
17.5313	17.5673	17.7841	18.2805	18.7918	18.8458	16.4621	17.4007	18.1003	18.2213	Q02818	NUCB1	NUCB1
25.2643	25.2571	25.7103	25.5075	23.7077	23.6209	23.6096	23.3778	23.3239	23.3511	Q02985	FHR3	CFHR3
19.5625	17.1993	18.3561	16.8868	19.6002	18.1371	18.814	18.0302	18.4561	16.669	Q03001	DYST	DST
15.5282	14.3506	15.2805	14.9731	19.6636	19.6473	19.4152	17.8803	17.6927	17.9917	Q03013	GSTM4	GSTM4
21.8576	21.6141	21.502	21.4923	22.3403	22.4626	23.119	22.7035	22.9043	23.2332	Q03167	TGBR3	TGFBR3
30.7927	30.7129	30.5844	30.8309	30.0864	30.2759	26.9316	26.7129	27.4629	27.4862	Q03591	FHR1	CFHR1
17.1254	14.4642	17.1925	14.6743	19.2829	18.7245	19.6275	20.7955	16.9059	17.1793	Q04637	IF4G1	EIF4G1
24.4234	24.7645	23.867	22.6693	24.6486	24.6649	25.0894	24.3844	24.9847	25.2353	Q04695	K1C17	KRT17
19.3815	19.4381	19.1031	19.7405	20.0426	20.0685	20.2083	20.2535	20.8576	20.478	Q04721	NOTC2	NOTCH2
27.4234	27.0711	26.7645	27.1795	26.2133	26.228	23.7895	24.7945	24.6264	23.8764	Q04756	HGFA	HGFAC
19.7656	18.5704	19.683	19.7512	20.1946	19.815	19.7898	20.3962	19.2544	20.0241	Q04760	LGUL	GLO1
14.0138	17.4602	14.1956	15.4641	18.2721	18.7587	19.1708	14.0701	19.4715	19.9281	Q05315	LEG10	CLC
18.1969	17.8846	17.3561	18.8235	16.217	18.5617	17.8189	16.176	19.4657	14.8681	Q05707	COEA1	COL14A1
28.1937	28.3196	27.8916	27.6798	28.6798	28.6355	29.1214	29.3001	28.906	28.9031	Q06033	ITIH3	ITIH3
19.2594	15.0155	18.1918	18.4429	18.8804	18.9779	19.0008	18.9338	19.419	20.1306	Q06124	PTN11	PTPN11
15.7823	14.9229	16.9982	15.9954	14.4965	14.9858	16.2786	16.7524	17.5787	16.4198	Q06141	REG3A	REG3A
15.5296	15.3229	15.7729	15.1362	15.2574	16.1987	14.3365	13.475	16.0736	17.7846	Q06187	BTK	BTK
22.1519	21.6409	21.5638	21.5356	22.0224	22.2736	22.48	22.3211	22.6431	22.7327	Q06323	PSME1	PSME1
26.3712	25.9316	26.1391	26.2944	26.533	26.6595	26.9539	26.8623	26.8385	26.9088	Q06830	PRDX1	PRDX1
21.9742	14.6544	22.8895	22.8249	16.0687	14.9294	14.3821	17.3131	16.5889	16.4654	Q07507	DERM	DPT
20.0156	14.047	19.0116	19.2361	16.4824	13.2426	17.0738	14.7095	13.4202	16.4767	Q07812	BAX	BAX
20.265	20.1704	19.8613	19.713	19.9753	20.1946	20.0669	20.0618	20.2746	20.1038	Q07954	LRP1	LRP1
21.2821	20.8651	20.8727	20.7223	21.5592	21.7876	22.0625	21.6006	22.002	22.3857	Q07960	RHG01	ARHGAP1
20.7553	21.0292	15.5966	14.409	19.7722	19.8886	20.1939	20.2348	20.4273	20.6364	Q08174	PCDH1	PCDH1
19.8113	20.0821	18.9684	18.4453	19.1757	20.0258	19.6993	19.8174	19.851	20.1689	Q08188	TGM3	TGM3
17.4787	19.3536	19.2892	19.0629	19.804	19.7298	19.0668	19.4631	19.3041	19.3888	Q08211	DHX9	DHX9
22.3805	22.3752	22.1886	22.1332	22.4247	22.848	22.9864	22.7756	23.0393	23.4551	Q08257	QOR	CRYZ
25.1757	25.7645	25.5374	25.1681	27.9259	28.258	28.9705	28.4707	29.019	28.7676	Q08380	LG3BP	LGALS3BP
16.3841	16.7575	13.927	14.9405	18.9529	19.2696	14.3909	15.5663	17.4743	14.8236	Q08397	LOXL1	LOXL1
22.2448	22.6562	22.1395	20.6186	21.9672	22.85	22.1825	21.9742	22.1426	22.5261	Q08554	DSC1	DSC1
24.8764	24.8093	25.3273	25.5433	24.9088	25.275	25.2317	25.2607	25.2856	25.4892	Q08830	FGL1	FGL1
21.0756	20.6628	20.4273	20.654	21.0493	20.9812	21.2243	21.2477	20.5069	20.6364	Q09328	MGT5A	MGAT5
20.5545	20.6096	20.6971	20.9098	20.0821	20.1825	17.8101	17.9347	18.1726	18.1819	Q09666	AHNK	AHNAK
17.9771	17.6467	17.5677	17.5882	17.3624	17.0254	17.5405	17.9556	17.6905	17.4864	Q0VD83	APOBR	APOBR
22.6497	21.9134	21.7915	21.5915	22.7553	23.3376	23.2199	22.9985	23.2961	23.6757	Q10469	MGAT2	MGAT2
19.2421	19.3095	18.7112	18.7739	19.4541	19.6265	19.9609	19.9512	19.8495	19.8999	Q10471	GALT2	GALNT2
19.8419	19.9172	19.8485	19.6394	16.1546	16.2302	20.3249	19.8457	21.5869	21.5731	Q10472	GALT1	GALNT1
21.6671	21.1395	21.9601	20.5069	21.8307	21.8802	21.8461	21.6628	21.8764	21.8423	Q11201	SIA4A	ST3GAL1
23.1111	23.1472	22.8895	22.7614	23.5869	23.5522	23.7492	23.8576	23.6096	23.2679	Q12794	HYAL1	HYAL1
27.8142	27.4629	27.4938	27.4862	28.249	28.3704	28.6075	28.4314	28.8415	28.8711	Q12805	FBLN3	EFEMP1
18.6163	18.6628	19.7081	19.2244	18.4374	18.1463	18.611	17.4332	17.5061	17.348	Q12841	FSTL1	FSTL1
20.4273	20.5261	20.5356	20.4476	15.6367	15.9054	19.3889	19.1254	15.0635	15.5211	Q12860	CNTN1	CNTN1
18.2217	18.752	18.5272	18.1126	19.721	20.0463	20.2765	19.7925	19.9918	20.1507	Q12864	CAD17	CDH17
14.9973	15.7578	17.487	13.6508	14.7277	14.2431	17.1633	16.9771	16.2437	16.2904	Q12884	SEPR	FAP
19.2334	18.6223	19.0447	19.1214	19.2346	19.9455	20.0237	19.603	20.0654	20.4934	Q12905	ILF2	ILF2
19.4722	19.2745	19.1078	19.1622	19.7436	19.6666	20.2119	19.8664	20.289	20.7876	Q12906	ILF3	ILF3
24.239	23.848	24.5638	24.2961	24.0935	24.391	24.4923	24.654	24.5638	24.9043	Q12907	LMAN2	LMAN2
19.2915	19.1098	18.4662	18.8415	19.3844	19.5762	19.3431	18.7127	19.6611	19.7034	Q12974	TP4A2	PTP4A2
16.3335	13.0404	12.936	14.9417	15.323	16.833	15.5977	18.2488	16.7935	15.7469	Q13057	COASY	COASY
24.1253	24.1642	23.8576	23.8385	24.2891	24.317	24.945	25.1833	24.7286	24.895	Q13093	PAFA	PLA2G7
16.158	15.8038	13.5793	15.0568	17.0275	18.3539	18.7211	17.0942	18.8558	17.8228	Q13098	CSN1	GPS1
25.6209	25.1371	25.654	25.9316	26.9869	27.1604	25.7338	25.6486	25.7129	25.9111	Q13103	SPP24	SPP2
19.5455	19.9882	19.9742	19.1087	19.9654	20.6453	20.4676	20.5451	20.4874	21.1015	Q13126	MTAP	MTAP
18.2747	18.3233	17.7119	18.2502	18.4128	19.0186	19.5518	19.2559	19.1163	19.5663	Q13153	PAK1	PAK1
21.7348	20.6006	23.654	22.8858	24.1871	24.4105	24.6865	24.4862	24.9134	25.0935	Q13162	PRDX4	PRDX4
19.9882	19.1239	19.3509	19.391	19.8414	20.119	20.6453	20.1123	20.5545	20.895	Q13177	PAK2	PAK2
19.5238	18.8799	18.9928	19.0238	19.3496	19.7584	19.9774	19.6451	19.7081	20.1648	Q13200	PSMD2	PSMD2
23.3778	23.1886	22.9916	23.1504	23.8385	23.9933	23.8764	23.7895	24.2317	24.2961	Q13201	MMRN1	MMRN1
16.1009	14.8272	16.8277	14.7385	20.1332	19.5613	16.3362	18.9287	19.7759	19.8244	Q13214	SEM3B	SEMA3B
21.6757	21.1581	21.0691	20.9243	21.5961	21.8764	21.0359	20.7634	21.2764	21.3538	Q13217	DNJC3	DNAJC3
18.9169	18.6227	18.8267	18.9996	19.1083	19.3169	19.4206	19.2971	19.3142	19.3155	Q13228	SBP1	SELENBP1
19.6103	20.2066	20.3101	20.7471	20.6971	15.3079	20.4972	20.3857	20.0636	20.6714	Q13275	SEM3F	SEMA3F
15.1593	13.7092	14.149	14.9657	16.9111	17.8934	16.7488	16.1666	16.2239	17.5977	Q13283	G3BP1	G3BP1
22.2736	22.3239	22.1332	21.8152	19.9788	20.1946	19.7352	20.3321	19.6291	19.9607	Q13332	PTPRS	PTPRS
20.8651	20.5731	20.4576	20.6006	21.0886	21.8764	21.9171	21.895	21.8614	21.6886	Q13361	MFAP5	MFAP5
22.5592	22.3017	22.7223	22.0156	22.4298	22.7119	22.821	22.5961	22.9134	23.2679	Q13404	UB2V1	UBE2V1
21.2419	20.68	20.5069	20.5261	21.0691	21.3699	21.4726	21.1519	22.2332	22.5356	Q13418	ILK	ILK
19.5108	22.2621	18.1065	14.2363	18.3751	19.6628	19.1618	19.1194	19.0527	19.4459	Q13444	ADA15	ADAM15
22.2821	22.1946	21.7056	21.7182	22.6649	22.5685	22.9352	23.0838	22.9134	22.8708	Q13477	MADCA	MADCAM1
19.4711	18.2588	18.6604	15.8026	19.3489	19.2949	20.2731	20.5165	19.5031	19.5249	Q13508	NAR3	ART3
15.6128	21.0756	20.9171	20.6364	21.3484	21.2185	15.9125	21.4526	22.1269	21.0359	Q13509	TBB3	TUBB3
13.9771	14.3116	15.1129	15.0894	17.3157	17.7612	18.1628	17.6336	17.7747	18.264	Q13617	CUL2	CUL2
18.2915	14.6951	16.0718	17.256	15.362	18.2337	18.3157	17.6044	17.8036	17.6976	Q13618	CUL3	CUL3
17.861	15.4323	16.0479	14.4608	17.784	17.9062	18.7453	18.4917	18.6497	18.9388	Q13637	RAB32	RAB32
20.002	19.5405	19.4534	19.8654	20.1457	20.3857	19.6774	19.5895	20.6886	20.7955	Q13642	FHL1	FHL1
14.2353	17.9446	13.9309	16.9081	19.6239	17.9348	20.0487	19.6246	19.8738	14.5047	Q13643	FHL3	FHL3
18.9892	17.4171	17.6236	13.1398	19.2901	19.8263	20.1081	19.9465	19.5259	19.7704	Q13683	ITA7	ITGA7
19.1324	20.3645	18.7332	19.3287	19.619	19.4504	19.8798	19.6161	19.4944	20.1461	Q13724	MOGS	MOGS
25.0105	24.848	24.7492	24.8997	25.2463	25.4073	24.848	25.3101	24.7945	24.5045	Q13790	APOF	APOF
25.3745	25.2463	25.2961	25.239	24.4738	24.6153	24.239	24.558	23.5754	23.4551	Q13822	ENPP2	ENPP2
19.1903	19.6793	18.232	15.1521	19.2166	21.2066	19.487	19.4662	19.0218	19.7267	Q13835	PKP1	PKP1
18.0056	17.4569	18.1975	17.8005	18.4583	18.694	18.9468	18.829	19.0877	19.6988	Q13838	DX39B	DDX39B
19.8488	20.2302	18.0985	16.7189	19.9848	20.3752	20.0074	20.9171	21.4923	20.5356	Q13867	BLMH	BLMH
16.3481	19.0312	14.6302	13.6315	20.4576	15.8592	19.6387	19.6918	20.9672	17.0518	Q14008	CKAP5	CKAP5
20.6364	20.1332	20.0156	20.1946	21.0088	21.3805	21.343	20.9951	21.3857	21.6231	Q14112	NID2	NID2
20.3538	19.6901	19.7405	19.4713	20.6186	20.3962	20.319	20.4476	20.2543	20.7223	Q14118	DAG1	DAG1
24.0275	23.8576	23.4551	23.7895	24.6431	24.7234	25.0275	24.9406	25.0359	25.2133	Q14126	DSG2	DSG2
18.4026	17.6424	17.9458	15.7456	12.9708	15.6	16.2748	16.6059	14.7696	16.0575	Q14165	MLEC	MLEC
17.0088	15.4965	14.66	15.3465	16.7386	18.4322	16.9542	17.1228	18.1921	18.2265	Q14166	TTL12	TTLL12
17.9303	17.248	13.7509	17.2605	18.7794	18.2354	16.8125	18.5493	19.7321	18.402	Q14203	DCTN1	DCTN1
20.9024	20.5823	20.5165	19.8095	21.0426	21.4273	17.4984	16.106	21.2185	21.2477	Q14213	IL27B	EBI3
22.1825	21.7995	22.0325	21.2243	22.4751	22.5189	22.6231	22.4221	22.9116	22.743	Q14242	SELPL	SELPLG
21.1825	21.4118	21.6584	21.6584	21.9207	21.9916	21.8113	21.6364	22.019	22.1206	Q14314	FGL2	FGL2
20.2185	19.8669	19.4516	19.7982	20.6364	20.6714	20.9742	20.9951	20.85	21.4626	Q14393	GAS6	GAS6
22.2419	22.3778	22.502	22.4092	21.9951	21.9024	21.5498	21.5117	21.5117	21.6276	Q14515	SPRL1	SPARCL1
22.1673	21.7265	22.0625	20.9812	22.741	22.9584	23.0854	23.0156	23.0691	23.0999	Q14517	FAT1	FAT1
30.3303	30.1483	30.0864	30.196	28.2847	28.4785	26.8264	26.632	27.341	27.4073	Q14520	HABP2	HABP2
17.7702	15.5258	17.8485	15.2279	17.5595	17.514	18.8588	17.417	17.5921	18.1747	Q14558	KPRA	PRPSAP1
16.9474	18.0704	18.5887	18.3954	17.6097	16.7524	14.4903	16.772	17.2123	15.9231	Q14573	ITPR3	ITPR3
24.2821	23.7286	23.9406	23.9584	24.3444	24.632	21.7915	21.4576	23.1519	23.7492	Q14574	DSC3	DSC3
20.4273	20.714	20.4676	20.4273	20.7471	20.9388	21.1206	21.4067	21.0559	20.9316	Q14623	IHH	IHH
31.8571	31.6285	31.4871	31.4083	32.3142	32.2675	32.0217	32.1753	32.0414	31.9882	Q14624	ITIH4	ITIH4
15.1213	18.3021	19.3362	18.9735	16.0067	16.3408	20.5823	16.1708	16.5512	15.7015	Q14643	ITPR1	ITPR1
24.867	24.8576	24.3444	24.0854	24.4923	24.3975	25.1174	25.3239	24.9361	25.0894	Q14684	RRP1B	RRP1B
21.002	21.0156	21.0951	21.1581	21.1079	21.2066	21.1704	21.2593	21.0951	21.1765	Q14697	GANAB	GANAB
21.7056	21.4775	21.4221	21.4221	22.019	22.1519	21.9707	22.0258	21.9316	22.1856	Q14766	LTBP1	LTBP1
17.649	17.745	15.2927	13.3899	15.5455	18.86	20.5451	20.5165	19.0204	19.2173	Q14839	CHD4	CHD4
19.8139	19.5552	19.2041	18.8493	19.6093	20.1457	19.0096	18.7317	19.3395	18.9223	Q14847	LASP1	LASP1
18.4974	18.8588	19.7578	18.6192	18.7568	19.7852	20.0327	19.7392	19.8062	19.8419	Q14956	GPNMB	GPNMB
20.7634	20.3752	20.4775	20.0559	20.714	20.5545	20.9742	20.895	21.0156	21.4015	Q14974	IMB1	KPNB1
23.417	23.2021	23.5638	23.8858	23.7286	23.6865	23.0443	23.1886	23.3376	22.714	Q14980	NUMA1	NUMA1
16.2656	13.9566	15.8406	14.8819	19.4702	20.3645	20.2302	20.2455	20.3857	20.6714	Q14CN4	K2C72	KRT72
18.6672	18.7088	18.2984	18.6063	19.5605	19.4064	20.1962	19.4234	19.6618	20.8651	Q15008	PSMD6	PSMD6
15.0662	16.8009	14.1686	15.3189	17.8579	18.1011	17.9593	17.4265	18.244	18.6973	Q15019	45537	SEPTIN2
16.8566	14.2461	16.6034	16.1065	16.8815	16.0654	16.8332	15.7939	16.7067	16.791	Q15046	SYK	KARS1
25.4738	25.1833	25.1604	25.0935	25.7995	26.0484	26.2571	25.9672	26.2408	26.4908	Q15063	POSTN	POSTN
17.4862	18.1855	18.0664	18.5608	18.6673	18.8404	19.4525	18.8849	19.8679	19.2323	Q15067	ACOX1	ACOX1
19.4443	19.2264	19.0381	18.8582	19.4775	19.5864	20.1001	19.7788	20.306	20.3086	Q15084	PDIA6	PDIA6
20.1704	19.6781	19.5495	19.8178	20.1079	20.3211	20.5915	20.4476	20.3645	20.4217	Q15102	PA1B3	PAFAH1B3
27.3239	27.0296	27.0084	27.189	26.3393	26.5898	24.8528	24.8044	24.7945	24.9716	Q15113	PCOC1	PCOLCE
20.8113	20.9316	20.714	20.265	21.9423	22.2792	22.1301	21.4972	22.9043	23.0292	Q15149	PLEC	PLEC
27.1604	26.726	26.8264	26.7645	27.3992	27.6181	27.7389	27.5315	27.673	27.8916	Q15166	PON3	PON3
18.4744	18.0769	18.4763	18.7114	18.614	18.7183	19.0999	18.931	18.8343	18.8942	Q15181	IPYR	PPA1
14.1326	16.3881	14.6181	18.674	19.818	19.8535	19.1349	19.6793	19.9173	19.1406	Q15223	NECT1	NECTIN1
21.1946	20.9388	20.8802	20.953	21.7512	21.7995	22.2877	22.2933	22.2155	22.4501	Q15257	PTPA	PTPA
19.344	15.9328	13.8794	14.8306	18.4025	18.6701	19.4158	19.231	19.0654	19.0203	Q15262	PTPRK	PTPRK
16.0109	16.6034	17.0136	16.4331	17.3632	17.1594	17.5681	17.1258	13.8468	17.868	Q15286	RAB35	RAB35
20.1946	20.3538	21.2361	21.5165	18.9961	18.9916	15.0496	14.2776	18.4428	17.5244	Q15293	RCN1	RCN1
18.2667	19.626	22.7451	14.8227	15.5664	15.5292	15.6521	19.6233	19.8115	18.4587	Q15323	K1H1	KRT31
18.8361	19.0588	13.2013	13.8775	19.2813	19.5962	19.9168	19.7424	19.8551	20.1435	Q15365	PCBP1	PCBP1
21.6276	21.2361	21.0756	21.2302	21.6886	21.9985	22.0325	21.6231	22.6714	22.8014	Q15404	RSU1	RSU1
20.002	20.0292	19.9156	19.559	19.9465	19.9724	19.7612	20.2096	20.3325	20.5165	Q15435	PP1R7	PPP1R7
19.8797	19.5469	19.3372	19.2141	19.5977	19.5094	20.0085	20.3857	19.3987	19.2789	Q15465	SHH	SHH
25.3273	25.4953	25.3712	25.3745	27.5389	27.7389	27.6181	27.2979	27.8799	28.066	Q15485	FCN2	FCN2
20.8346	21.4576	20.5915	19.4079	20.8651	21.7307	21.4273	21.4221	21.2535	21.6757	Q15517	CDSN	CDSN
26.9088	26.6998	26.5448	26.7517	26.0813	26.1719	25.6458	25.5609	25.8069	25.8312	Q15582	BGH3	TGFBI
18.3989	18.0056	18.2134	18.6009	16.6666	15.2681	17.6475	17.4016	15.6266	16.6206	Q15631	TSN	TSN
18.6177	17.9212	18.6506	18.7261	19.3417	15.3367	18.5865	14.2455	16.826	16.0935	Q15691	MARE1	MAPRE1
17.753	17.7914	15.2538	14.2137	17.6491	19.0465	18.828	18.3979	18.9762	19.277	Q15819	UB2V2	UBE2V2
17.001	17.4887	16.9965	16.9594	15.8337	18.8019	18.7601	18.3091	19.7343	19.4522	Q15833	STXB2	STXBP2
17.521	15.006	14.789	15.6434	14.7311	16.1357	16.9479	13.9388	15.8597	14.532	Q15843	NEDD8	NEDD8
19.0319	18.3422	18.7123	15.7559	17.2125	19.1713	19.6214	19.633	19.2642	16.6216	Q15846	CLUL1	CLUL1
17.9373	18.0329	17.8089	17.4222	19.3491	19.0323	19.6524	19.891	19.7413	19.1936	Q15848	ADIPO	ADIPOQ
17.7909	17.3664	17.4616	17.1939	18.5324	18.6614	19.2299	18.9988	18.6661	16.7797	Q15904	VAS1	ATP6AP1
23.6431	23.5165	23.4041	23.5754	23.7286	24.002	23.1363	22.7307	23.7077	23.9316	Q16270	IBP7	IGFBP7
17.7661	17.9871	17.1205	16.6151	15.4814	14.9899	15.8684	15.8093	16.2991	16.3803	Q16363	LAMA4	LAMA4
21.3211	21.2989	21.2877	21.5731	20.1946	20.2185	20.0706	20.5545	20.159	20.1949	Q16394	EXT1	EXT1
20.002	19.6184	19.7331	19.6704	19.6187	19.9458	20.4576	19.9029	20.5545	20.2284	Q16401	PSMD5	PSMD5
17.2824	17.0901	17.2145	17.1293	17.3394	17.5033	17.6762	17.8555	17.7401	18.037	Q16539	MK14	MAPK14
14.8404	15.0556	20.1581	19.0364	19.4279	19.0162	19.364	19.171	19.189	19.1517	Q16555	DPYL2	DPYSL2
24.9672	24.4041	24.7846	24.4923	23.2679	23.0342	22.4247	22.6051	22.7203	22.7895	Q16610	ECM1	ECM1
24.0609	23.6865	23.6209	23.7594	23.8576	23.9406	20.8191	20.343	21.5545	21.2821	Q16627	CCL14	CCL14
14.8932	13.6292	14.8221	13.3883	22.0459	22.4273	18.5358	17.9288	19.7224	19.4694	Q16663	CCL15	CCL15
21.2243	21.1143	21.1581	21.2125	21.0691	21.0493	21.502	21.4526	21.2302	21.5069	Q16706	MA2A1	MAN2A1
15.6638	15.3414	15.6118	14.9308	14.8382	16.0069	15.4842	15.8188	15.582	16.0719	Q16769	QPCT	QPCT
21.4476	21.3592	21.0691	21.4015	21.7056	21.5545	21.1886	21.3592	20.6714	21.1765	Q16775	GLO2	HAGH
20.2877	20.0951	19.5669	19.3836	22.5892	20.4067	20.1479	20.3321	20.5638	23.1047	Q16778	H2B2E	H2BC21
19.4892	18.951	19.1992	18.925	19.4749	14.9457	19.5029	19.2695	18.891	19.219	Q16822	PCKGM	PCK2
21.6364	21.2419	21.5404	21.2821	21.6409	21.8839	22.1047	21.8461	22.1426	22.3645	Q16851	UGPA	UGP2
23.7182	23.7895	23.391	23.4676	25.7492	25.8552	26.3595	25.8312	26.189	26.5492	Q17RC7	EX3L4	EXOC3L4
19.4155	20.1704	19.7351	20.1079	20.5638	20.6453	20.9742	20.8727	20.6006	20.0983	Q24JP5	T132A	TMEM132A
20.68	13.9799	17.0125	18.7862	20.9243	21.3156	21.8913	21.6584	21.8913	22.2877	Q2TAL8	QRIC1	QRICH1
20.2066	19.8223	19.7611	19.9742	20.5069	20.8269	21.2361	20.7389	20.7223	20.9812	Q3LXA3	TKFC	TKFC
15.3577	17.9489	14.8655	17.8829	18.887	18.8614	19.4857	19.2657	19.6466	19.6642	Q3ZCW2	LEGL	LGALSL
19.2658	17.6536	19.0742	19.4428	20.3211	19.5661	22.0625	20.7223	20.7307	20.0623	Q4G148	GXLT1	GXYLT1
19.8869	20.1079	19.2954	19.1854	16.4087	16.5456	18.9962	17.5393	15.9861	15.8436	Q4KMG0	CDON	CDON
22.2302	22.0559	21.6843	21.8987	22.5545	22.85	23.2302	22.9968	23.3239	23.4041	Q4LDE5	SVEP1	SVEP1
18.6257	18.0523	18.82	15.9109	18.8139	18.8877	19.898	19.4493	19.6734	19.6562	Q504Y2	PKDCC	PKDCC
22.6907	22.2332	21.8651	21.9951	22.1704	22.4041	22.6971	22.3101	22.5117	22.8073	Q53H76	PLA1A	PLA1A
22.3211	22.3725	21.9316	22.1111	22.6119	22.8708	23.0224	23.0983	23.2302	23.0625	Q53RD9	FBLN7	FBLN7
24.4234	24.3307	17.5884	23.9225	24.7695	16.4969	24.8093	17.7335	25.2607	25.5754	Q562R1	ACTBL	ACTBL2
22.9477	22.6387	22.6497	22.5333	23.0641	23.2961	22.7856	22.6231	22.7915	22.6342	Q59EK9	RUN3A	RUNDC3A
26.7771	27.019	26.6181	26.8858	27.0401	27.0914	27.3066	27.0084	27.1604	24.2821	Q5CZC0	FSIP2	FSIP2
22.6907	22.7574	22.3778	20.6186	22.6164	23.391	22.7776	23.2258	23.5522	23.3511	Q5D862	FILA2	FLG2
22.6276	22.5938	22.0886	23.2332	22.6757	22.0359	22.0625	22.7776	22.2273	21.5117	Q5T1M5	FKB15	FKBP15
20.8876	21.1332	13.9082	21.1079	22.265	21.8651	22.0756	14.618	20.343	15.2141	Q5T5C0	STXB5	STXBP5
21.5823	22.0854	21.5498	19.8099	21.5685	22.0756	21.68	21.7265	22.1143	22.2125	Q5T749	KPRP	KPRP
22.9654	22.1269	22.4751	21.4273	22.0886	22.7286	22.8519	23.0625	22.9899	23.2961	Q5T750	XP32	XP32
23.1348	23.0691	22.6497	22.6253	23.2051	23.6209	24.0105	23.8093	23.6757	24.317	Q5TBB1	RNH2B	RNASEH2B
20.4676	20.4067	20.4375	20.2302	20.5069	20.5915	20.9316	20.6364	21.1206	21.1946	Q5TDH0	DDI2	DDI2
21.6886	20.8191	22.2477	22.6865	22.155	22.2564	22.2564	22.6231	21.7756	20.6186	Q5TZA2	CROCC	CROCC
15.322	14.9063	16.5198	15.5622	17.4455	17.4599	17.5658	18.2085	15.9773	17.405	Q5UCC4	EMC10	EMC10
15.7709	22.4247	22.155	21.8034	16.5128	20.4067	21.6186	16.0203	16.6223	15.8473	Q5VU43	MYOME	PDE4DIP
19.4453	19.2533	19.0814	19.3994	19.4948	20.1013	20.7553	20.5165	20.1912	20.3146	Q5VVQ6	OTU1	YOD1
18.2587	17.1238	17.9896	15.7044	20.002	20.4676	20.5731	20.2214	20.9882	21.4923	Q5VW32	BROX	BROX
22.3672	22.4626	23.0258	22.1673	14.4453	22.0088	22.4651	16.3401	16.015	16.9856	Q5VXI9	LIPN	LIPN
20.6364	20.0426	20.5823	20.5823	20.4476	20.7553	20.9742	20.4676	20.3857	21.3592	Q641Q3	METRL	METRNL
17.4557	17.3376	18.1322	17.7518	18.0111	17.873	18.6676	18.9995	17.7744	17.8085	Q6B0K9	HBM	HBM
18.7032	19.2031	19.3977	19.2156	21.0886	21.1015	19.3163	19.3459	19.5087	18.958	Q6E0U4	DMKN	DMKN
21.6714	21.85	21.4375	21.1825	22.1825	22.1856	22.7369	22.9098	22.1301	22.1301	Q6EMK4	VASN	VASN
21.1519	21.7182	20.8727	20.1457	19.8985	20.0159	18.4258	15.0602	17.3707	17.9683	Q6FHJ7	SFRP4	SFRP4
14.9997	18.7422	17.3061	13.8228	18.4157	18.3167	18.9502	19.0021	16.454	18.8688	Q6GTS8	P20D1	PM20D1
18.0009	17.7834	17.6864	17.3637	18.1047	19.0254	18.8005	18.1121	19.0991	18.907	Q6IBS0	TWF2	TWF2
19.4975	19.9601	19.512	18.5949	19.364	20.3962	19.4871	19.3587	19.416	19.7469	Q6KB66	K2C80	KRT80
15.7709	18.3066	19.9459	14.1044	19.2784	18.8453	18.775	18.4564	17.064	17.7412	Q6NUK1	SCMC1	SLC25A24
20.9951	20.9024	20.4676	20.5261	20.9171	21.1206	21.8269	21.7715	21.3538	21.5309	Q6P179	ERAP2	ERAP2
22.6929	22.5662	22.3565	23.2961	22.8346	23.5045	22.7035	22.6231	23.5045	22.9061	Q6P387	CP046	C16orf46
15.4927	15.3232	15.3783	15.4107	18.3662	18.5819	15.3663	16.3661	18.6298	17.5147	Q6P589	TP8L2	TNFAIP8L2
21.6186	21.6409	21.3592	21.8113	21.5592	21.7796	21.9243	21.6671	21.9207	22.0625	Q6P988	NOTUM	NOTUM
19.8226	20.1332	20.2419	20.002	19.3746	19.547	21.8423	19.7041	19.6716	18.8711	Q6PL18	ATAD2	ATAD2
26.3239	25.9562	25.9933	26.2589	26.8385	26.9539	26.6865	26.5898	26.8019	26.7129	Q6Q788	APOA5	APOA5
17.356	17.6935	18.3714	17.6581	16.0283	14.5365	15.7548	16.0889	15.7757	14.4833	Q6UB35	C1TM	MTHFD1L
14.5541	15.541	14.6035	16.1356	17.572	15.9564	17.1333	16.8714	16.7937	16.2446	Q6UB98	ANR12	ANKRD12
18.7015	19.1007	18.3716	18.8357	20.1206	20.0952	20.1976	20.4874	20.3962	20.6714	Q6UVK1	CSPG4	CSPG4
19.6302	20.002	19.9156	19.7558	20.0292	20.3752	19.5858	20.0563	19.479	20.41	Q6UWP8	SBSN	SBSN
19.8604	19.6926	18.6302	19.4776	19.6841	19.6757	14.9855	12.723	17.5698	17.5824	Q6UWY5	OLFL1	OLFML1
21.3321	21.2477	20.7389	20.8113	21.9352	22.0983	22.5356	22.5261	22.1488	22.4247	Q6UX71	PXDC2	PLXDC2
15.1531	15.8318	16.1656	17.957	15.7559	13.2833	15.5993	17.7841	19.4103	17.5368	Q6UX73	CP089	C16orf89
15.4947	18.2618	18.2143	20.3538	21.9459	21.2125	21.9707	21.2764	21.7182	21.3752	Q6UXB8	PI16	PI16
22.1734	21.6584	22.1269	22.1111	22.823	23.0772	22.85	22.6431	22.8365	22.6253	Q6UXH0	ANGL8	ANGPTL8
19.7303	20.4476	20.0691	19.9459	19.0352	14.6949	17.4263	17.0167	14.9785	16.8467	Q6UXH9	PAMR1	PAMR1
23.0918	22.7119	22.8054	22.4651	24.1871	23.9847	23.867	24.0935	23.8385	23.654	Q6UY14	ATL4	ADAMTSL4
19.8512	19.431	19.1609	19.6623	20.265	20.2302	20.9742	21.002	20.6628	20.8423	Q6V0I7	FAT4	FAT4
20.7634	20.5731	20.2764	20.2185	19.8895	20.0183	18.6669	18.8374	19.3807	19.3251	Q6WN34	CRDL2	CHRDL2
20.7634	20.6886	20.4273	20.4576	21.2302	21.3592	21.9812	21.8073	21.6409	21.8385	Q6YHK3	CD109	CD109
22.2332	14.2811	16.0545	14.3985	14.4881	21.4015	22.3884	15.3686	17.9354	17.0179	Q6ZRK6	CCD73	CCDC73
20.9601	20.6186	21.0426	20.7223	21.2593	21.4221	21.7796	21.3699	21.7471	21.9352	Q6ZRP7	QSOX2	QSOX2
19.2054	18.8355	19.2033	14.5235	17.4275	17.0357	18.3424	18.8841	18.2156	19.0993	Q6ZVX7	FBX50	NCCRP1
20.714	20.4775	21.1704	22.1795	22.3211	22.4923	22.4476	22.2155	22.6431	22.6671	Q70J99	UN13D	UNC13D
24.6096	24.6153	24.3376	24.275	25.1719	25.2021	25.7155	25.7234	25.6458	25.6568	Q76LX8	ATS13	ADAMTS13
17.5548	17.9688	17.2078	17.2443	17.9062	17.702	18.0904	17.6666	17.7751	18.414	Q7KZF4	SND1	SND1
15.5835	14.7864	15.3941	15.4186	18.1673	18.1538	14.6407	18.4943	17.1835	18.5769	Q7L2H7	EIF3M	EIF3M
16.9397	16.4582	16.2343	15.9866	16.1023	17.0328	17.0535	16.0799	18.2808	18.4036	Q7L576	CYFP1	CYFIP1
17.2841	14.4097	14.7553	14.4838	18.534	18.1943	18.7517	19.2031	18.9963	19.6893	Q7L5N1	CSN6	COPS6
17.8728	17.0192	17.8024	18.0951	18.1828	17.954	18.7062	18.0223	19.4045	19.1945	Q7L9L4	MOB1A	MOB1A
13.9337	15.165	17.8659	14.5014	13.7134	15.7526	17.1204	15.0197	16.0965	16.0962	Q7LDG7	GRP2	RASGRP2
17.3723	16.1352	17.1495	14.0336	17.355	17.7019	18.3619	18.1856	18.2668	18.7183	Q7LFX5	CHSTF	CHST15
17.9817	18.4294	17.0157	19.5918	20.5545	20.4676	20.6186	20.3101	20.7553	20.6186	Q7LGC8	CHST3	CHST3
22.7856	22.0493	22.2849	22.1143	22.417	22.4996	23.0576	22.7816	22.7286	22.8651	Q7Z4R8	CF120	C6orf120
19.703	19.7123	19.518	19.358	20.4067	20.2764	20.8576	20.3538	20.953	21.1206	Q7Z4W1	DCXR	DCXR
22.1856	22.3073	21.4425	21.7389	23.002	21.9707	22.6119	23.3511	23.3101	22.882	Q7Z5M8	AB12B	ABHD12B
18.0029	18.2248	18.1356	16.5641	18.4422	18.5662	18.1547	18.3018	18.401	18.8405	Q7Z5R6	AB1IP	APBB1IP
20.6453	20.9601	21.1765	19.8609	21.2066	20.7955	20.5915	21.6051	21.4825	21.2125	Q7Z794	K2C1B	KRT77
17.4738	16.9055	19.5189	14.6774	19.4089	19.517	19.1668	19.4967	19.4965	19.617	Q7Z7G0	TARSH	ABI3BP
22.9548	22.8895	22.3538	22.5237	23.391	23.5404	23.7995	23.654	23.5983	23.7796	Q7Z7M8	B3GN8	B3GNT8
19.1453	18.6222	18.0165	18.5047	19.5067	19.7487	20.2042	20.3962	20.3211	20.3185	Q7Z7M9	GALT5	GALNT5
19.5774	17.2563	18.8897	17.6516	16.1038	16.6823	17.4269	17.1728	17.621	17.7931	Q86SF2	GALT7	GALNT7
25.4234	25.3612	25.654	25.6971	25.1371	24.7895	24.3844	24.5869	24.3645	24.2535	Q86SG5	S1A7A	S100A7A
16.9337	17.9636	18.0881	18.2756	18.6371	18.31	19.1073	19.2609	18.6165	18.5317	Q86SQ4	AGRG6	ADGRG6
17.4071	16.7608	16.8676	16.649	15.765	16.687	13.9518	15.0936	17.4315	15.8974	Q86T13	CLC14	CLEC14A
20.7389	20.68	20.5165	20.4476	19.9501	19.9549	19.8414	19.5961	19.8687	19.8272	Q86TH1	ATL2	ADAMTSL2
24.6865	24.3101	24.1488	24.1174	25.1527	25.341	25.6891	25.6209	25.4769	25.5926	Q86U17	SPA11	SERPINA11
23.3511	23.0967	22.9725	23.0854	23.1719	23.1031	23.4298	23.5404	23.3511	23.2288	Q86UD1	OAF	OAF
30.7373	30.4334	30.099	30.2193	31.0414	31.1177	31.2979	31.7129	31.4967	31.6154	Q86UX2	ITIH5	ITIH5
22.1765	21.9207	21.6409	21.8764	22.2185	22.3376	22.6475	22.0886	23.1063	23.6649	Q86UX7	URP2	FERMT3
21.6276	21.0292	21.0756	21.1269	21.6141	22.0951	22.3988	22.0886	22.2849	22.6992	Q86VP6	CAND1	CAND1
20.7471	21.5356	20.8802	14.711	21.9847	22.3017	22.7265	23.2535	21.8876	21.9882	Q86VS8	HOOK3	HOOK3
18.1698	15.1729	17.1874	17.4327	18.6626	18.7712	18.5981	18.0252	18.5201	18.8591	Q86X29	LSR	LSR
22.9672	24.002	22.1946	21.1886	22.5777	23.0173	23.4041	23.1301	23.1301	23.417	Q86YZ3	HORN	HRNR
22.8346	22.6186	22.5165	22.6119	23.3101	23.2679	23.654	23.6096	23.3778	23.8764	Q8IUK5	PLDX1	PLXDC1
18.5331	16.1205	16.6261	17.128	15.1041	18.3872	18.828	18.4839	19.0986	16.091	Q8IUX7	AEBP1	AEBP1
14.4453	15.5806	18.6306	17.2813	16.0409	16.0945	14.8016	15.0873	14.7968	17.8868	Q8IV08	PLD3	PLD3
15.4767	15.876	16.008	17.4048	16.6622	15.2499	18.4379	17.4301	16.7211	15.7807	Q8IW45	NNRD	NAXD
19.4769	19.4017	19.367	19.3065	18.5408	18.8974	18.1308	17.9555	18.2468	17.7083	Q8IW75	SPA12	SERPINA12
23.7182	23.5045	23.7895	23.5165	22.1206	22.2448	21.9459	22.1174	22.2036	22.3266	Q8IXL6	FA20C	FAM20C
20.6628	20.6096	20.6276	20.6886	20.9882	21.1765	21.2593	21.1886	21.3699	21.4015	Q8IZF2	AGRF5	ADGRF5
21.6843	20.1946	13.2147	21.0691	20.6453	20.6006	20.5823	20.7955	20.5638	20.953	Q8N128	F177A	FAM177A1
21.5638	21.6628	20.8269	19.4626	21.0426	22.1488	21.4015	21.6276	21.4526	21.9742	Q8N1N4	K2C78	KRT78
21.5309	21.4425	21.4476	21.1143	15.2173	19.3401	15.7019	15.2668	15.3528	21.3538	Q8N3T6	T132C	TMEM132C
21.9742	21.6886	21.6276	21.4923	15.4519	15.4776	16.3518	14.4576	14.8959	18.3227	Q8N8K9	K1958	KIAA1958
17.7337	17.8797	18.4896	18.3536	16.2121	14.4215	15.2586	16.0639	14.7692	16.951	Q8N8Z6	DCBD1	DCBLD1
23.3101	23.0886	23.1222	23.1765	23.7286	23.5638	24.1565	24.217	23.976	23.9672	Q8NBP7	PCSK9	PCSK9
17.9309	18.5833	18.7673	18.2235	18.5196	18.5155	18.8793	18.5756	18.6208	18.5834	Q8NBS9	TXND5	TXNDC5
20.417	20.2764	20.0691	19.5924	20.5823	20.5451	21.3376	21.5213	20.5451	20.5915	Q8NCL4	GALT6	GALNT6
20.6886	20.6364	20.4576	20.3645	21.2066	21.3538	21.7796	21.7955	21.8651	21.8764	Q8NDA2	HMCN2	HMCN2
18.0358	18.0676	18.167	17.3001	14.4336	17.9195	17.7865	17.7493	17.4883	17.7091	Q8NF91	SYNE1	SYNE1
17.098	16.2199	19.315	16.2883	17.672	16.5861	19.1335	19.2127	19.115	20.1685	Q8NFL0	B3GN7	B3GNT7
15.0809	14.1422	19.1184	19.9601	20.5261	20.4972	16.1022	17.3235	18.9416	18.8138	Q8NG11	TSN14	TSPAN14
31.9505	21.0156	21.2707	31.717	20.7223	22.7594	32.635	32.341	32.6372	32.8195	Q8NHM4	TRY6	PRSS3P2
24.9043	24.6971	24.5285	24.5463	25.5195	25.6865	25.8576	25.6348	25.8288	25.9933	Q8NI99	ANGL6	ANGPTL6
19.0579	18.8224	18.2932	18.5688	20.714	20.6364	21.3101	20.8346	21.0559	21.4775	Q8TCZ2	C99L2	CD99L2
24.9933	24.7338	24.7895	24.7389	25.5165	25.6918	26.1565	25.8788	26.0854	26.1449	Q8TDL5	BPIB1	BPIFB1
19.747	19.4223	19.0552	19.3144	18.4616	18.1121	16.3223	15.7188	18.1282	18.379	Q8TDY8	IGDC4	IGDCC4
22.7369	22.6029	22.6096	22.6907	23.2961	23.4676	24.0526	23.7182	23.8385	23.8764	Q8TER0	SNED1	SNED1
23.1931	24.0772	23.6971	23.3239	24.5869	24.4738	25.0526	25.1253	24.6209	24.6757	Q8TEX9	IPO4	IPO4
23.7594	23.1441	22.7265	22.8269	23.848	23.9406	24.0854	23.7796	24.2961	24.3645	Q8WUA8	TSK	TSKU
28.2123	27.9372	27.9088	27.8203	28.4113	27.8623	28.5536	28.9031	28.3869	28.4746	Q8WUJ1	NEUFC	CYB5D2
21.5165	21.1395	20.7634	20.7634	21.5638	21.5731	21.5592	21.2593	21.8423	22.2419	Q8WUJ3	CEMIP	CEMIP
20.8576	20.4676	20.2302	19.9112	21.2764	21.6929	21.9847	21.4874	21.823	22.2877	Q8WUM4	PDC6I	PDCD6IP
17.4207	13.2407	15.8841	16.0275	17.3785	18.2113	17.5078	17.3714	18.2066	18.5602	Q8WVM8	SCFD1	SCFD1
16.5807	14.5118	16.6661	17.1642	16.9312	15.2327	17.6331	17.6946	17.3715	16.1286	Q8WVQ1	CANT1	CANT1
19.2261	19.7419	18.3519	17.238	18.7485	20.0823	18.8703	18.5503	18.6271	19.4842	Q8WVV4	POF1B	POF1B
24.5463	24.3975	24.6486	24.8044	24.3645	24.5225	24.0526	23.8576	24.0275	24.1332	Q8WWA0	ITLN1	ITLN1
20.6276	14.878	20.2419	13.7279	20.1457	20.5638	15.408	14.1555	15.0704	15.69	Q8WWQ8	STAB2	STAB2
19.6381	20.4874	20.6006	19.722	21.2361	21.3538	21.3645	21.6141	21.6584	21.85	Q8WWZ8	OIT3	OIT3
25.0443	25.2891	24.9406	25.217	25.1449	25.3679	25.8881	25.7796	25.4041	25.141	Q8WZ42	TITIN	TTN
22.4825	22.0592	22.0493	21.9916	22.5777	22.9742	23.4041	23.0426	23.1749	23.4923	Q8WZA1	PMGT1	POMGNT1
19.6401	20.0559	20.4972	18.4033	18.8084	18.7523	18.9482	18.5589	18.7903	19.1575	Q92187	SIA8D	ST8SIA4
15.7154	14.6557	14.6218	14.2327	15.8966	17.103	17.9413	16.8257	17.3133	17.4133	Q92484	ASM3A	SMPDL3A
23.0173	23.0674	23.1047	23.2679	24.2535	24.275	24.5926	24.2679	23.9584	24.0854	Q92496	FHR4	CFHR4
21.0951	20.85	20.9243	21.2243	21.6409	21.9707	21.9637	21.7307	21.9171	22.0224	Q92530	PSMF1	PSMF1
21.1642	20.85	20.6714	20.9812	21.6006	21.6886	21.6757	21.6628	21.823	21.8152	Q92626	PXDN	PXDN
14.6857	15.0011	15.2875	15.8489	14.3165	15.2402	16.1428	15.1745	19.5952	19.8485	Q92692	NECT2	NECTIN2
15.3141	15.2806	15.3014	14.8835	15.1751	17.5589	17.915	21.7634	15.6293	15.6416	Q92734	TFG	TFG
23.7492	23.867	23.9316	23.7492	23.3376	23.3101	23.5522	23.7077	23.4298	23.3376	Q92736	RYR2	RYR2
22.7935	22.538	22.5165	22.2707	22.7776	23.0342	23.1063	22.895	22.928	23.3239	Q92743	HTRA1	HTRA1
18.2145	18.2092	16.119	17.428	16.5981	16.293	16.9678	16.0744	15.8952	15.0529	Q92747	ARC1A	ARPC1A
21.2419	21.4874	21.3266	21.0292	20.7223	16.2885	17.4072	20.1296	20.3538	21.1269	Q92820	GGH	GGH
21.002	21.0821	20.6971	20.6628	19.3848	19.4251	19.7981	19.6658	19.4584	19.1927	Q92859	NEO1	NEO1
18.3544	18.1478	17.8168	17.7277	17.9154	18.0417	17.3336	16.7709	17.238	17.317	Q92896	GSLG1	GLG1
18.3641	18.1634	18.3177	18.161	19.0755	18.8124	18.9109	18.9786	19.1888	19.169	Q92905	CSN5	COPS5
17.4783	18.1845	18.0693	18.6411	17.7227	18.0767	18.2804	18.1632	19.6683	19.1642	Q92930	RAB8B	RAB8B
27.6998	27.4707	27.3662	27.5682	28.0762	28.3367	28.579	28.267	28.6389	28.8887	Q92954	PRG4	PRG4
17.6567	14.063	13.6346	17.1608	17.9209	17.9203	18.2423	17.9124	17.4051	17.1915	Q93008	USP9X	USP9X
21.3101	21.2764	21.2933	21.1704	19.9882	20.2764	20.4775	20.5165	19.9214	20.0921	Q93063	EXT2	EXT2
20.3101	19.8114	19.8378	19.4859	20.7796	19.5961	22.1612	22.1581	15.4925	18.5478	Q93070	NAR4	ART4
20.9459	20.6096	20.1206	20.1704	21.4526	21.6497	22.0088	21.9916	21.4324	21.8576	Q96BZ4	PLD4	PLD4
20.1079	20.1079	20.4576	20.5069	20.1457	20.2302	20.5823	20.3101	20.3109	20.7715	Q96C86	DCPS	DCPS
18.8135	19.0295	18.2044	17.7667	15.714	18.3261	14.5157	15.7057	16.5769	15.3297	Q96CG8	CTHR1	CTHRC1
17.6532	17.1476	18.0922	17.7961	18.1917	18.6947	18.5334	18.0747	18.8593	19.1186	Q96CW1	AP2M1	AP2M1
21.9243	21.5545	21.4273	21.6096	22.538	22.8152	22.9566	22.7895	23.1519	23.391	Q96CX2	KCD12	KCTD12
18.6308	18.035	17.8613	17.637	19.987	20.0225	20.1455	20.0503	20.3857	20.3571	Q96DA0	ZG16B	ZG16B
18.9034	18.953	18.8886	18.6465	19.8372	19.937	15.9814	18.0726	18.7735	17.4432	Q96EE4	CC126	CCDC126
18.724	19.0576	18.5837	19.2144	18.6492	18.936	19.1433	19.1261	18.8883	18.6507	Q96EG1	ARSG	ARSG
19.3564	19.5115	19.2729	18.9222	19.9114	19.9461	20.1694	20.1818	20.0923	19.9577	Q96EY5	MB12A	MVB12A
16.3818	17.2203	16.6603	17.0271	17.4975	17.7592	13.9166	15.5147	17.9307	17.7116	Q96F85	CNRP1	CNRIP1
18.1783	18.168	14.2686	16.2052	16.1632	14.9543	15.6718	16.0016	19.1545	16.9813	Q96FJ2	DYL2	DYNLL2
20.0156	19.9742	19.4182	18.7996	15.2957	20.0216	19.6888	19.7335	15.9998	20.3723	Q96FQ6	S10AG	S100A16
16.23	13.1446	15.7931	14.2151	17.3079	16.9137	17.1247	15.1096	16.646	17.3162	Q96FW1	OTUB1	OTUB1
15.7509	17.3647	16.7879	17.3129	18.4366	18.4156	18.1834	17.5649	18.026	18.8466	Q96G03	PGM2	PGM2
17.5522	18.0129	17.4597	15.4038	18.2969	19.2501	19.0384	18.8547	18.2357	19.6961	Q96GD0	PLPP	PDXP
17.1005	17.3392	17.4777	17.4359	12.5518	18.6642	17.506	15.536	17.4006	15.9382	Q96HC4	PDLI5	PDLIM5
17.3097	16.9341	19.9301	17.7927	15.8461	16.8343	15.5988	14.895	16.0814	18.7372	Q96HR3	MED30	MED30
18.7062	13.3596	13.7113	14.9671	20.2877	20.2989	20.0626	20.2231	20.7056	20.714	Q96IU4	ABHEB	ABHD14B
30.4234	30.2869	30.1483	30.362	28.5933	28.8799	28.6898	28.524	28.7129	28.9456	Q96IY4	CBPB2	CPB2
19.6211	19.1177	18.6508	18.9871	19.6807	20.2066	20.3645	20.222	20.0344	20.6364	Q96JQ0	PCD16	DCHS1
29.3001	28.976	29.019	29.0557	29.6747	29.846	29.8974	29.7437	29.8799	30.0737	Q96KN2	CNDP1	CNDP1
17.6778	17.2327	17.2963	17.4083	12.9195	18.5028	18.0847	15.8673	18.3685	16.7102	Q96KP4	CNDP2	CNDP2
20.9951	13.8984	20.5638	20.3962	21.3484	21.4626	21.3156	21.2707	21.9495	21.6141	Q96L46	CPNS2	CAPNS2
18.4922	18.0699	18.0612	18.0232	18.8948	19.0261	18.9174	19.1364	19.2886	19.3464	Q96MK3	FA20A	FAM20A
22.9459	22.68	23.3645	23.1047	22.6671	22.7182	22.928	22.8442	22.7975	22.4247	Q96NL6	SCLT1	SCLT1
15.4914	15.5485	17.6583	17.5387	16.6948	15.18	16.697	14.7931	15.4018	15.9831	Q96NZ9	PRAP1	PRAP1
20.8346	21.1642	19.7623	19.4335	20.4273	21.4825	21.0821	21.1332	21.3699	21.391	Q96P63	SPB12	SERPINB12
16.0197	14.3382	13.6209	13.7173	17.3446	18.9595	19.0523	18.532	18.5692	19.6211	Q96P70	IPO9	IPO9
29.066	29.0164	28.7927	28.7421	29.7629	29.7389	29.9539	29.8974	29.9117	29.9814	Q96PD5	PGRP2	PGLYRP2
20.0559	20.1946	20.2185	20.0156	20.3752	20.5451	20.163	20.3538	20.4476	19.8065	Q96PL1	SG3A2	SCGB3A2
20.8191	21.2989	21.9847	22.2506	14.999	19.3848	19.9889	19.4449	19.6188	20.3352	Q96Q15	SMG1	SMG1
24.1946	24.1719	24.002	24.0105	24.4923	24.5345	24.3645	24.4984	24.4676	24.3031	Q96QR1	SG3A1	SCGB3A1
21.7915	22.2155	21.7182	21.7182	22.7995	22.9189	23.2961	23.3239	23.1504	23.2961	Q96RD9	FCRL5	FCRL5
22.7161	23.6096	23.848	23.4676	22.8802	23.214	23.3101	17.0904	24.5812	23.7182	Q96RL7	VP13A	VPS13A
18.048	13.9432	14.8252	18.2348	17.3655	15.1649	18.3226	18.5314	18.4598	18.475	Q96RP7	G3ST4	GAL3ST4
20.1825	20.5261	20.5165	19.4104	21.1886	21.3266	21.4067	21.5309	21.3321	21.3752	Q96RW7	HMCN1	HMCN1
25.4425	24.9803	24.8858	25.2317	23.7594	23.9584	20.4775	20.4375	20.85	20.714	Q96S96	PEBP4	PEBP4
20.4476	20.7389	18.62	18.3833	15.0865	17.0125	16.7491	16.5521	15.7927	14.8649	Q96T23	RSF1	RSF1
27.4073	30.2308	26.673	27.217	27.0505	27.3153	27.4154	27.1312	27.341	27.726	Q96TA1	NIBA2	NIBAN2
16.9203	14.3346	14.778	17.6778	14.9976	15.903	15.715	15.1315	18.6773	17.62	Q99439	CNN2	CNN2
17.3567	24.654	15.8314	22.2961	24.5225	24.2535	24.5225	24.6811	24.275	24.1174	Q99459	CDC5L	CDC5L
16.2596	14.1017	15.0494	16.074	18.4	18.0688	18.3958	18.6588	18.3398	18.8227	Q99497	PARK7	PARK7
22.9829	22.6276	22.6714	22.6209	23.3511	23.5983	23.8288	23.8191	23.9043	24.1946	Q99536	VAT1	VAT1
22.3348	21.895	21.9566	21.9847	22.4015	22.7695	22.8152	22.5983	22.6298	22.8876	Q99542	MMP19	MMP19
22.2096	22.2792	22.0886	22.0821	22.265	22.3045	22.8519	22.3672	22.3857	22.3884	Q99627	CSN8	COPS8
21.9423	21.5869	21.5404	21.823	21.3805	21.6186	21.417	21.0821	21.265	21.6929	Q99715	COCA1	COL12A1
20.1581	19.4288	19.3918	19.3467	19.6853	18.6525	19.1084	19.4744	18.8563	15.5975	Q99733	NP1L4	NAP1L4
22.0559	21.7182	21.7594	21.6497	21.714	21.6843	22.3266	22.3294	21.9742	22.0526	Q99784	NOE1	OLFM1
17.1673	16.3089	16.6011	16.6137	15.4979	14.6569	16.8969	17.3053	17.0615	14.7853	Q99816	TS101	TSG101
15.0066	14.7645	16.1793	13.2999	13.9531	19.4604	19.985	16.6187	19.2706	19.2856	Q99829	CPNE1	CPNE1
20.1946	19.8066	20.2535	20.4676	20.3211	20.4375	20.6453	20.1506	20.3308	20.7955	Q99832	TCPH	CCT7
12.5013	13.5893	13.5467	14.8024	21.0691	15.9423	14.8438	16.1184	15.046	21.3376	Q99880	H2B1L	H2BC13
20.3645	20.2419	20.3752	20.1825	20.1079	19.8963	18.5825	19.043	19.7043	19.5221	Q99941	ATF6B	ATF6B
26.1585	26.0464	26.3153	26.2874	26.3204	26.4057	25.4707	25.3811	25.4645	25.4738	Q99969	RARR2	RARRES2
21.6409	20.2535	20.1946	20.4375	20.9812	20.9459	21.2419	21.4874	21.3101	21.391	Q99972	MYOC	MYOC
17.8082	18.7068	20.0951	20.1946	19.3194	18.1474	19.7772	19.4725	18.6704	19.2834	Q99983	OMD	OMD
15.241	14.5616	16.3485	15.3022	15.2936	15.629	16.6533	14.9139	15.0152	17.8996	Q9BQE5	APOL2	APOL2
21.8614	23.0292	13.575	22.3752	22.6649	22.8519	22.6231	22.4015	22.7816	22.1704	Q9BR76	COR1B	CORO1B
21.3156	20.8346	21.002	19.9882	22.1886	22.9298	23.0173	22.6164	22.9116	23.4041	Q9BRK3	MXRA8	MXRA8
16.7404	15.8718	19.0816	18.0354	18.4725	18.0163	15.0514	18.0414	17.5918	17.4195	Q9BRK5	CAB45	SDF4
18.3885	18.5171	18.0245	18.2142	18.5443	18.6177	19.2591	15.1605	16.3604	17.2449	Q9BRX8	PXL2A	PRXL2A
21.9024	21.5165	21.6971	21.7756	22.0723	22.4015	22.6409	22.5498	22.6628	22.823	Q9BS26	ERP44	ERP44
19.8117	19.8123	19.6498	19.4608	20.2066	20.2302	20.5731	20.2313	20.6006	20.9098	Q9BS40	LXN	LXN
18.2695	17.7971	17.7927	18.4218	18.6343	18.774	18.5507	18.5224	18.9501	19.1521	Q9BT78	CSN4	COPS4
23.5869	23.3239	23.019	22.4825	25.9066	23.7594	23.7389	23.7286	23.8764	25.9803	Q9BTM1	H2AJ	H2AJ
18.5952	16.6377	15.9673	18.5187	19.3719	19.0647	19.4867	19.2798	19.2411	19.7298	Q9BU40	CRDL1	CHRDL1
24.4676	24.5045	23.9847	23.9495	24.6703	24.4425	24.824	25.317	24.654	24.417	Q9BUN1	MENT	MENT
14.5897	15.4077	16.6529	19.3731	18.9436	19.5947	20.0128	19.8134	20.1738	20.4749	Q9BUP3	HTAI2	HTATIP2
21.6584	22.4349	22.4324	21.2125	20.9882	21.5777	21.1946	20.8727	21.5309	21.5592	Q9BUQ8	DDX23	DDX23
15.9654	15.0741	14.3165	15.6845	20.0292	20.4972	16.8308	16.4781	15.7095	20.5356	Q9BVA1	TBB2B	TUBB2B
19.2992	19.7799	18.6824	18.7997	19.5877	19.7749	20.3752	20.5823	20.2772	20.1354	Q9BWD1	THIC	ACAT2
26.6998	26.4999	26.6595	26.6998	27.0505	27.217	27.0813	26.976	27.3662	27.4629	Q9BWP8	COL11	COLEC11
21.5869	21.0359	21.0559	21.5069	21.8346	22.1704	21.8307	21.8576	22.3962	22.5189	Q9BWS9	CHID1	CHID1
15.4447	13.1358	15.9464	16.0975	15.2571	16.73	17.516	16.2167	16.0532	16.4169	Q9BX93	PG12B	PLA2G12B
19.5224	19.4322	19.2615	19.4919	17.1103	19.5433	20.056	19.6364	19.5466	19.3261	Q9BXD5	NPL	NPL
22.5333	22.58	22.1704	21.743	23.0902	23.7389	21.4726	21.1642	21.3321	22.1581	Q9BXJ4	C1QT3	C1QTNF3
24.5754	24.3376	23.867	24.2317	24.4862	24.654	24.8336	24.4362	24.9847	25.2571	Q9BXN1	ASPN	ASPN
27.4154	27.1795	26.8974	27.1795	27.8682	28.003	26.6998	26.2961	27.7645	27.8974	Q9BXR6	FHR5	CFHR5
18.7423	15.0257	16.7513	15.3731	18.8185	18.774	19.087	19.3128	19.8209	19.2584	Q9BY32	ITPA	ITPA
20.4067	20.5165	20.2066	20.0156	20.4972	20.5451	19.7247	19.7345	19.7472	20.0999	Q9BY76	ANGL4	ANGPTL4
20.4067	20.0559	20.0156	19.9459	20.8876	21.0088	21.3538	21.3484	21.2066	21.4825	Q9BYE9	CDHR2	CDHR2
20.0292	19.4886	19.6553	19.3335	20.0821	20.2185	20.4576	20.4576	20.5165	19.6986	Q9BYJ0	FGFP2	FGFBP2
16.4523	16.3863	17.772	17.7878	17.8499	19.2642	18.4853	18.5609	15.0199	19.0547	Q9C075	K1C23	KRT23
20.9951	21.4626	22.343	21.5545	21.5545	21.2066	21.5404	21.9352	21.7182	21.391	Q9C0B1	FTO	FTO
17.6915	16.9772	17.1628	16.6104	19.058	19.1389	18.3225	14.6603	18.5131	18.5806	Q9C0C9	UBE2O	UBE2O
19.8828	15.3833	19.8531	15.9447	19.7976	19.8029	19.8608	19.6292	19.7446	19.7777	Q9GZM7	TINAL	TINAGL1
20.6628	19.5904	19.9156	19.5613	20.5261	20.5915	21.1765	20.9098	21.2593	21.8307	Q9GZT8	NIF3L	NIF3L1
18.9242	17.9028	16.4438	16.4693	18.7559	18.4906	19.6568	19.1179	18.991	18.853	Q9GZZ9	UBA5	UBA5
25.239	24.8336	25.2353	24.8997	25.5433	25.6811	26.1075	26.019	26.4362	26.7129	Q9H0U4	RAB1B	RAB1B
18.3588	18.2033	15.2057	17.5197	20.6276	21.2185	21.3376	20.7553	16.9325	21.7098	Q9H159	CAD19	CDH19
19.0722	18.7782	18.6172	19.3511	13.9875	20.5638	20.3857	20.4874	19.8812	21.0224	Q9H251	CAD23	CDH23
24.317	24.0772	24.3511	24.3307	23.9584	24.1565	25.3545	25.0062	24.2607	23.0658	Q9H254	SPTN4	SPTBN4
16.5795	15.2252	16.8917	15.9606	16.5697	17.876	16.4483	16.7369	15.8633	15.6208	Q9H2X0	CHRD	CHRD
20.895	20.7553	20.7056	20.8034	21.5823	21.9207	21.265	21.8802	21.5731	22.0821	Q9H2X3	CLC4M	CLEC4M
19.2985	19.2479	18.7696	18.9664	18.7142	19.1592	19.4157	19.4602	18.9512	19.6951	Q9H3G5	CPVL	CPVL
15.1356	16.0775	14.979	14.2966	16.199	15.8752	16.0956	14.4307	19.1323	19.1616	Q9H3K6	BOLA2	BOLA2
21.5213	24.2096	22.8764	24.1488	19.6899	26.4598	24.0526	22.6843	23.8764	22.0592	Q9H444	CHM4B	CHMP4B
17.694	15.5233	16.4086	14.9273	17.9911	18.825	19.2162	19.0337	18.8812	18.8968	Q9H479	FN3K	FN3K
19.9316	21.1395	19.8372	20.7471	21.7675	20.9951	21.5498	21.6364	22.1795	21.8802	Q9H497	TOR3A	TOR3A
25.7871	25.1984	25.6403	25.5315	26.341	26.6181	26.8264	27.3324	27.4473	27.7708	Q9H4A3	WNK1	WNK1
17.0409	17.2345	16.7076	17.0178	17.7662	17.8118	18.0941	17.9413	18.2317	18.1785	Q9H4A4	AMPB	RNPEP
20.1332	19.7666	19.7303	20.0426	20.343	20.5731	20.9024	20.8191	21.391	21.5961	Q9H4B7	TBB1	TUBB1
23.1931	23.2679	22.9566	23.0207	21.5545	21.4972	21.7265	21.4626	21.7995	21.7715	Q9H4G4	GAPR1	GLIPR2
20.4273	20.343	20.002	19.6027	20.4972	20.6971	20.9459	20.4874	21.2535	21.4526	Q9H4M9	EHD1	EHD1
17.2537	17.1128	16.2372	16.6784	16.9862	17.1767	17.5879	16.9647	17.211	17.2834	Q9H5Y7	SLIK6	SLITRK6
24.6431	24.3031	24.2891	24.1642	24.9043	25.1757	25.4425	25.2926	25.4707	25.6403	Q9H6X2	ANTR1	ANTXR1
23.2521	22.8404	23.0723	22.8152	22.7935	22.7756	22.9707	23.3239	23.0173	23.0625	Q9H8L6	MMRN2	MMRN2
19.3484	19.4797	15.795	14.3723	15.1011	17.1455	16.9308	15.5069	18.5239	18.9802	Q9H939	PPIP2	PSTPIP2
15.1867	18.2898	18.053	15.2728	18.3772	16.1331	18.9325	15.3486	16.0504	15.8098	Q9H9B4	SFXN1	SFXN1
21.8576	17.7156	19.9882	19.9243	20.1946	20.7307	21.9243	22.0918	17.1643	16.3143	Q9H9E3	COG4	COG4
19.432	18.822	13.6812	19.4215	19.9882	20.0224	20.139	20.0458	19.823	20.1003	Q9HA64	KT3K	FN3KRP
30.8829	30.7771	30.9045	30.8081	30.8385	30.5664	30.6285	31.2869	30.5933	29.8445	Q9HB71	CYBP	CACYBP
19.8384	19.9087	19.4281	18.8247	20.8269	20.9459	20.9742	20.7307	21.7955	22.2621	Q9HBI1	PARVB	PARVB
16.8861	15.469	16.9988	14.5217	18.1272	18.2129	18.4538	18.8147	18.1707	18.2035	Q9HBW9	AGRL4	ADGRL4
18.9355	17.4303	18.8241	17.63	19.5745	19.6799	19.545	19.4713	19.5984	19.2959	Q9HC56	PCDH9	PCDH9
20.7471	20.343	20.3321	20.5545	21.2243	21.3101	21.0886	20.9243	21.2419	21.7056	Q9HCB6	SPON1	SPON1
20.2185	20.0292	19.5593	19.8279	20.7307	20.4972	21.5309	21.5451	20.8802	21.2535	Q9HCL0	PCD18	PCDH18
23.0037	22.5498	22.7035	22.4273	23.3101	23.0707	23.7389	23.5404	23.5754	23.7796	Q9HCU0	CD248	CD248
18.015	18.8763	18.1246	17.1656	18.4531	18.6858	19.4261	19.0441	19.5681	19.4482	Q9HCY8	S10AE	S100A14
26.8019	27.0505	26.632	27.17	26.5551	26.4785	26.5433	26.8019	26.5898	26.7129	Q9HD20	AT131	ATP13A1
21.6141	21.3101	19.9009	20.6364	21.5165	21.7265	22.5141	22.0886	22.4626	22.6865	Q9HD89	RETN	RETN
26.726	26.346	26.2679	26.2299	27.0609	27.17	27.5969	27.4629	27.4154	27.4314	Q9HDC9	APMAP	APMAP
21.2125	20.85	20.4375	20.2419	20.5451	21.4118	21.1457	20.953	21.6671	21.7307	Q9NNX6	CD209	CD209
22.6649	22.3538	23.0002	22.9116	22.3321	22.1795	17.021	15.6141	21.9637	22.0493	Q9NP78	ABCB9	ABCB9
14.3089	13.8758	13.0215	14.0116	19.2678	13.298	14.5037	14.5684	16.7555	15.8298	Q9NPF2	CHSTB	CHST11
24.0359	23.5165	23.5869	23.5285	24.0772	24.317	24.6865	24.3101	24.8385	25.1015	Q9NPG4	PCD12	PCDH12
19.8955	19.3776	19.5479	19.9601	20.6628	20.1825	20.5823	20.5638	20.1475	19.9282	Q9NPH3	IL1AP	IL1RAP
22.969	22.848	22.6584	22.9225	22.3699	22.6929	16.0236	14.2582	19.2709	13.6771	Q9NQ38	ISK5	SPINK5
25.2133	25.2926	25.3844	25.417	25.2571	25.5404	25.6096	25.4769	25.7363	25.8118	Q9NQ79	CRAC1	CRTAC1
20.8576	20.2535	20.1332	20.5638	21.1206	21.4324	21.5309	21.2989	21.9316	22.2448	Q9NR31	SAR1A	SAR1A
20.4375	19.7167	19.9301	20.1946	20.714	20.7471	20.9601	21.0292	21.0359	21.3321	Q9NR34	MA1C1	MAN1C1
17.1682	17.379	16.0639	16.6409	17.1984	18.6519	19.7899	19.4328	19.3517	19.5267	Q9NR45	SIAS	NANS
21.9061	21.3805	21.1581	21.3805	21.8538	22.3619	20.6096	20.2989	21.1581	21.4324	Q9NRN5	OLFL3	OLFML3
18.1949	18.1634	17.8581	18.001	18.6634	18.9136	19.6052	19.227	19.0734	18.9468	Q9NRV9	HEBP1	HEBP1
22.239	21.8538	21.7955	21.5356	22.1704	22.4849	22.9243	22.6714	22.7056	22.9152	Q9NRW1	RAB6B	RAB6B
16.7376	19.6784	19.8011	16.6419	19.7819	19.9586	15.6774	20.0007	16.9009	20.5356	Q9NS98	SEM3G	SEMA3G
19.7737	19.3531	15.8552	19.5949	16.9634	19.775	20.6628	16.422	20.0832	21.2361	Q9NSB2	KRT84	KRT84
20.5356	20.5731	20.6006	20.3538	20.2066	20.5261	20.5069	20.6714	20.3538	20.2668	Q9NSC7	SIA7A	ST6GALNAC1
16.2975	16.4439	16.1847	12.621	15.2927	17.3653	15.3407	16.2914	17.1494	18.0467	Q9NSD9	SYFB	FARSB
21.1206	21.1581	21.1765	21.2066	22.0821	21.5545	22.2332	22.0393	13.5307	16.0558	Q9NSE4	SYIM	IARS2
18.9332	15.2117	18.2721	14.7894	14.1649	21.9171	15.0825	14.3782	16.4429	19.7489	Q9NTJ3	SMC4	SMC4
21.0886	20.9812	20.7471	20.6886	21.0088	21.5309	21.3101	21.3266	21.5869	21.8576	Q9NTK5	OLA1	OLA1
20.2764	19.6363	19.6902	18.822	20.3752	20.5165	21.0691	20.6886	20.7056	21.0156	Q9NUQ9	CYRIB	CYRIB
14.4722	13.6205	10.9431	16.6453	15.941	17.7671	15.8061	16.7786	15.9172	17.9923	Q9NX46	ADPRS	ADPRS
22.5568	22.1765	22.1332	22.3484	22.8727	22.8191	23.3101	23.3101	22.7203	22.7574	Q9NX62	IMPA3	BPNT2
21.7389	21.6714	21.1519	21.4067	22.1301	22.2125	22.6387	22.5662	22.695	22.85	Q9NY15	STAB1	STAB1
23.632	23.5285	23.5045	23.3511	23.3376	23.5045	23.7077	23.7077	23.5983	23.7182	Q9NY97	B3GN2	B3GNT2
20.9098	20.6276	20.6276	20.5823	21.1332	21.5213	21.7307	21.5356	21.743	22.0625	Q9NYU2	UGGG1	UGGT1
22.1301	21.3211	22.0325	21.6886	14.7492	21.1206	21.9916	21.8764	21.3857	20.6453	Q9NYV6	RRN3	RRN3
18.3114	18.4704	18.1241	17.2067	18.7681	19.1443	20.2234	20.2127	19.482	19.5849	Q9NZ08	ERAP1	ERAP1
21.4825	23.1031	21.2877	22.1704	22.6497	21.9916	21.4626	22.239	22.2036	16.0124	Q9NZI7	UBIP1	UBP1
22.44	22.2989	22.2155	22.2006	21.6628	21.8576	21.7634	21.4825	22.0559	22.5333	Q9NZK5	ADA2	ADA2
15.8662	16.7918	20.0951	20.0559	15.7582	16.1183	23.417	15.5014	15.8344	16.2621	Q9NZL4	HPBP1	HSPBP1
21.7056	21.8423	21.9882	21.7056	21.1704	21.0951	21.8576	21.8876	21.9316	21.8764	Q9NZL9	MAT2B	MAT2B
21.3805	20.9601	21.0756	21.0426	21.3211	21.68	22.0122	21.5777	22.3403	22.4501	Q9NZN3	EHD3	EHD3
22.1395	22.4576	22.0426	21.9812	22.7161	22.654	22.8132	23.2081	22.8651	22.6164	Q9NZP8	C1RL	C1RL
28.258	28.2353	28.2847	28.4823	28.6595	29.0737	28.7927	29.0084	29.5844	29.8279	Q9P289	STK26	STK26
22.9406	22.5498	22.7975	22.8191	22.9098	22.8557	23.0918	23.5045	23.0459	22.9171	Q9P2E9	RRBP1	RRBP1
23.6431	23.848	23.1222	23.417	24.3307	24.417	24.2096	24.4738	24.6431	24.8288	Q9P2P1	NYNRI	NYNRIN
17.79	17.7199	17.4317	17.6144	17.2983	17.6106	17.428	15.3866	17.4144	18.2802	Q9P2T1	GMPR2	GMPR2
18.6945	19.3622	18.8586	17.3473	18.2791	18.5685	18.5581	18.3469	18.5193	16.6887	Q9P2X0	DPM3	DPM3
17.7712	17.8064	17.5812	18.1402	17.4082	17.7864	18.4066	18.3339	17.8215	17.6396	Q9UBG0	MRC2	MRC2
20.1825	20.8802	20.4067	20.895	19.8831	20.0868	20.1372	19.7063	20.2181	20.895	Q9UBQ6	EXTL2	EXTL2
19.0007	18.5492	18.9622	17.9974	19.6194	18.7279	15.4502	15.669	18.7729	18.4258	Q9UBS4	DJB11	DNAJB11
14.0814	20.6971	20.9882	21.4324	21.3266	21.4825	21.3592	21.0951	21.6096	21.7348	Q9UBV8	PEF1	PEF1
22.1519	21.632	21.9388	21.8385	21.8802	21.8034	22.6253	22.2273	17.2816	22.4526	Q9UBW5	BIN2	BIN2
23.1395	22.7876	22.7816	22.6822	23.2679	23.3239	23.3239	23.3376	23.4551	23.4425	Q9UBX1	CATF	CTSF
24.6153	24.1871	24.217	24.0609	25.019	25.1488	25.4953	25.275	25.5075	25.726	Q9UBX5	FBLN5	FBLN5
15.6934	15.0443	14.5874	13.9577	18.0564	18.264	19.2075	18.2273	18.5157	18.8221	Q9UDX3	S14L4	SEC14L4
20.68	20.1206	20.1825	20.2989	14.2656	16.6775	16.7035	17.2349	16.3731	15.9339	Q9UEU0	VTI1B	VTI1B
19.6162	19.5458	19.8876	14.6641	15.7794	20.2419	17.0937	15.6981	20.4273	20.3232	Q9UEW3	MARCO	MARCO
26.9088	26.6181	26.5898	26.4831	26.9977	27.3578	27.6181	27.3745	27.4473	27.7064	Q9UGM5	FETUB	FETUB
16.2194	13.8824	13.4264	16.114	15.663	15.1093	15.8496	16.141	15.5669	16.7989	Q9UH65	SWP70	SWAP70
16.0911	16.1514	17.1298	18.15	19.2432	19.593	19.3945	15.0696	20.1863	20.3621	Q9UHD4	CIDEB	CIDEB
25.1488	24.9406	24.5754	24.5045	25.1527	25.1488	25.9406	25.9111	25.3545	25.3204	Q9UHG3	PCYOX	PCYOX1
15.4295	14.9731	18.2511	14.7326	15.92	15.5912	15.8722	16.2042	19.3299	14.4084	Q9UHX3	AGRE2	ADGRE2
18.9337	19.1082	18.2594	16.5679	18.5049	18.8746	18.4621	18.9192	18.7827	19.0129	Q9UI42	CBPA4	CPA4
16.4449	15.2225	15.3745	15.0869	18.6403	19.187	19.4702	18.9215	18.7528	19.7826	Q9UIA9	XPO7	XPO7
24.1719	24.2607	23.9225	24.239	23.2021	23.3101	23.1719	23.5404	23.2821	23.417	Q9UJJ9	GNPTG	GNPTG
16.7286	12.6278	16.0248	16.889	17.7389	17.258	16.2029	17.1637	15.6988	16.412	Q9UK05	GDF2	GDF2
28.5933	28.4314	28.3662	28.4746	29.0111	29.1115	29.2692	29.0634	29.3217	29.537	Q9UK55	ZPI	SERPINA10
16.6472	14.6789	14.6326	14.9732	16.5136	17.0271	17.7296	16.801	17.442	18.3846	Q9UKM7	MA1B1	MAN1B1
20.8034	20.4676	20.3538	20.7471	21.1457	21.2593	21.4375	21.4874	21.391	21.5117	Q9UKU6	TRHDE	TRHDE
22.1206	21.6453	21.6929	21.7348	22.3457	22.4501	22.8113	22.6096	22.7715	23.0918	Q9UKX5	ITA11	ITGA11
22.1765	22.1269	21.8764	22.1856	22.5045	22.6051	22.6431	22.2792	22.2849	22.5754	Q9UKZ9	PCOC2	PCOLCE2
22.9098	22.3376	22.6141	22.4849	22.9985	22.9899	23.5983	23.1206	23.5404	23.5754	Q9UL46	PSME2	PSME2
17.651	16.9155	17.5756	16.0571	17.4993	17.0925	17.823	17.0614	17.5923	17.3731	Q9ULC4	MCTS1	MCTS1
23.632	22.7915	22.7915	23.4551	24.217	24.5345	23.3511	23.9584	24.7895	24.4614	Q9ULF5	S39AA	SLC39A10
17.2395	17.3168	13.1203	15.8153	17.4904	16.5718	17.9175	17.4272	16.9397	17.5095	Q9ULI3	HEG1	HEG1
18.569	18.5044	18.4419	18.7297	18.9028	19.4406	18.7027	18.7051	19.6946	19.6425	Q9ULV4	COR1C	CORO1C
17.1136	18.0738	15.2345	15.2498	16.6566	16.4587	16.5813	15.5684	16.7952	15.9147	Q9UM07	PADI4	PADI4
22.0625	21.928	21.7594	21.7223	22.2185	22.3156	22.8385	23.0509	22.7223	22.7876	Q9UM47	NOTC3	NOTCH3
14.979	13.5494	16.2518	14.5738	20.4775	20.6971	20.895	20.343	23.2051	23.3101	Q9UN70	PCDGK	PCDHGC3
18.3696	17.6048	17.5089	18.395	18.8773	19.0521	18.8082	19.1044	19.358	19.8029	Q9UNM6	PSD13	PSMD13
20.4874	20.3962	20.1332	20.0426	20.8113	20.9171	21.4874	21.4576	21.2302	21.3376	Q9UNN8	EPCR	PROCR
15.9323	18.1345	13.768	13.2144	18.955	18.7343	19.0037	14.454	15.3726	19.4642	Q9UNS2	CSN3	COPS3
25.3307	25.1332	25.1174	25.2926	24.6649	24.8811	24.8858	24.848	24.8904	24.9043	Q9UNW1	MINP1	MINPP1
23.391	23.0723	24.0359	23.4923	22.5823	22.3857	22.743	22.6342	22.5069	22.5615	Q9UPN3	MACF1	MACF1
21.4425	21.2477	21.0951	21.2066	21.823	22.0292	21.9916	21.7348	22.1886	22.2792	Q9UQ80	PA2G4	PA2G4
20.6628	20.6006	19.1139	18.7677	14.8608	17.0374	19.5923	20.3101	19.1282	16.8814	Q9UQL6	HDAC5	HDAC5
23.4041	23.2535	23.4041	23.2961	23.1253	23.2961	23.2273	23.3101	23.0999	23.0625	Q9UQP3	TENN	TNN
20.3857	19.3533	20.654	20.5165	21.0224	21.0691	21.002	21.1269	20.8576	21.2477	Q9Y240	CLC11	CLEC11A
18.4052	18.0082	17.4723	17.8111	18.7158	18.7857	19.0257	18.3733	19.1533	19.4126	Q9Y251	HPSE	HPSE
18.6944	14.8662	19.3585	13.4031	18.0875	18.0191	17.2054	18.6808	18.6137	19.0429	Q9Y265	RUVB1	RUVBL1
22.502	22.5475	22.2564	22.343	22.3129	22.5568	22.6779	22.3403	22.3565	22.5498	Q9Y274	SIA10	ST3GAL6
14.7855	14.3237	14.6238	14.1855	19.1546	19.4395	20.0781	20.3538	19.7037	19.9018	Q9Y277	VDAC3	VDAC3
16.1918	16.7438	13.9593	15.5442	17.5686	17.0764	17.7227	17.2963	17.3202	17.0145	Q9Y279	VSIG4	VSIG4
19.9459	19.9742	20.654	20.0951	20.9812	20.9812	21.3592	21.5961	20.9243	21.4067	Q9Y287	ITM2B	ITM2B
15.0318	15.0593	13.94	16.4774	17.1365	17.1251	16.1159	16.6465	17.3536	17.9185	Q9Y2Q3	GSTK1	GSTK1
20.714	20.2989	20.6006	20.8113	21.1079	21.2877	21.002	20.9316	21.0951	21.2125	Q9Y2V2	CHSP1	CARHSP1
14.6742	14.7965	18.4756	18.5782	15.4727	16.8252	18.4284	17.528	17.54	17.3669	Q9Y2X7	GIT1	GIT1
16.9189	15.7771	14.8684	17.1469	17.4479	17.3762	18.4348	19.5103	18.0657	18.2721	Q9Y315	DEOC	DERA
18.9688	18.5645	18.4952	18.3635	19.4624	19.5772	20.0758	19.6087	19.7258	20.3882	Q9Y376	CAB39	CAB39
20.5915	20.343	20.5069	20.5731	20.9316	21.6497	21.8385	21.4874	21.7955	22.2332	Q9Y3I1	FBX7	FBXO7
22.3348	21.8614	21.7675	21.8802	22.5213	22.8404	22.823	22.4476	23.7182	23.9043	Q9Y490	TLN1	TLN1
22.6253	22.2535	22.0122	22.1765	22.7203	23.074	23.1504	22.9261	23.1704	23.4551	Q9Y4L1	HYOU1	HYOU1
18.9261	18.4121	18.6188	18.5916	18.9754	19.4819	19.6584	19.1518	19.5118	20.0126	Q9Y570	PPME1	PPME1
25.5195	25.6209	25.6971	25.7466	24.9088	24.9271	23.9134	23.4425	23.9847	23.4041	Q9Y5C1	ANGL3	ANGPTL3
21.4425	20.4676	21.1765	17.8049	14.9282	15.2066	18.8718	19.8517	15.681	14.9801	Q9Y5K5	UCHL5	UCHL5
17.5759	16.7788	18.9965	13.2238	15.077	14.9473	17.4852	17.5655	17.5822	17.8053	Q9Y5K8	VATD	ATP6V1D
20.68	20.8034	20.5915	20.85	20.9316	21.2243	21.417	21.3752	21.6584	21.8913	Q9Y5X9	LIPE	LIPG
17.4394	13.9875	14.0911	16.8963	18.6908	16.5178	18.8106	18.9207	18.6624	18.8349	Q9Y5Y6	ST14	ST14
26.9088	26.5754	26.8264	26.6865	25.6971	25.604	25.1293	24.989	24.8717	24.7286	Q9Y613	FHOD1	FHOD1
23.5869	23.6649	23.4298	23.5045	24.0691	24.217	24.3778	24.3578	24.3031	24.4676	Q9Y646	CBPQ	CPQ
19.4797	18.8365	19.9882	19.8965	19.5108	19.1544	19.1798	18.8651	18.7939	19.3399	Q9Y6C2	EMIL1	EMILIN1
15.5724	12.8492	14.4557	16.1249	14.2641	13.5146	17.4501	14.949	15.3558	20.3089	Q9Y6K1	DNM3A	DNMT3A
14.2805	18.7292	14.6942	19.0768	19.6735	16.2156	19.8321	19.6991	19.4615	19.625	Q9Y6N7	ROBO1	ROBO1
20.2419	20.4476	20.0426	20.1581	20.4775	20.3211	20.9812	21.1886	21.1143	20.8651	Q9Y6R7	FCGBP	FCGBP
19.5701	19.3771	19.2771	19.2892	18.976	18.2125	19.1476	18.2369	18.6359	18.3464	Q9Y6Y9	LY96	LY96
26.4614	26.0914	26.0464	26.1371	26.8264	27.0084	27.0296	26.9316	27.341	27.6595	Q9Y6Z7	COL10	COLEC10
