# Supplementary material for: The trajectory of vesicular proteomic signatures from HBV‐HCC by chitosan‐magnetic bead‐based separation and DIA‐proteomic analysis
Source: J Extracell Vesicles. 2024 Aug 29;13(9):e12499. doi: 10.1002/jev2.12499 (PMC11359709; doi:10.1002/jev2.12499)
Supplement: Supplementary file 7 — Supplementary Information [file JEV2-13-e12499-s002.xlsx]

## Sheet: Table S4. Proteins identified i
Table S5. Proteins identified in serum sEV enriched by Mag-CS prepared with different deacetlylation degree of CS
DD-1-1	DD-1-2	DD-1-3	DD-2-1	DD-2-2	DD-2-3	DD-3-1	DD-3-2	DD-3-3	DD-4-1	DD-4-2	DD-4-3	DD-5-1	DD-5-2	DD-5-3	Protein.Ids	Protein.Names	Genes
22.0054	21.9423	21.9495	21.8385	21.7182	21.8576	22.0224	21.7796	21.7056	22.5069	22.5568	22.3484	21.6843	21.5261	21.6453	A0A075B6H9	LV469	IGLV4-69
21.9495	21.9985	22.0756	21.6006	21.9061	21.9916	21.9672	22.1047	22.3752	22.714	22.6822	22.7244	22.0292	21.9459	21.5117	A0A075B6I0	LV861	IGLV8-61
17.1728	17.1383	17.577	18.5981	17.1567	18.2176	16.7458	16.9661	17.6274	16.577	13.9127	12.178	14.2348	12.6667	12.1771	A0A075B6I1	LV460	IGLV4-60
19.2687	19.1356	19.118	12.7453	16.5132	15.8973	18.6191	18.6651	18.3607	19.8636	19.9601	20.0559	19.2066	19.3491	19.4014	A0A075B6I4	LVX54	IGLV10-54
22.9584	23.0173	23.0224	22.6342	22.4651	22.4972	22.6649	22.5498	22.6186	23.632	23.4041	23.5404	22.9899	23.0359	22.8307	A0A075B6I9	LV746	IGLV7-46
20.0292	19.8636	20.0559	19.9007	19.7327	20.0426	20.4476	20.3645	20.0691	20.1079	19.9601	19.6504	20.1206	20.0691	20.6006	A0A075B6J9	LV218	IGLV2-18
17.7883	18.6135	17.4581	18.4478	17.5706	17.3543	16.5084	16.4939	16.7334	16.7864	16.5649	16.9825	20.3962	20.1332	19.6903	A0A075B6K0	LV316	IGLV3-16
21.2066	21.417	21.5498	20.3101	20.3321	20.3857	20.9316	20.7796	21.0886	20.6364	20.2302	20.5915	21.6757	21.5309	21.502	A0A075B6K4	LV310	IGLV3-10
21.0625	20.9601	21.1143	20.343	20.3538	20.3101	20.9672	20.8727	20.8802	21.0625	21.002	20.9316	20.6628	20.9459	20.6886	A0A075B6K5	LV39	IGLV3-9
20.0691	20.002	19.8846	20.1457	20.343	20.0821	19.9185	19.7892	19.9156	19.5702	19.6246	19.3603	19.3009	19.3677	19.3735	A0A075B6Q5	HV364	IGHV3-64
25.002	24.9539	24.7695	24.7129	24.6649	24.604	24.7389	24.8385	24.7492	24.2891	24.1488	24.0609	24.6375	24.6486	24.824	A0A075B6S2	KVD29	IGKV2D-29
18.0353	17.8425	17.8135	18.1602	18.5588	18.173	18.0333	17.4949	17.3765	17.9379	18.2755	18.2291	18.0587	17.4324	13.3453	A0A075B6S5	KV127	IGKV1-27
16.5612	16.4773	16.5333	16.507	15.7113	16.2903	16.2823	16.1459	16.9205	16.4668	16.6908	16.4553	17.2005	17.3398	16.6286	A0A075B6S6	KVD30	IGKV2D-30
17.8059	17.5888	17.793	16.5153	16.4792	17.0131	17.528	17.7483	17.4864	18.2325	18.2261	18.2899	17.6242	17.5715	17.7365	A0A087WSX0	LV545	IGLV5-45
21.68	21.6671	21.4874	21.0951	20.9672	20.8802	21.4576	21.3376	21.2535	21.4972	21.417	21.2185	20.7876	20.714	20.7634	A0A087WSY6	KVD15	IGKV3D-15
15.6534	15.461	15.7586	16.1851	16.2046	16.2615	15.839	15.4459	15.0656	14.0342	15.3706	14.9602	15.0396	14.8999	15.2993	A0A087WSZ0	KVD08	IGKV1D-8
21.2877	21.2477	21.2877	20.3962	20.4775	20.3752	21.0625	20.7389	21.0691	21.0625	21.1457	21.1581	21.0426	21.2302	21.1642	A0A0A0MS15	HV349	IGHV3-49
18.4468	18.3341	18.2656	16.8001	16.4649	16.9873	17.2692	17.4859	17.283	17.8845	18.0434	17.9702	18.9132	18.7599	19.0621	A0A0B4J1U3	LV136	IGLV1-36
21.2125	21.2477	21.3752	20.9459	20.953	21.2764	21.4726	21.391	21.4476	21.3645	21.2707	21.3645	21.3211	21.3857	21.3538	A0A0B4J1U7	HV601	IGHV6-1
23.9495	24.1015	24.2021	23.7492	23.7796	23.9316	23.2006	23.0207	23.2243	24.0275	23.6649	23.976	23.9584	23.9134	23.9495	A0A0B4J1V0	HV315	IGHV3-15
16.8636	16.7311	16.5426	17.7399	17.7038	17.8514	16.51	16.51	16.7504	16.5458	16.8174	16.394	16.2851	16.0394	16.3475	A0A0B4J1V1	HV321	IGHV3-21
19.2643	19.2998	19.1882	19.2793	18.9255	19.2545	19.7118	19.4455	19.275	19.2897	19.0123	18.8809	18.1508	17.4732	17.4954	A0A0B4J1V2	HV226	IGHV2-26
20.5915	19.6023	19.6161	19.2077	19.0387	19.1476	20.1581	20.5165	18.4707	19.5085	19.7112	19.9039	20.0559	19.6886	19.2462	A0A0B4J1V6	HV373	IGHV3-73
19.0293	19.0786	19.2283	18.6515	18.6922	18.8492	18.7697	18.4852	18.8721	19.0355	19.3878	19.199	19.0206	19.1598	18.8897	A0A0B4J1X8	HV343	IGHV3-43
18.3862	18.2859	18.7022	16.6787	17.6976	17.7736	18.1274	18.2296	17.4313	18.1121	17.7501	17.9455	18.0315	17.8963	18.1031	A0A0B4J1Y8	LV949	IGLV9-49
22.3156	22.4526	22.48	22.0918	22.1457	22.1143	22.2361	22.0258	22.3321	22.5545	22.743	22.8633	22.4375	22.5615	22.3672	A0A0B4J1Y9	HV372	IGHV3-72
19.7488	19.8921	20.3211	20.8269	20.7471	20.8576	19.5224	19.5307	19.9459	20.7955	20.6186	20.5165	18.7492	18.8491	19.0921	A0A0C4DH24	KV621	IGKV6-21
22.6779	22.68	22.6409	22.2764	22.2036	22.3101	22.3592	22.3321	22.1426	22.8327	22.7915	22.654	22.4041	22.1946	22.343	A0A0C4DH25	KVD20	IGKV3D-20
18.6505	18.8741	18.9851	18.8934	18.912	18.8642	18.2224	18.1397	18.6685	18.9754	18.9518	19.1346	18.5697	18.3477	18.1757	A0A0C4DH26	KVD21	IGKV6D-21
19.2436	19.0746	18.9092	18.5888	18.6072	18.2772	18.6502	18.584	18.0857	18.5711	18.9686	18.882	19.2366	19.1441	18.986	A0A0C4DH29	HV103	IGHV1-3
18.9941	18.7547	18.7722	17.6732	18.2626	18.5818	18.9365	18.5154	18.5255	18.4198	18.4961	18.2832	18.7631	18.6845	18.9068	A0A0C4DH31	HV118	IGHV1-18
20.7307	20.6364	20.8876	20.4676	20.417	20.5356	20.265	20.002	20.0951	20.2764	20.3857	20.895	20.7307	20.654	20.5731	A0A0C4DH34	HV428	IGHV4-28
24.0526	24.1095	23.9406	23.2679	23.1734	23.5285	24.1015	24.0443	24.0609	23.7895	23.3778	23.9406	24.141	23.391	23.3101	A0A0C4DH35	HV335	IGHV3-35
21.0886	21.2125	21.1332	20.5451	20.6096	20.6276	20.7715	20.6006	20.7471	21.4626	21.4775	21.6628	21.0886	21.1079	21.1581	A0A0C4DH36	HV338	IGHV3-38
19.7058	19.3812	19.5682	19.3183	19.111	19.1322	19.7594	19.5733	20.1079	20.1581	19.9601	20.1332	20.4375	20.3752	20.7553	A0A0C4DH38	HV551	IGHV5-51
16.8812	16.9235	16.5147	16.2251	16.3051	16.0073	16.2054	16.5694	16.4275	17.3908	17.67	17.5564	18.1406	18.0319	18.1382	A0A0C4DH39	HV158	IGHV1-58
21.632	21.5498	21.4375	21.6186	21.5498	21.6757	21.4067	21.343	21.3962	21.1886	21.3752	21.2933	21.3752	21.5261	21.5498	A0A0C4DH67	KV108	IGKV1-8
22.0983	22.0951	21.9388	21.5638	21.8191	21.6757	21.68	21.5592	21.6714	21.895	21.8269	21.8152	21.8839	21.7955	22.0325	A0A0C4DH68	KV224	IGKV2-24
21.9352	22.0951	21.895	21.743	21.7389	21.8307	21.9098	21.7056	21.6671	22.2448	22.3129	22.3045	21.8385	21.8113	21.6886	A0A0J9YX35	HV64D	IGHV3-64D
17.9935	17.8895	17.9142	17.8491	17.8458	18.0103	18.0292	17.9355	17.7644	17.5194	17.6141	17.6402	18.014	17.9882	18.2032	A0A1B0GTC6	CC085	C3orf85
27.1507	27.1604	27.0609	26.9316	26.9428	26.8974	26.8974	26.8264	26.9088	27.2625	27.1507	27.2979	26.8385	26.9203	27.0505	A0M8Q6	IGLC7	IGLC7
17.1126	17.4043	17.5515	17.0174	17.1491	17.2474	16.6671	16.7597	16.7147	16.1706	17.3066	16.2892	16.9188	16.8757	17.1419	A2NJV5	KV229	IGKV2-29
14.5732	13.88	14.3178	14.9803	13.0009	15.234	12.1354	11.9641	14.7038	14.5194	13.3136	12.8218	13.4291	14.8504	15.7891	A6NH11	GLTD2	GLTPD2
17.9957	18.3175	18.2158	12.6882	18.5035	13.2461	12.1727	13.155	11.5068	10.4588	18.0465	18.4844	18.8443	18.9973	19.3667	A7E2Y1	MYH7B	MYH7B
16.7814	16.6105	16.5787	16.4963	16.3827	16.6125	15.7441	16.4677	16.1701	16.2666	16.4006	16.2988	16.6585	16.7124	15.2001	A8K2U0	A2ML1	A2ML1
27.6798	27.5898	27.4938	27.3066	27.1312	27.1312	27.5389	27.3992	27.4862	27.7708	27.7325	27.7064	27.4314	27.5014	27.3324	B9A064	IGLL5	IGLL5
15.598	15.5709	15.6019	15.707	15.6151	15.3556	16.3243	15.8746	15.5967	15.5095	15.4809	15.5537	16.5315	15.6866	16.5045	E9PAV3	NACAM	NACA
17.9497	18.1566	18.2281	17.5467	17.8011	17.7558	18.3413	18.1709	18.1392	17.7197	17.7226	17.7163	18.5333	18.3277	18.5773	O00187	MASP2	MASP2
16.3211	16.2889	15.9603	16.8659	16.4137	16.6026	16.0124	15.7905	15.8129	16.0867	16.0119	16.2331	16.9829	16.8691	17.1858	O00194	RB27B	RAB27B
18.2741	18.3354	18.0965	18.9231	18.3448	19.0102	18.4485	18.1901	17.9581	18.9322	18.1893	17.9903	18.3582	18.8576	18.6622	O00299	CLIC1	CLIC1
18.8284	18.8016	18.8392	19.7099	19.6169	19.7188	18.8812	18.876	18.7985	19.1868	19.1506	19.1643	20.2989	20.2066	20.2419	O00391	QSOX1	QSOX1
13.8238	13.7346	14.709	16.8738	16.3661	16.5794	17.2975	17.2926	17.1602	15.801	15.4792	15.7316	16.2362	16.2344	16.0993	O00451	GFRA2	GFRA2
16.7171	15.8042	15.9412	12.0253	12.6168	12.9419	12.0712	12.1824	12.1301	11.2092	10.8632	12.3721	13.4841	13.5716	13.8318	O00483	NDUA4	NDUFA4
16.1187	16.1977	16.2815	16.4632	16.2145	16.5446	15.4601	15.5639	12.081	15.9252	15.9107	15.6474	16.9824	17.203	17.3111	O00592	PODXL	PODXL
19.6778	19.6304	19.6752	19.489	19.4524	19.4534	20.4775	20.3538	20.3857	19.5889	19.5869	19.739	18.9572	18.9184	18.9612	O00602	FCN1	FCN1
12.6934	13.6873	11.6839	11.0926	12.6441	12.9087	13.9772	11.4325	16.5675	16.5252	16.0796	17.1002	18.4471	18.3657	18.1773	O00622	CCN1	CCN1
15.1367	13.8435	13.833	14.1566	13.2969	12.5782	13.3037	14.1216	13.1436	11.5612	12.4759	10.3736	13.6144	13.5705	12.2975	O14594	NCAN	NCAN
12.5863	14.5099	14.9782	15.2926	15.7977	15.7074	13.1093	13.7675	13.5605	14.6174	13.5626	12.5819	15.7536	13.3999	12.8223	O14656	TOR1A	TOR1A
15.6911	16.083	16.1055	15.9314	16.1599	16.1692	14.4404	12.4712	14.6546	15.4011	15.2394	15.6583	15.4616	14.7112	11.9553	O14732	IMPA2	IMPA2
16.569	16.5823	16.4468	16.5506	16.7926	16.3768	16.2805	16.2592	15.4882	16.3015	16.2957	15.985	16.9112	16.8638	17.0927	O14773	TPP1	TPP1
13.9328	14.471	13.5159	13.2284	14.4549	13.5061	14.8286	15.2146	14.9894	13.8641	13.5536	13.2597	14.9545	14.1183	14.5704	O14786	NRP1	NRP1
23.6649	23.8191	23.8858	23.5638	23.5869	23.5165	23.391	23.2679	23.2679	23.654	23.5522	23.5285	24.2607	23.9584	24.0609	O14791	APOL1	APOL1
17.5492	17.2091	17.4375	17.4762	17.2753	17.3544	16.7962	16.6783	16.5003	16.8961	16.8602	17.0047	17.3121	17.044	17.4414	O14818	PSA7	PSMA7
19.3052	19.2062	19.2142	19.4051	19.452	19.3899	21.0559	21.0821	20.7876	18.9118	18.8272	18.7823	18.6714	18.7621	19.0151	O14960	LECT2	LECT2
19.3093	19.2852	19.4948	13.1156	12.68	12.8626	15.519	14.1646	12.4289	15.1031	12.6871	12.5416	17.881	17.7155	15.1067	O14983	AT2A1	ATP2A1
16.5689	16.4608	16.6156	17.2695	17.2031	17.3295	17.4497	17.2966	17.3735	16.4917	16.1059	16.5593	16.4941	16.4289	16.9363	O15117	FYB1	FYB1
14.247	14.3414	13.1476	14.2216	14.352	14.463	12.1017	11.7052	13.028	13.8417	13.0853	13.1695	14.492	14.4955	14.5767	O15145	ARPC3	ARPC3
17.7947	17.8813	17.8396	18.3967	18.4418	18.4397	20.0156	19.9742	19.9742	17.0438	16.9535	17.0545	18.5555	18.4874	18.562	O15335	CHAD	CHAD
15.9376	15.7189	15.965	14.9871	15.1791	15.5809	15.7459	15.6971	15.1699	14.8685	15.1022	14.5221	16.05	16.0345	15.8581	O15511	ARPC5	ARPC5
15.6825	16.1355	15.7169	17.3086	17.3838	17.2652	16.236	16.0848	15.4174	16.5857	16.5438	16.2596	12.5751	17.8872	18.2009	O43286	B4GT5	B4GALT5
13.0997	14.9807	14.4906	16.3077	16.014	16.0172	16.3203	16.2359	16.5459	15.1171	14.8306	15.7464	15.7584	16.1043	16.0719	O43405	COCH	COCH
15.2643	15.4208	15.6558	16.4283	16.1637	16.0739	16.015	15.357	15.9064	15.7347	15.8706	15.5193	17.1428	16.685	16.4575	O43707	ACTN4	ACTN4
19.4459	19.5683	19.6232	18.959	18.8608	19.0123	17.8344	17.8764	17.7795	17.9291	17.8065	17.8453	21.3376	21.2877	21.1886	O43790	KRT86	KRT86
25.3307	25.2643	25.228	24.5696	24.5225	24.5463	25.1642	25.1293	25.0484	25.4394	25.391	25.433	25.3578	25.3031	25.4234	O43866	CD5L	CD5L
14.305	14.5812	12.817	12.9372	14.931	13.8816	14.1163	13.9743	11.2528	14.2917	14.4224	14.2605	14.5873	14.786	12.1126	O60240	PLIN1	PLIN1
14.2604	12.9074	13.1801	13.6358	11.8886	12.679	15.075	15.4387	15.2175	14.023	14.2187	12.4687	13.4315	12.9551	13.8713	O60610	DIAP1	DIAPH1
11.981	13.283	13.0752	13.9623	14.0476	12.512	11.1063	12.7631	11.2945	13.4551	12.4355	13.2718	15.2126	13.1481	15.3733	O60664	PLIN3	PLIN3
16.2313	16.5446	16.6061	16.4669	16.5375	16.7256	16.2421	16.3863	16.2631	15.4341	15.6932	15.5496	16.2303	16.0916	16.3458	O60911	CATL2	CTSV
15.193	15.6332	15.1882	16.039	15.2158	15.9009	14.5292	14.8415	13.7548	15.9196	15.494	15.043	15.8108	15.6479	15.8421	O75083	WDR1	WDR1
16.8758	16.9207	16.7628	12.4442	13.6629	14.0201	12.985	12.4806	11.3025	14.0525	12.8016	14.1944	13.5361	12.5242	13.715	O75112	LDB3	LDB3
14.9643	15.2895	14.8847	15.2494	14.1362	14.9113	14.2127	14.1528	13.9141	14.1238	14.6686	14.1488	14.3959	12.9874	14.756	O75131	CPNE3	CPNE3
18.2763	18.5036	18.5141	18.0759	18.033	18.0434	17.7089	17.6012	17.5459	17.9596	17.8817	17.9383	17.4834	17.7039	17.8945	O75223	GGCT	GGCT
17.742	17.6705	17.6914	17.4957	17.6984	17.5775	16.8701	17.0758	16.8023	17.2532	17.0164	16.9742	16.7194	16.4705	16.7023	O75342	LX12B	ALOX12B
14.4842	11.9281	11.9646	15.4382	15.8627	15.4571	12.4673	13.4142	13.9109	14.6396	14.1327	15.2721	15.7332	15.4069	15.5884	O75356	ENTP5	ENTPD5
16.0795	15.8808	15.7413	16.4552	15.7595	15.6728	15.3946	15.1158	15.8113	15.5072	15.9133	15.6373	15.3538	15.3513	15.3943	O75367	H2AY	MACROH2A1
16.044	16.3962	16.3733	16.336	16.1933	16.3143	15.2779	15.1254	16.1246	16.2802	16.2057	16.5225	13.4482	16.3017	16.1771	O75369	FLNB	FLNB
15.8864	15.8239	15.4235	15.9314	15.6804	15.9475	14.8408	15.082	14.8535	14.6749	14.7794	14.6433	12.2931	14.7455	14.69	O75390	CISY	CS
18.319	18.456	18.5182	18.5239	18.4985	18.2685	18.2723	18.1604	17.8791	18.0063	17.979	18.0473	18.5056	18.5574	18.2652	O75531	BAF	BANF1
14.712	14.2269	11.8305	13.6871	12.5889	11.7707	17.9154	17.6705	17.6886	13.0171	14.4186	11.0525	12.7283	13.2513	12.578	O75556	SG2A1	SCGB2A1
21.7836	21.8152	21.8614	21.5592	21.5777	21.4775	21.3484	21.265	21.2125	21.3266	21.391	21.4825	20.7715	20.8727	20.8423	O75594	PGRP1	PGLYRP1
16.4255	16.2839	16.3749	16.4184	16.5427	16.5681	15.6216	15.717	15.9149	16.0375	16.2396	16.6017	15.9046	16.6775	12.9074	O75608	LYPA1	LYPLA1
16.5749	16.2063	15.9941	15.8428	15.7909	15.9713	15.7017	15.2892	15.4194	15.7671	15.9743	15.8526	16.2123	16.2074	16.4502	O75629	CREG1	CREG1
16.2681	16.3061	16.2705	16.612	16.5389	16.6271	15.3019	15.6008	15.5965	16.098	16.4037	16.3467	15.9929	16.0871	16.4269	O75635	SPB7	SERPINB7
19.9742	20.002	20.0559	19.3654	19.3431	19.1788	19.7498	19.676	19.6025	19.2237	19.3544	19.4019	20.8727	20.7796	20.9171	O75636	FCN3	FCN3
17.852	15.5068	15.8983	16.6386	16.6301	16.7334	15.9684	14.6259	12.4056	13.5892	15.1428	15.8563	17.2139	17.0703	17.2251	O75787	RENR	ATP6AP2
16.0766	17.6215	16.5738	15.9879	16.2193	16.2452	15.7732	16.4684	16.7107	16.6973	15.9168	16.55	16.9827	17.3027	16.9682	O75874	IDHC	IDH1
16.0045	16.0974	16.1642	14.9988	15.8213	15.7896	15.2714	15.8561	15.9048	16.0166	15.7785	15.5523	15.4299	15.4904	15.2128	O75882	ATRN	ATRN
19.2776	19.4148	19.5135	18.3866	18.9725	19.9882	19.2821	19.0894	18.3688	17.3386	19.5433	18.93	18.7405	18.6543	18.7666	O75888	TNF13	TNFSF13
17.5659	17.6555	17.7668	18.3554	18.4464	18.4056	16.9078	16.8481	16.8448	17.0783	17.1795	17.1435	19.3404	19.3712	19.4671	O76013	KRT36	KRT36
19.0955	19.2266	18.9085	19.128	18.1667	18.9231	19.2654	19.2542	18.7762	18.3422	18.2302	18.6418	11.877	18.5313	19.4878	O76031	CLPX	CLPX
13.0915	12.142	12.5568	12.9537	15.1604	13.1452	12.8002	15.0621	13.0806	14.0867	12.7937	12.9126	13.3139	13.1656	13.5677	O76076	CCN5	CCN5
14.2105	13.8921	12.6395	14.0239	14.5681	10.8793	15.4611	14.948	14.4755	12.7811	13.3781	12.4509	11.6712	12.458	13.7011	O94769	ECM2	ECM2
13.9997	14.4409	14.3379	14.5956	15.7925	14.6056	15.7664	15.6859	15.5747	14.9082	14.7695	14.7716	14.7969	14.0159	14.6576	O94907	DKK1	DKK1
19.247	19.2304	19.3438	20.4972	20.5451	20.5638	21.1079	21.1079	21.2302	20.1581	20.2419	20.2185	19.9882	19.9316	19.9459	O94985	CSTN1	CLSTN1
24.4234	24.317	24.417	23.9406	23.9316	23.976	24.3307	24.2317	24.4234	24.4614	24.4738	24.4862	24.3778	24.2891	24.3712	O95445	APOM	APOM
13.1061	12.8759	12.5159	12.4717	13.6245	13.2358	12.7627	14.9239	13.4577	14.6094	12.8278	13.3483	14.0686	12.9218	13.1028	O95497	VNN1	VNN1
13.1015	15.3592	14.121	14.0899	14.783	15.1177	15.0693	14.0743	12.6933	11.1805	13.2256	14.8484	16.8381	16.878	16.7886	O95678	K2C75	KRT75
17.3666	17.3972	17.4997	17.8236	17.8535	17.9253	17.0661	16.9851	13.0245	17.0492	17.7493	17.2762	16.2501	16.2345	16.273	O95967	FBLN4	EFEMP2
16.3233	16.3619	16.0595	17.1352	17.083	17.2637	15.8562	15.2834	15.1872	15.2418	16.2655	15.6347	15.8827	15.4807	15.8545	O95969	SG1D2	SCGB1D2
16.2547	16.1813	15.7953	16.3077	15.4949	15.9914	16.4915	16.3061	16.4438	15.6807	15.8778	16.0463	16.1349	16.145	16.8141	P00325	ADH1B	ADH1B
16.497	16.6993	16.9065	17.3526	17.3501	17.4318	17.527	17.3513	17.5568	16.8679	16.8385	16.9481	17.4586	17.8021	17.7519	P00325	ADH4	ADH4
18.6755	18.3841	18.5014	18.6718	18.0996	18.4548	17.6873	17.5151	17.6893	17.6832	17.2704	17.9451	18.6293	18.5805	18.5166	P00338	LDHA	LDHA
15.9104	15.8754	15.3893	16.6737	16.7742	16.7468	16.0709	15.0662	15.67	15.8628	16.155	15.9571	17.4585	17.3372	17.3835	P00352	AL1A1	ALDH1A1
22.5285	22.4972	22.5093	23.1174	23.1688	23.1488	23.6865	23.7594	23.6971	22.4247	22.4526	22.4324	23.7286	23.7594	23.7594	P00450	CERU	CP
17.4526	17.5796	17.5117	16.9879	17.4101	16.9795	17.7002	17.5825	17.446	17.5262	17.6103	17.6763	16.7118	16.4529	16.3606	P00451	FA8	F8
19.3236	19.3838	19.3319	19.7622	19.888	19.8752	19.0703	19.0862	18.9883	18.4955	18.4783	18.4591	19.4869	19.3706	19.4808	P00488	F13A	F13A1
16.3097	16.1946	16.1867	16.5752	16.5222	16.6623	15.4534	15.5758	15.4301	16.2379	16.2463	16.1342	16.0312	16.0117	16.0535	P00491	PNPH	PNP
17.8843	17.75	17.6347	17.1988	17.1759	17.325	16.2072	16.5651	16.1653	16.0843	16.084	16.3016	16.7296	16.8343	17.0766	P00558	PGK1	PGK1
18.7936	18.7422	18.7065	15.7739	15.5677	16.2277	15.3655	15.2477	15.4733	14.8408	14.9428	15.2155	15.6552	12.2316	13.985	P00568	KAD1	AK1
26.0813	26.0233	26.0148	26.2445	26.2463	26.2353	27.0813	27.0505	27.0505	26.0464	26.1391	26.0567	26.6595	26.632	26.7389	P00734	THRB	F2
21.2989	21.2933	21.3156	21.4626	21.4676	21.4923	22.5237	22.4996	22.5333	21.343	21.391	21.3699	22.8307	22.8802	22.9459	P00736	C1R	C1R
23.9043	23.9495	24.0359	23.0789	23.0983	23.0526	23.3239	23.2051	23.3239	23.2375	23.2096	23.3778	23.178	23.1612	23.0641	P00738	HPT	HP
23.2448	23.155	23.2332	22.8073	22.8404	22.867	23.0641	22.848	22.9316	23.5165	23.48	23.2821	23.1426	23.1127	23.1253	P00739	HPTR	HPR
20.4067	20.3752	20.5261	19.3019	19.253	19.2532	20.0559	20.1825	19.7731	19.6904	19.5882	19.3641	21.2419	21.2535	21.3156	P00740	FA9	F9
20.7471	20.7796	20.7796	20.5915	20.68	20.7307	21.3211	21.343	21.3699	20.5165	20.4775	20.4576	22.4476	22.4273	22.391	P00742	FA10	F10
20.0156	20.0691	19.9742	20.5638	20.6714	20.654	21.4273	21.343	21.3752	19.6958	19.6907	19.7016	19.9459	19.9459	20.1206	P00746	CFAD	CFD
22.2036	22.2621	22.2736	21.1332	21.1332	21.1946	21.8576	21.8651	21.8538	21.2877	21.2185	21.2933	21.343	21.2707	21.2989	P00747	PLMN	PLG
27.1015	27.1015	27.0914	26.5653	26.574	26.6181	26.2207	26.1738	26.2353	27.0505	27.0296	27.0711	27.0401	27.0813	27.0401	P00747	APOA	LPA
21.9352	21.9134	21.9207	22.7512	22.7492	22.7369	23.7182	23.6865	23.5869	21.9171	21.9316	21.8913	22.5189	22.4476	22.502	P00748	FA12	F12
21.5165	21.5961	21.6231	21.0493	21.0359	20.9742	21.6843	21.6584	21.6051	20.9882	20.8802	20.9882	21.2185	21.2006	21.1825	P00751	CFAB	CFB
19.3465	19.5371	19.6458	19.28	19.3666	19.2281	19.2695	19.238	19.6766	19.1873	19.2259	19.3922	19.9316	19.9601	19.8621	P00966	ASSY	ASS1
25.141	25.1984	25.1681	25.918	25.9738	25.9361	26.9977	26.9869	26.976	25.9716	26.0041	25.9383	26.0609	26.0629	26.0813	P01008	ANT3	SERPINC1
24.7441	24.6811	24.824	24.3031	24.4105	24.4105	24.6096	24.4862	24.4234	24.0854	24.0609	24.1095	24.4551	24.4551	24.604	P01009	A1AT	SERPINA1
22.0592	22.1301	22.1426	21.714	21.6628	21.743	21.9207	21.8269	21.9024	21.6006	21.5498	21.5915	21.654	21.7265	21.6364	P01011	AACT	SERPINA3
20.1946	20.2185	20.2185	20.0569	19.9366	19.9098	19.8651	19.7602	19.7471	19.9459	19.9459	19.8238	20.4775	20.3962	20.5069	P01019	ANGT	AGT
24.3645	24.3778	24.391	23.3239	23.3376	23.391	23.9495	23.9495	23.9406	23.3376	23.3511	23.4041	23.214	23.2317	23.2821	P01023	A2MG	A2M
26.726	26.726	26.726	27.3992	27.4154	27.3992	26.726	26.726	26.6998	27.0084	26.976	26.9203	27.8504	27.8623	27.8324	P01024	CO3	C3
21.0359	21.0821	21.0426	20.4972	20.6006	20.5261	20.9098	20.85	20.8423	20.953	20.895	20.8802	21.265	21.2821	21.3211	P01031	CO5	C5
17.5325	17.5925	17.2519	17.7114	17.4474	17.6953	17.9635	18.2792	17.908	17.4733	17.3309	17.4068	16.6636	16.9901	17.0476	P01034	CYTC	CST3
19.8266	19.9742	20.1332	19.6889	19.7957	19.8228	19.4657	19.584	19.3412	20.0156	19.9459	20.0292	19.9882	19.8515	19.9185	P01040	CYTA	CSTA
27.1312	27.17	27.2077	27.9372	27.9259	27.965	28.2535	28.203	28.1795	27.7389	27.6458	27.6865	27.189	27.2353	27.217	P01042	KNG1	KNG1
16.3199	16.3897	16.1871	17.0832	17.1028	17.33	16.7656	16.8638	16.6219	16.5736	16.6752	16.4343	17.0993	16.9063	13.1895	P01116	RASH	HRAS
18.3079	18.1629	18.2315	18.6117	18.559	18.449	19.4979	19.6642	19.6156	18.3452	18.628	18.3195	18.4906	18.1961	18.064	P01127	PDGFB	PDGFB
15.0395	15.4331	15.4623	15.0331	11.3153	15.5117	14.8906	15.2972	14.99	15.5812	15.6173	15.1256	16.2423	16.2727	16.0091	P01130	LDLR	LDLR
16.5714	16.6685	16.7195	16.8752	16.9971	16.8246	17.3763	17.1532	17.3801	16.4992	16.7959	17.0431	17.6701	17.0428	17.0185	P01137	TGFB1	TGFB1
18.0626	18.096	18.0512	18.0602	18.286	18.4119	19.5538	19.3742	19.5252	18.0831	18.0872	18.196	18.5854	18.6759	18.4236	P01344	IGF2	IGF2
25.6403	25.6838	25.6181	25.141	25.0691	25.1371	25.4707	25.4298	25.3477	25.7234	25.8167	25.7568	25.6153	25.6513	25.6595	P01591	IGJ	JCHAIN
20.343	20.2535	20.1825	19.2616	19.4865	19.3223	19.8377	19.9098	19.9272	19.8238	19.9459	19.9156	19.6937	19.6749	19.8515	P01593	KV133	IGKV1-33
21.3321	21.1269	20.6453	20.2535	20.417	20.6096	20.9672	20.7056	20.9459	20.5451	20.4775	20.5915	20.9388	20.8876	21.2066	P01597	KV139	IGKV1-39
20.5165	20.5356	20.8576	19.7804	19.8317	19.5734	20.2066	20.1825	20.4375	20.4476	20.5069	20.6096	20.6714	20.6971	20.265	P01599	KV117	IGKV1-17
18.7232	18.6721	18.5696	17.7899	18.0803	18.1676	18.4358	18.4577	18.4891	17.8054	17.7455	16.9147	18.1293	18.405	18.422	P01601	KVD16	IGKV1D-16
22.5915	22.3348	22.714	22.2361	21.7915	21.502	21.9742	22.2066	21.8269	22.3239	22.2361	22.2593	22.2096	22.4751	22.2506	P01602	KV105	IGKV1-5
16.1611	17.6727	17.4027	16.5939	16.1937	16.9994	15.2029	16.9691	14.7091	16.6571	16.2092	16.626	17.302	17.2445	17.4866	P01611	KV112	IGKV1-12
17.5092	17.3311	17.4106	16.8789	16.8931	17.0039	17.6412	17.6456	17.4824	17.0268	16.8187	16.7616	17.3757	17.3585	17.6925	P01614	KV240	IGKV2-40
17.6219	17.9348	17.7062	12.3008	11.3042	14.7584	17.1722	17.6404	17.2952	16.2352	16.9518	12.3535	17.5782	17.3629	17.6627	P01615	KV228	IGKV2-28
25.8069	25.6403	25.7895	25.3273	25.4457	25.7517	25.5841	25.417	25.4862	25.7995	25.9495	25.8361	25.2996	25.2243	25.4645	P01619	KV320	IGKV3-20
25.1565	25.141	25.0233	23.0359	22.8171	22.9864	23.0559	24.9316	24.976	25.3101	25.2679	25.2021	24.3844	24.4105	24.3712	P01624	KV37	IGKV3-7
21.9316	21.9352	21.9243	21.6006	21.5165	21.6971	22.0526	22.4015	22.1946	22.1111	22.1238	21.8461	22.1015	21.8651	22.0526	P01700	LV147	IGLV1-47
21.6453	21.8073	21.5638	21.2764	21.2302	21.3805	21.2535	21.3156	21.3857	21.7471	21.6671	21.7389	21.417	21.6453	21.2989	P01701	LV151	IGLV1-51
19.8874	19.5799	19.5734	19.2665	19.0861	19.3935	19.9316	20.0691	19.8772	19.7422	19.8315	19.566	19.668	19.7907	20.1206	P01703	LV140	IGLV1-40
19.027	18.7989	18.7114	18.813	18.7012	18.6437	18.6976	18.8276	18.1018	19.0363	18.666	18.6495	18.9287	18.9558	18.055	P01704	LV214	IGLV2-14
18.5487	18.4372	18.3949	18.095	18.279	18.5181	18.3955	18.6716	18.8133	18.3011	18.3142	18.3705	18.5184	18.5793	18.1639	P01705	LV223	IGLV2-23
19.6537	19.5267	19.6254	19.8992	20.0691	20.0691	19.6158	19.4142	19.0548	20.0559	20.0426	19.8906	19.45	19.4669	19.46	P01706	LV211	IGLV2-11
22.8423	22.9171	22.7512	22.0122	21.9566	22.1457	22.9243	22.9261	22.6822	22.9742	23.0625	22.9171	22.3884	22.5685	22.6628	P01706	LV208	IGLV2-8
20.8423	20.8191	21.4375	19.8633	19.6671	19.6626	20.68	20.6453	20.68	20.3962	20.0156	20.0559	20.7056	20.3752	20.343	P01714	LV319	IGLV3-19
17.3246	17.1999	16.9038	16.8367	16.8114	16.8613	18.0352	18.0297	18.0965	16.7675	16.8369	16.9478	18.6876	18.6393	18.7557	P01715	LV301	IGLV3-1
15.9296	15.5925	15.9896	12.4197	13.5221	13.2938	12.9114	12.2561	15.4711	15.0036	13.7783	13.7991	16.0925	13.2086	15.4208	P01717	LV325	IGLV3-25
16.4769	16.2883	16.4438	15.0579	14.1685	15.3101	16.3566	16.5948	16.4142	15.4312	15.6125	15.2551	15.8112	15.5792	15.7446	P01721	LV657	IGLV6-57
18.4349	18.1877	18.2463	17.5233	17.3665	17.5393	17.987	17.9013	17.7211	17.4253	17.5466	17.5063	18.1067	18.108	18.2954	P01742	HV169	IGHV1-69
13.6297	13.8237	14.0073	15.7699	15.8315	15.7079	13.6051	14.4203	14.3417	14.9697	14.7253	14.7879	13.1357	13.4569	12.4041	P01743	HV146	IGHV1-46
22.1426	22.4972	21.714	22.8727	23.0542	23.0002	22.2933	21.8113	22.5846	22.1143	22.0292	22.2243	22.0789	22.3017	22.0426	P01764	HV323	IGHV3-23
19.8194	20.3321	20.7876	17.9109	18.3661	19.1303	19.4487	19.1877	19.3171	19.1762	19.9882	20.2066	18.3345	18.4433	18.1426	P01766	HV313	IGHV3-13
25.002	25.0894	24.9584	24.7543	24.8764	24.7745	24.7077	24.632	24.5638	24.9406	24.9803	25.019	24.654	24.7945	24.8528	P01767	HV374	IGHV3-74
21.5961	21.7471	21.6714	21.0088	21.0559	21.0756	21.5069	21.3805	21.3805	21.9207	21.3805	21.4874	21.3156	21.5961	21.5823	P01768	HV330	IGHV3-30
25.4984	25.5075	25.4614	25.1719	25.1449	25.1371	25.0691	24.9088	24.9539	25.3307	25.3101	25.417	25.1795	25.2426	25.3307	P01780	HV307	IGHV3-7
21.5731	21.4972	21.3376	21.1143	21.2125	21.3045	21.2185	21.0886	21.3962	21.4324	21.8764	21.2593	21.2764	21.2593	21.1946	P01782	HV309	IGHV3-43D
19.3707	19.3117	19.472	18.3215	18.4802	18.4198	18.9409	18.6626	18.8495	18.7198	18.9115	18.761	18.8983	18.8487	19.0977	P01814	HV70D	IGHV2-70D
18.781	18.8097	19.0221	18.1539	18.2084	17.867	18.4098	18.6523	18.5574	18.7373	18.505	18.6649	18.5208	18.4165	18.5935	P01817	HV205	IGHV2-5
19.1165	19.0184	19.0077	18.604	18.5999	18.5936	18.9282	18.9419	18.8942	19.1418	19.1544	19.1712	18.9828	18.9856	19.0487	P01833	PIGR	PIGR
29.1795	29.0762	29.066	28.7162	28.7708	28.7421	28.6898	28.7708	28.632	28.877	28.8741	28.9787	28.8415	28.9002	28.8858	P01834	IGKC	IGKC
27.8682	27.8682	27.8799	27.0711	27.2262	27.1115	27.5315	27.4938	27.3992	27.217	27.217	27.2445	27.2262	27.2353	27.2262	P01857	IGHG1	IGHG1
29.1795	29.1214	29.1164	28.8474	28.7739	28.8142	28.7357	28.7833	28.8653	29.0686	29.1556	29.1288	28.6998	28.7389	28.7708	P01859	IGHG2	IGHG2
24.1871	24.3239	24.2317	23.5522	23.5045	23.5638	24.1871	24.317	24.2317	23.7182	23.632	23.6096	23.9043	23.9134	23.976	P01860	IGHG3	IGHG3
24.5812	24.4425	24.5522	23.3645	23.2961	23.1961	23.5638	23.5638	23.6209	23.2679	23.2821	23.3778	23.2021	23.1504	23.4551	P01861	IGHG4	IGHG4
28.5933	28.6458	28.5718	28.3196	28.341	28.3367	28.459	28.3367	28.3536	28.7325	28.7645	28.7988	28.5754	28.6595	28.6595	P01871	IGHM	IGHM
26.2299	26.228	26.204	25.7796	25.8191	25.8457	25.6838	25.6784	25.7568	26.0894	26.1449	26.1174	25.8528	25.8044	25.8409	P01876	IGHA1	IGHA1
23.6971	23.8093	23.7389	22.928	22.9495	22.9043	23.1316	23.0054	22.937	23.5638	23.48	23.5285	23.0292	22.9829	23.0393	P01877	IGHA2	IGHA2
18.6591	18.5165	18.7526	17.5848	17.4092	17.4564	18.4091	18.4038	18.2268	17.7594	17.3639	17.2641	18.0257	18.0404	18.2592	P01880	IGHD	IGHD
16.1533	16.2498	16.2305	15.6701	15.5681	16.592	15.7351	16.2062	16.3357	15.8756	15.5465	15.5962	12.7717	15.6935	15.0768	P02042	HBD	HBD
17.255	17.3691	17.4749	14.5497	12.4785	11.7383	16.5653	16.7635	16.9498	17.04	17.1371	17.0928	17.4872	16.5265	17.5039	P02452	CO1A1	COL1A1
23.9134	23.9406	23.9584	24.1565	24.1642	24.1719	22.9316	22.9477	23.0409	24.9539	24.9316	25.019	23.7594	23.7182	23.632	P02533	K1C14	KRT14
23.3239	23.48	23.3376	23.4425	23.4676	23.5045	22.2593	22.2506	22.3294	25.1174	25.2499	25.2571	23.6971	23.6865	23.6209	P02538	K2C6A	KRT6A
23.6649	23.6971	23.7077	23.8576	23.7995	23.7286	22.3805	22.3045	22.4118	25.5492	25.5135	25.5433	23.9043	23.9584	23.9225	P02538	K2C6B	KRT6B
16.9034	16.9658	16.9647	17.3828	17.4515	17.5344	16.0688	16.1688	16.2547	16.7528	16.7145	16.9151	16.5702	17.1543	16.8349	P02545	LMNA	LMNA
17.3394	16.859	16.0248	15.9707	13.0288	14.1584	16.4187	16.0675	15.9229	16.3616	16.1087	11.5832	18.023	17.5813	17.5812	P02549	SPTA1	SPTA1
19.307	19.3007	19.1802	12.6249	13.0404	13.646	11.1981	12.3018	13.6455	13.0756	12.611	14.206	12.2639	12.1796	14.0272	P02585	TNNC2	TNNC2
28.7486	28.7031	28.7549	28.6527	28.6964	28.6663	28.5718	28.5646	28.5718	28.7064	28.7486	28.7031	28.2308	28.1937	28.17	P02647	APOA1	APOA1
27.7958	27.8682	27.9316	29.2825	29.2535	29.203	28.805	28.7645	28.7645	28.3951	28.3367	28.3745	28.7833	28.7421	28.7292	P02649	APOE	APOE
28.2714	28.2399	28.2077	28.0557	28.2535	28.0762	27.965	27.8682	27.9595	28.341	28.2935	28.1164	28.1115	27.7325	27.8081	P02652	APOA2	APOA2
25.141	25.1908	25.2243	25.0894	25.2058	25.0935	24.9977	24.8433	24.9672	24.824	24.6649	24.8093	25.2571	25.3545	25.1795	P02654	APOC1	APOC1
24.8433	25.0484	24.9271	25.0935	24.867	24.7024	25.0975	25.1871	24.8044	25.632	25.632	25.5135	24.8858	24.7995	24.6096	P02655	APOC2	APOC2
26.0833	26.1015	25.9203	25.9869	25.945	26.1155	26.0995	26.2188	26.391	26.4676	26.604	26.4938	26.2114	25.989	25.8433	P02656	APOC3	APOC3
21.6096	21.7675	21.8461	22.1795	22.2066	22.3073	20.8191	20.6886	20.895	20.9459	20.85	20.9882	21.7553	21.7348	21.5915	P02671	FIBA	FGA
21.7471	21.7512	21.6971	21.714	21.823	21.8113	20.9024	20.8034	20.7223	20.68	20.6364	20.7553	21.5915	21.5915	21.6671	P02675	FIBB	FGB
21.4375	21.4526	21.3857	21.743	21.7756	21.8269	20.5261	20.4775	20.5356	20.5545	20.5545	20.5915	21.343	21.3321	21.3045	P02679	FIBG	FGG
17.8449	17.7049	17.7612	18.0672	18.0716	18.1945	16.0958	16.3858	16.2865	17.2671	16.9562	17.2138	16.5273	16.7156	16.3075	P02686	MBP	MBP
16.4104	16.6459	16.3419	14.7101	13.7162	15.2386	15.4721	15.7819	15.1788	15.4026	15.4459	15.5251	16.5246	16.68	16.6818	P02730	B3AT	SLC4A1
16.6082	16.685	16.2124	16.2133	15.9364	16.3753	16.7844	16.6896	16.899	16.0438	16.5767	16.2842	17.8681	17.9912	18.0499	P02741	CRP	CRP
20.6714	20.6276	20.6364	20.8423	20.8802	21.0625	22.4996	22.6757	22.6992	21.4775	21.4015	21.2535	23.5522	23.5285	23.5045	P02743	SAMP	APCS
21.2006	21.2419	21.4972	20.9316	21.6584	21.7182	22.3619	22.3538	22.5213	21.4775	21.4526	21.8191	22.9619	22.928	22.5983	P02745	C1QA	C1QA
21.3538	21.2877	21.2821	21.9134	21.8913	21.9672	22.823	22.8054	22.7695	21.6276	21.6714	21.5261	22.9334	22.9548	22.9043	P02746	C1QB	C1QB
22.2006	22.2302	22.48	22.2877	22.4015	22.6119	23.6971	23.5165	23.5869	22.44	22.2933	22.4451	24.2021	24.2535	24.2096	P02747	C1QC	C1QC
22.6693	22.6276	22.7182	22.8858	22.9406	22.9951	23.5285	23.4676	23.5983	22.7655	22.6779	22.7995	23.6209	23.5869	23.4298	P02748	CO9	C9
24.2243	24.2096	24.1871	24.8433	24.8288	24.8433	25.792	25.7846	25.604	24.4298	24.391	24.2821	24.5522	24.558	24.6649	P02749	APOH	APOH
19.1277	19.1311	19.1498	18.1863	18.0537	18.4132	18.5544	18.7211	18.6368	18.3592	18.3657	18.3899	18.3406	18.3593	18.5102	P02750	A2GL	LRG1
24.7024	24.6971	24.7645	24.654	24.6486	24.6595	24.2317	24.1488	24.1795	24.002	23.9933	24.0105	24.6703	24.7024	24.7286	P02751	FINC	FN1
20.8651	20.8876	20.7955	20.417	20.343	20.3645	20.8191	20.6276	20.7796	20.2989	20.1206	20.2764	19.8921	20.002	19.8515	P02753	RET4	RBP4
23.6971	23.6431	23.7796	23.4676	23.5045	23.2066	24.1719	24.1642	24.1642	23.3645	23.2821	23.2375	23.6865	23.5285	23.7995	P02760	AMBP	AMBP
22.6253	22.5892	22.4923	22.1673	22.2036	22.1206	22.6006	22.5869	22.4701	22.1363	22.2214	22.0054	21.6584	21.5165	21.5592	P02763	A1AG1	ORM1
22.9725	23.074	23.0723	22.1238	22.1886	22.2448	22.823	22.6364	22.3962	22.1946	22.2764	22.2564	22.4118	22.502	22.5892	P02765	FETUA	AHSG
22.0325	21.9352	22.0821	21.8307	21.8113	21.8346	21.8307	21.9207	21.8423	21.5592	21.6628	21.5165	21.7223	21.7915	21.9352	P02766	TTHY	TTR
28.4113	28.4976	28.3828	27.5536	27.524	27.5165	28.0762	27.9814	27.976	27.7129	27.7064	27.7389	27.4314	27.4234	27.3324	P02768	ALBU	ALB
21.6231	21.6186	21.5777	21.0359	20.9812	21.0493	21.5117	21.5638	21.5731	21.2006	21.1642	21.1206	20.6971	20.6186	20.654	P02774	VTDB	GC
25.0567	25.0691	25.1332	25.558	25.3444	25.4769	26.1135	25.9361	26.3342	24.8142	24.7846	24.9672	25.2856	25.4234	25.3545	P02775	CXCL7	PPBP
26.7895	26.7771	26.8142	27.141	27.1604	27.1115	27.17	27.0813	27.0296	26.8264	27.0813	26.8974	27.1795	27.0296	27.1795	P02776	PLF4	PF4
15.2247	15.4603	15.3669	14.8478	11.6624	13.687	14.8154	12.4201	14.3511	13.5944	14.6222	14.4494	15.4752	15.2128	16.0231	P02786	TFR1	TFRC
23.3778	23.4298	23.417	22.714	22.7327	22.7836	23.2006	23.2448	23.2243	23.0772	23.0542	23.0902	22.5522	22.5165	22.5427	P02787	TRFE	TF
25.1871	25.1371	25.1908	25.5374	25.5926	25.5609	25.1833	25.1871	25.1604	25.2571	25.3066	25.3066	24.9977	25.0609	25.0691	P02788	TRFL	LTF
23.4298	23.4041	23.4041	22.5823	22.5685	22.5045	23.1174	23.2185	23.0821	22.714	22.7975	22.68	22.4701	22.4898	22.5285	P02790	HEMO	HPX
15.0654	16.1066	16.2908	15.2434	14.0349	15.4433	14.3641	12.1905	14.143	15.2555	14.503	14.7269	13.0255	15.8841	16.7779	P02810	PRPC	PRH1
21.1079	21.3266	21.4726	21.5261	21.5117	21.5869	22.4651	22.4651	22.7327	21.5498	21.3321	21.6671	21.0224	21.2302	20.9388	P03950	ANGI	ANG
23.9584	23.8385	23.8858	24.3578	24.317	24.4041	26.0338	26.0567	26.1312	24.9584	24.9495	24.8576	24.5638	24.5225	24.5345	P03951	FA11	F11
23.2679	23.2679	23.2961	24.3712	24.4298	24.417	25.8361	25.7286	25.7363	24.3376	24.3101	24.3645	24.3444	24.3444	24.3511	P03952	KLKB1	KLKB1
12.0871	12.0569	14.4604	11.9781	14.1637	13.1755	14.7552	15.0806	15.2722	14.099	14.5679	14.0247	16.3488	16.5583	16.3376	P03956	MMP1	MMP1
19.5595	19.6409	19.7156	18.2365	17.3342	16.9979	19.8377	19.9459	20.0156	18.7254	18.3674	18.5679	18.5463	18.2295	18.1296	P03973	SLPI	SLPI
22.8327	22.743	22.714	21.7265	21.6671	21.7307	23.1031	23.0409	22.9423	22.0156	21.9423	21.8576	24.019	23.976	23.9933	P04003	C4BPA	C4BPA
27.6663	27.6595	27.6389	28.0401	28.1795	28.0243	28.6216	28.579	28.6075	27.9372	27.7895	27.8142	28.0243	28.0296	28.0557	P04004	VTNC	VTN
18.4165	18.433	18.5158	18.2908	18.2076	18.4718	17.5193	17.5192	17.7743	17.99	17.9349	17.9744	18.1571	18.1973	18.2576	P04040	CATA	CAT
16.2495	16.0366	16.4725	14.4667	12.1865	19.8468	15.4479	19.1353	14.4983	11.7559	13.8866	16.399	15.1291	15.1614	14.5274	P04062	GLCM	GBA
18.7577	18.6961	18.5996	17.4692	17.4602	17.1956	18.9635	18.9087	18.7875	17.9552	17.9147	17.7848	20.1206	20.1079	20.2185	P04070	PROC	PROC
19.4066	19.6168	19.0963	18.1745	18.122	18.076	17.388	17.1781	17.3892	17.2583	17.439	17.1935	17.4308	17.094	17.3351	P04075	ALDOA	ALDOA
12.8394	16.2644	15.3634	16.8231	16.6483	16.5465	16.5259	12.5826	16.3542	16.8016	16.9181	16.5674	12.7813	14.4548	16.9401	P04080	CYTB	CSTB
16.9517	17.1406	16.7366	17.5643	17.6086	17.4534	17.7864	17.8086	17.7909	17.1406	17.3677	17.3007	17.6718	17.5667	17.5792	P04083	ANXA1	ANXA1
17.8983	17.8906	17.5702	18.369	18.4419	18.1747	18.8541	19.2398	19.3781	17.8266	18.0311	17.4424	17.4229	17.1666	17.4987	P04085	PDGFA	PDGFA
28.2847	28.2935	28.3153	28.6798	28.6629	28.7064	27.9203	27.9259	27.8916	28.249	28.2714	28.2445	29.1312	29.1361	29.1459	P04114	APOB	APOB
17.3856	17.4769	17.3489	17.3998	17.2382	17.4223	17.9146	18.1111	17.6321	17.3147	17.7534	17.4398	16.4945	16.8663	17.0745	P04156	PRIO	PRNP
20.2302	20.1946	20.2302	19.3513	19.5864	19.5761	20.2764	20.1946	20.1079	20.0821	20.1206	19.9882	20.1704	20.1332	20.1206	P04180	LCAT	LCAT
23.4041	23.48	23.5045	23.8764	23.9495	24.0105	24.0935	24.0772	24.1488	23.119	23.119	23.1719	24.019	24.0275	23.867	P04196	HRG	HRG
21.417	21.4067	21.3962	20.7634	20.8113	20.8876	21.2535	21.3699	21.2361	20.7389	20.7634	20.6971	20.4874	20.5823	20.5165	P04217	A1BG	A1BG
27.7895	27.8203	27.8564	27.8974	27.8564	27.9203	27.0914	27.1015	27.0401	27.8142	27.8564	27.8081	27.3153	27.3324	27.2979	P04264	K2C1	KRT1
22.1642	22.2243	22.239	21.3538	21.343	21.4067	21.2877	21.2989	21.265	22.2821	22.2736	22.2821	21.9601	21.9061	21.9061	P04275	VWF	VWF
19.2779	19.4803	19.5814	19.8303	19.7584	19.774	19.0775	19.3143	19.1629	19.0978	19.1631	19.2248	20.1581	20.1079	20.1332	P04278	SHBG	SHBG
14.8061	13.6127	12.6032	11.7762	13.4468	14.146	16.0376	15.8977	15.8678	12.527	14.1113	12.3441	12.697	14.3552	14.4608	P04279	SEMG1	SEMG1
21.3266	21.2593	21.2877	21.5069	21.5731	21.6006	21.1886	21.0493	21.0292	21.002	21.1269	21.0691	21.2821	21.2477	21.4221	P04406	G3P	GAPDH
16.9046	16.65	16.716	16.694	17.0909	16.7309	16.0891	16.0792	15.5983	16.4073	16.5713	16.4832	16.8664	17.3999	17.4114	P04424	ARLY	ASL
18.9778	18.9659	19.0523	18.2345	18.3132	18.0967	18.5855	18.5481	18.4006	18.4233	18.4623	18.3487	18.8424	18.8912	18.8885	P04430	KV116	IGKV1-16
23.9406	23.654	23.9672	23.3645	23.4041	23.6971	23.7895	23.9043	23.7077	23.5869	23.7077	23.3511	23.6209	23.4923	23.6209	P04433	KV311	IGKV3-11
18.6985	18.521	18.4013	18.6859	18.7983	18.8962	17.5529	17.3767	17.9745	18.0375	18.4595	18.1367	19.0719	19.0457	18.874	P04439	HLAB	HLA-B
17.4777	17.6547	17.5781	18.2724	18.3589	18.499	17.0772	17.0146	17.2267	17.3575	17.2743	17.1548	18.4238	17.9994	18.0948	P04439	HLAA	HLA-A
17.017	17.3405	17.5232	17.986	17.8428	18.1364	18.3272	18.2096	18.3689	17.7615	17.7111	17.9589	17.7828	17.9551	17.7539	P04632	CPNS1	CAPNS1
18.294	18.1416	18.3651	18.8631	18.8569	18.7835	17.5318	17.1703	17.3123	18.0582	18.069	18.1679	18.3589	18.231	18.3028	P04792	HSPB1	HSPB1
15.3992	12.6432	13.2487	15.6012	16.0357	15.8187	15.6499	15.1753	15.2379	15.1313	14.2419	14.9445	15.6101	15.8594	16.2666	P04899	GNAI2	GNAI2
17.9377	17.7537	17.7264	17.9886	18.1006	17.8624	16.389	15.8322	15.9333	17.2192	17.4105	17.2678	16.7719	16.5259	16.5015	P05023	AT1A3	ATP1A3
18.8341	18.9028	18.8717	18.6277	18.6791	18.6705	19.6813	19.6858	19.7323	18.6901	18.6261	18.7263	18.8011	18.8171	18.7774	P05067	A4	APP
20.0691	20.0559	20.002	20.0951	20.0821	20.2535	19.1698	19.2875	19.1619	19.7553	19.9601	19.8636	19.6114	19.606	19.6523	P05089	ARGI1	ARG1
25.9316	26.0233	26.1253	26.1055	26.1174	26.1507	25.918	25.7389	25.792	26.3083	26.228	26.2625	26.2002	26.1833	26.1075	P05090	APOD	APOD
17.2376	17.2146	17.3778	16.2921	15.8793	16.4235	16.0958	16.3308	16.0627	16.0801	16.3207	16.6736	17.4903	17.4802	17.4052	P05106	ITB3	ITGB3
16.2432	16.1411	16.248	16.2292	16.4218	16.6629	15.0602	15.1529	15.2514	15.4928	15.5634	15.7245	16.9941	17.1262	17.314	P05107	ITB2	ITGB2
19.9742	19.9459	19.8331	19.4113	19.0628	19.3345	19.1675	19.2574	19.0891	19.703	19.7466	19.5202	19.4009	19.3758	19.4287	P05109	S10A8	S100A8
13.814	16.9091	16.8395	12.2714	11.7259	14.4607	17.5602	17.3919	17.5235	17.2312	17.2004	16.9263	12.9262	16.7975	17.0034	P05120	PAI2	SERPINB2
15.937	16.0584	15.358	16.2663	16.3143	16.3083	17.0585	16.8116	16.7628	15.4496	15.5385	15.721	16.3257	16.4735	16.4004	P05121	PAI1	SERPINE1
22.7056	22.7265	22.6253	23.391	23.3511	23.3645	24.2096	24.217	24.141	23.0258	23.0625	23.1174	23.1901	23.2096	23.2961	P05154	IPSP	SERPINA5
22.6276	22.6164	22.6671	23.48	23.5404	23.5869	24.9628	24.848	24.824	23.1332	23.0854	23.1316	23.3101	23.3239	23.4298	P05155	IC1	SERPING1
19.2986	19.3731	19.365	18.6127	18.69	18.6572	19.2984	19.1992	19.154	18.6988	18.675	18.7542	18.5828	18.6002	18.607	P05156	CFAI	CFI
16.9319	16.9945	16.9693	16.6476	16.5605	16.7396	17.0389	16.9994	16.9306	16.6213	16.5622	16.4673	16.5027	16.3942	16.5144	P05160	F13B	F13B
20.8191	20.7876	20.7471	21.7307	21.7675	21.7675	22.1886	22.1332	22.0592	21.2933	21.3805	21.3484	21.3805	21.3857	21.4626	P05164	PERM	MPO
18.3396	18.2626	18.2992	17.7882	17.9002	17.7195	16.6811	16.2633	17.3634	18.0938	17.4291	13.0202	20.4273	20.7389	20.0559	P05198	IF2A	EIF2S1
15.3431	15.3684	15.3024	16.411	16.5743	16.3585	14.602	15.1763	15.602	14.7592	14.9346	14.5516	15.8527	16.5537	12.369	P05387	RLA2	RPLP2
16.3504	13.3253	13.5284	12.9214	15.6358	13.7785	13.6063	15.24	13.5349	13.0127	13.4676	11.5497	15.3857	15.8951	12.7663	P05388	RLA0	RPLP0
22.2621	22.3017	22.3045	23.1627	23.184	23.1856	24.3778	24.3712	24.2463	21.8651	21.9423	21.8839	22.5777	22.5938	22.7327	P05452	TETN	CLEC3B
17.4539	17.4168	17.3664	17.284	17.3163	17.5225	17.0134	17.0664	17.1113	17.0695	16.9971	17.0239	17.4132	17.4389	17.3497	P05543	THBG	SERPINA7
22.7715	22.7471	22.7915	23.9134	23.9134	23.9584	23.0838	23.0821	23.1095	23.0359	23.0105	22.9152	24.5869	24.5165	24.4738	P05546	HEP2	SERPIND1
17.9171	17.8678	17.987	18.4919	18.734	18.7587	16.9519	17.2324	17.4457	17.6691	17.6191	17.5393	19.0296	19.2061	19.0644	P05556	ITB1	ITGB1
14.7834	14.6084	14.242	13.4485	14.4059	14.2159	12.9786	12.6352	11.9046	14.7599	14.5584	13.8514	15.1234	14.4947	13.3209	P05787	K2C8	KRT8
21.4324	21.3266	21.2185	17.7788	18.4115	17.6455	17.4855	17.3797	17.6818	17.8447	17.1809	17.5037	17.4667	17.4759	17.3428	P05976	MYL1	MYL1
16.4467	16.4923	16.3035	15.9285	16.7444	16.1178	16.3165	16.3635	16.417	15.9876	16.3959	15.8131	16.7043	15.6534	17.1701	P06276	CHLE	BCHE
19.177	19.13	19.501	19.4242	18.9095	19.0315	18.7213	18.5803	18.5991	19.2396	19.2132	19.0701	19.5105	19.5452	19.5282	P06310	KV230	IGKV2-30
23.4298	23.4041	23.2679	22.7492	22.6822	22.6693	23.0359	23.1111	22.8802	23.3511	23.2821	22.9951	23.417	23.2535	23.3645	P06312	KV401	IGKV4-1
22.0122	22.0156	21.9098	21.7512	21.8651	21.9352	21.8614	21.5638	21.7796	22.1015	22.1642	22.019	21.8839	21.8987	22.4501	P06331	HV434	IGHV4-34
22.1856	22.2332	22.2332	21.8269	21.8034	21.8113	22.7244	22.68	22.7182	21.3857	21.4118	21.3752	22.1976	22.0122	22.0625	P06396	GELS	GSN
19.865	19.8402	19.778	19.2367	19.4341	19.5318	19.1576	19.0998	19.0619	19.1714	19.084	19.0266	20.265	20.343	20.1206	P06576	ATPB	ATP5F1B
18.2273	18.1828	18.2374	17.7403	17.8609	18.0555	17.7269	17.7042	17.7318	17.7508	17.7819	17.732	17.9457	17.9206	18.0065	P06681	CO2	C2
19.415	19.3432	19.3826	19.0984	19.1514	19.2146	18.3874	18.4653	18.5696	19.1443	19.2703	19.1628	18.8794	18.756	18.7334	P06702	S10A9	S100A9
16.7681	16.897	17.065	12.5213	16.1555	15.9345	17.8746	17.2902	17.8743	15.2461	15.524	15.5048	16.3742	16.5752	16.2164	P06703	S10A6	S100A6
23.4298	23.4551	23.5165	23.4425	23.4425	23.4923	23.3376	23.2821	23.3239	23.2679	23.2361	23.2258	23.2361	23.1976	23.1734	P06727	APOA4	APOA4
20.5165	20.3857	20.3101	17.736	17.5047	17.6257	17.4916	17.5344	17.3544	16.5266	16.6946	16.6201	17.5327	17.8082	17.5117	P06732	KCRM	CKM
19.2128	18.8883	18.8866	19.4658	19.4124	19.2882	18.7829	18.872	18.7663	18.2605	18.2889	18.2314	19.1098	19.1056	19.2072	P06733	ENOA	ENO1
16.4456	15.2246	16.2218	14.2518	17.0528	17.1083	12.8286	14.2033	12.4553	15.7566	16.1094	15.6384	11.9482	11.1723	12.0693	P06744	G6PI	GPI
17.5728	17.2228	16.5401	16.7383	16.9701	17.0013	16.2976	16.2568	16.1366	15.4735	15.8936	15.6158	12.043	14.1845	15.3826	P06748	NPM	NPM1
16.3758	16.4066	15.9652	16.4102	16.7186	16.5794	16.3773	15.6662	16.1581	16.0635	15.9375	16.1192	16.1273	16.0881	15.7754	P06753	TPM3	TPM3
12.4457	13.0717	13.7341	14.678	14.8707	13.1313	14.4447	13.5822	13.6398	14.1925	12.2277	12.4864	14.6831	13.2955	14.9123	P06756	ITAV	ITGAV
17.091	17.3897	17.4502	18.112	18.2695	18.376	17.1875	17.5106	17.7355	17.565	17.5121	17.5704	18.2899	18.254	18.1679	P06858	LIPL	LPL
18.7424	18.5089	18.4692	19.343	19.3925	19.402	19.0534	18.997	18.9983	18.2069	18.3928	18.2035	18.9018	18.8418	18.7859	P07093	GDN	SERPINE2
16.9723	16.8185	16.8047	17.4698	17.5318	17.5939	16.4671	16.5619	16.5118	16.5904	16.4872	16.4673	17.5769	17.6562	17.5641	P07195	LDHB	LDHB
19.877	19.92	20.0292	19.0949	19.214	19.0287	20.1825	20.1457	20.2302	19.2283	19.2403	19.1951	21.3645	21.3645	21.3538	P07225	PROS	PROS1
16.5499	16.4883	16.3165	16.52	16.1891	16.7024	16.0993	15.8601	16.1665	15.8678	15.9813	15.8302	16.5341	16.5955	16.2986	P07237	PDIA1	P4HB
18.7967	18.8048	18.8511	18.6117	18.5053	18.706	18.2681	18.2131	18.2524	18.5576	18.4959	18.6242	18.5641	18.5782	18.5217	P07339	CATD	CTSD
19.4719	19.5192	19.547	19.6954	19.8366	19.7617	19.0506	18.9394	19.0671	19.3273	19.3157	19.431	19.2966	19.435	19.3269	P07355	ANXA2	ANXA2
20.1581	20.2989	20.2302	19.833	19.8508	19.8642	20.68	20.6186	20.7553	19.9882	20.002	19.9039	20.5165	20.5165	20.3321	P07357	CO8A	C8A
20.6186	20.6364	20.7553	20.4273	20.4375	20.4874	21.1079	21.1519	21.2006	20.7056	20.6714	20.654	21.2066	21.1206	21.0886	P07358	CO8B	C8B
20.2419	20.3101	20.2302	19.7026	19.6131	19.7471	20.6714	20.6364	20.5451	20.1332	20.2185	20.1457	20.4972	20.4676	20.5261	P07360	CO8G	C8G
18.0297	18.1023	18.0651	18.5505	18.4807	18.6001	19.0463	18.9188	18.8792	18.4707	18.3885	18.4008	17.9662	18.0019	18.0118	P07384	CAN1	CAPN1
17.7562	17.3186	16.5555	13.607	12.6466	12.4941	11.7108	11.916	12.653	11.3672	11.8138	12.7027	14.4737	12.052	12.4168	P07451	CAH3	CA3
27.9088	27.8799	28.1015	27.7453	27.3662	27.6251	25.3811	27.5389	27.0813	27.5826	27.6181	27.509	27.3239	27.7325	27.5754	P07477	TRY1	PRSS1
16.2773	15.8515	16.3189	14.5703	12.6076	14.7778	15.9341	15.7486	15.8097	15.3102	15.6641	15.4986	16.0901	16.1014	15.663	P07585	PGS2	DCN
18.9656	18.6508	18.7858	18.8633	18.9557	19.1069	19.0053	19.0476	19.0509	18.9302	19.2659	19.3431	18.5809	18.5299	18.811	P07602	SAP	PSAP
15.907	16.0979	16.0182	16.9828	16.5997	16.8659	17.7958	17.8663	17.5461	16.9077	16.8773	16.7782	16.4139	16.7039	16.9095	P07711	CATL1	CTSL
17.1204	16.9897	17.2993	17.5806	17.4717	17.611	17.2184	17.2491	16.8367	16.3989	16.436	15.9525	17.4502	17.3708	17.4068	P07737	PROF1	PFN1
13.9235	13.0421	15.1151	12.2846	13.4785	13.6238	12.337	11.3829	12.3018	11.3383	11.6989	18.3877	16.3692	16.6656	17.4658	P07858	CATB	CTSB
14.2149	13.4139	10.9707	15.821	15.7208	16.2161	15.5801	15.3544	15.0398	11.0623	11.9719	14.6858	14.6366	12.862	11.9891	P07910	HNRPC	HNRNPC
18.8127	18.4524	18.6391	16.5468	16.7045	16.5509	15.8954	16.1688	15.7045	12.7457	16.0116	15.5873	11.5979	12.7542	15.2897	P07951	TPM2	TPM2
18.4158	18.2731	18.4277	18.4139	18.8155	18.5162	18.3523	18.0486	18.0443	18.4292	18.1444	18.1664	18.453	18.3232	18.4772	P07988	PSPB	SFTPB
25.5898	25.5812	25.6486	26.5754	26.5898	26.6865	28.0965	28.1015	28.1507	27.1015	27.1214	27.1795	26.5696	26.5898	26.5285	P07996	TSP1	THBS1
16.828	16.6371	16.8456	12.731	12.832	14.2997	17.8444	17.5163	17.8601	16.2086	16.0428	15.9455	15.5034	16.6579	15.0418	P07998	RNAS1	RNASE1
14.0791	14.1283	14.3474	13.2806	14.0711	14.1029	14.3065	14.1831	14.9906	12.7542	12.4783	11.6463	14.4252	12.4542	11.7429	P08133	ANXA6	ANXA6
18.3528	18.3034	18.2407	17.5316	17.2695	17.3582	17.7248	17.6421	17.6485	16.8564	16.4557	16.8022	17.5428	17.5098	17.4204	P08185	CBG	SERPINA6
19.6683	14.3623	14.3271	11.7787	14.6019	13.2073	11.8443	19.0247	12.1941	14.4774	12.7192	12.5309	14.0067	13.6312	18.6007	P08195	4F2	SLC3A2
17.2028	17.7114	17.8962	11.8339	13.7661	11.8451	12.5074	11.4852	12.5492	11.6735	12.3544	13.5091	13.4679	12.835	13.107	P08237	PFKAM	PFKM
17.9257	17.8807	17.6434	18.2862	18.556	18.4671	18.2514	18.186	18.174	17.5483	17.4018	17.5599	18.5143	18.4282	18.4132	P08238	HS90A	HSP90AA1
18.1027	17.8871	17.896	18.9395	19.0618	19.0547	18.3888	18.0925	18.0623	17.6503	17.6608	17.8279	18.565	18.4945	18.599	P08238	HS90B	HSP90AB1
13.3417	13.414	12.917	15.5079	15.515	16.0841	16.0184	16.081	16.3429	16.2267	13.3369	16.5673	12.1916	16.9956	16.3901	P08246	ELNE	ELANE
16.248	15.9448	16.1305	16.1399	15.4128	15.2631	15.6213	15.753	15.7773	15.7501	15.2734	15.5167	15.8685	15.6892	16.0064	P08294	SODE	SOD3
19.2611	19.151	19.1922	19.6184	19.4406	19.7256	19.633	19.7124	19.5976	19.2325	19.3591	19.2697	18.9408	18.8501	19.1796	P08311	CATG	CTSG
19.4962	19.6205	19.69	19.6413	19.6854	19.7851	19.6983	19.692	20.0691	19.7042	19.8034	19.6715	18.8877	18.9256	18.701	P08493	MGP	MGP
17.731	17.7047	17.6258	15.9416	16.1936	16.2504	16.6525	16.5495	16.4266	16.0599	16.4451	16.1454	17.7742	17.7247	17.7958	P08514	ITA2B	ITGA2B
18.6728	18.6246	18.6205	18.68	18.8107	18.706	19.8097	19.74	19.7471	18.2695	18.3271	18.1141	19.2738	19.2325	19.2675	P08567	PLEK	PLEK
23.181	23.1332	22.9916	23.2199	23.2361	23.3101	23.3511	23.2317	23.4041	23.4551	23.5638	23.4923	23.1301	23.087	23.2679	P08571	CD14	CD14
16.4329	15.7268	15.8333	15.3932	13.806	15.6291	14.8007	14.7379	14.8699	14.9275	14.9273	13.3359	12.6137	13.1731	13.2939	P08574	CY1	CYC1
19.0519	18.8821	18.8844	17.7162	17.5765	17.7825	17.4755	17.6072	17.5495	17.3881	17.3234	17.229	17.2066	16.9261	17.3129	P08590	MYL3	MYL3
21.8307	21.8576	21.85	21.3962	21.391	21.4526	22.1079	22.1457	22.0821	21.5309	21.4576	21.4775	21.6628	21.6757	21.6364	P08603	CFAH	CFH
17.7509	17.634	17.6477	18.4696	18.3528	18.4894	17.2381	17.2717	17.1844	16.6309	16.8949	16.9036	17.8839	18.014	18.1286	P08670	VIME	VIM
23.1095	23.1253	23.0723	23.5404	23.4298	23.5165	23.6431	23.48	23.6096	23.0342	23.002	23.0325	23.9672	24.002	24.0526	P08697	A2AP	SERPINF2
17.466	17.5965	17.8546	17.6207	17.4724	17.5987	17.4682	17.4176	17.4049	17.4834	17.1673	17.5336	18.408	18.3033	18.4357	P08709	FA7	F7
15.5842	15.611	16.0115	16.8076	16.4661	16.4879	17.4357	17.8165	17.1453	12.9355	15.7695	16.1381	14.7964	15.4731	15.0742	P08727	K1C19	KRT19
19.5476	19.5062	19.5949	19.4995	19.4933	19.7158	18.9013	18.9595	19.0048	19.5866	19.6501	19.3983	19.0829	19.0315	19.0918	P08729	K2C72	KRT72
16.4028	15.7773	15.4045	16.793	16.4566	16.5944	15.5623	15.5501	11.846	13.2234	12.8141	13.5476	16.549	16.4489	16.2051	P08758	ANXA5	ANXA5
22.9207	22.9513	23.0122	23.3376	23.391	23.5165	21.6497	21.6364	21.7013	24.9803	24.9803	25.019	23.0935	23.0999	23.0509	P08779	K1C16	KRT16
17.0467	17.0411	17.1132	17.3803	17.3671	17.5463	17.137	17.3803	17.2648	16.6785	16.3344	16.4777	17.89	17.9881	18.0302	P08865	RSSA	RPSA
15.0057	15.4724	15.6853	15.9667	16.3209	16.4201	16.9285	17.146	16.8984	15.6835	15.6778	15.763	16.5453	16.0458	16.2975	P09093	CEL3A	CELA3A
15.1635	12.4061	15.2342	14.8502	14.8936	14.4775	11.7438	12.9051	12.4071	12.0715	12.2722	13.0467	11.9488	11.9532	12.1604	P09104	ENOG	ENO2
17.5212	17.2643	16.6154	18.2054	18.2249	17.9433	16.6437	16.0036	16.423	16.9486	16.9954	16.7357	17.3001	17.3498	17.4843	P09211	GSTP1	GSTP1
15.5919	15.3194	15.3964	16.462	16.1641	16.5775	16.0086	15.2834	15.3786	15.4476	15.0891	14.353	16.1202	16.2793	16.1603	P09382	LEG1	LGALS1
13.9014	12.9022	12.9799	15.5268	16.1903	16.5755	15.9032	16.609	16.3187	14.9557	15.1128	15.4356	16.1468	15.9139	15.0674	P09429	HMGB1	HMGB1
17.6339	17.7634	17.2968	18.1534	18.1324	17.7731	18.746	18.7412	19.0059	17.9868	18.0077	17.9805	18.2497	18.0154	17.9057	P09429	HMGB2	HMGB2
14.8306	14.368	14.674	12.4545	15.5033	14.8093	11.526	15.587	15.8513	12.9972	15.63	15.7068	15.0006	14.919	14.1746	P09486	SPRC	SPARC
20.1946	20.0951	20.3211	17.5436	17.3901	17.2922	17.1339	16.4486	16.831	17.2179	16.6241	16.8383	16.6616	16.848	16.9272	P09493	TPM1	TPM1
18.5971	17.288	16.8094	16.2883	17.317	16.6758	12.9097	17.0859	11.5309	9.96809	12.6264	12.7912	13.4428	12.9456	13.0771	P09651	ROA1	HNRNPA1
14.6778	14.8285	15.0056	15.0293	15.3047	15.4819	15.7987	15.7491	16.0138	15.7489	15.4234	15.2934	14.6859	11.4807	15.3966	P09668	CATH	CTSH
21.2821	21.3045	21.3266	21.4676	21.502	21.5638	22.6096	22.5708	22.5708	21.4923	21.5117	21.4825	23.0426	23.0625	23.0509	P09871	C1S	C1S
16.0251	16.7334	16.3493	15.8057	11.5898	12.2806	14.4469	13.4389	13.7975	13.8323	11.9498	11.7772	16.8159	11.8259	16.4032	P09936	UCHL1	UCHL1
17.2087	17.3501	17.1043	18.9018	18.8685	18.7699	16.9563	16.9011	16.7988	17.4752	17.303	17.6576	19.1225	19.2526	19.2711	P09960	LKHA4	LTA4H
17.2369	16.8797	16.5028	11.7463	13.9059	16.103	12.9952	12.6833	14.463	12.3491	11.9219	11.963	13.8818	13.524	14.0301	P09972	ALDOC	ALDOC
22.8461	23.0173	23.3645	23.1825	23.4425	23.3645	23.1596	23.0967	22.9707	22.7915	22.6074	22.7655	23.7695	24.1015	24.002	P0C0L4	CO4A	C4A
25.1371	25.1174	25.1488	24.867	24.9088	24.8997	25.317	25.275	25.275	24.632	24.6595	24.6264	25.5609	25.5374	25.5667	P0C0L5	CO4B	C4B
14.3903	14.0602	13.6883	13.523	11.6132	12.4095	15.2787	13.9475	14.0687	12.9892	14.2565	12.9227	14.9662	12.9551	12.8484	P0C0S5	H2AV	H2AZ1
16.7599	17.4348	17.7762	11.3305	13.5908	13.3117	12.1588	15.2349	14.4213	12.0351	13.1407	14.1764	18.2687	18.4451	18.335	P0C7H8	KRA23	KRTAP2-3
17.3299	16.9718	16.7336	17.1211	17.1582	16.7458	16.6778	15.8255	16.8908	16.701	16.9937	16.818	16.718	16.8685	17.2716	P0DJD7	PEPA4	PGA4
21.9566	21.6231	21.6628	21.8614	22.0156	21.9459	21.6886	21.2989	21.4526	21.8461	21.6971	21.6929	21.4476	21.6843	21.5261	P0DJI8	SAA1	SAA1
18.8027	18.7541	18.8113	19.0085	18.8869	19.1928	18.6855	18.5317	18.4666	19.0717	19.029	18.8992	18.4896	18.7603	18.8737	P0DJI9	SAA2	SAA2
16.258	16.25	15.8979	16.7162	16.6915	16.6682	15.842	15.8781	15.7079	15.5099	15.627	15.5632	16.152	16.0997	16.796	P0DMV9	HS71A	HSPA1A
21.895	21.8576	21.85	21.6276	21.7013	21.6843	21.654	21.4676	21.5731	21.85	21.9459	22.0854	21.8307	21.9812	22.1047	P0DOX2	IGA2
19.1357	19.1556	19.3036	18.4987	18.5372	18.7006	18.9403	18.7554	19.0152	19.0864	19.0571	19.0183	18.632	18.7688	18.8349	P0DOX3	IGD
23.5045	23.6649	23.8764	23.5869	23.6971	23.7182	23.6971	23.7594	23.8385	23.867	24.019	23.9134	24.1253	24.0526	24.0609	P0DOX5	IGG1
21.0756	21.1206	21.0426	20.7056	21.1079	20.895	20.6886	21.1079	21.002	21.417	21.4726	21.2361	20.9601	21.0426	21.2125	P0DOX6	IGM
23.6209	23.7389	23.848	23.1596	23.2961	23.3645	23.4676	23.3778	23.4676	23.3376	23.4551	23.3778	23.5754	23.5638	23.7594	P0DOX7	IGK
25.2353	25.5955	25.5285	24.8858	24.7796	24.8811	25.0062	24.5983	24.8717	25.7155	25.5225	25.867	25.5075	25.417	25.3376	P0DOY2	IGLC2	IGLC2
20.4576	20.4476	20.4476	20.6276	20.5823	20.6364	20.5823	20.5638	20.4273	20.7389	20.8802	20.7553	19.9742	20.0156	19.8392	P0DP01	HV108	IGHV1-8
18.2419	18.1797	18.1175	12.9036	17.6514	17.3953	17.9201	17.6203	17.9626	17.7912	17.3949	17.8305	18.0456	17.9744	18.2074	P0DP09	KV113	IGKV1-13
16.7451	16.8384	16.4923	17.0893	17.0599	16.9306	16.4007	16.042	16.1972	16.478	16.0236	16.045	16.404	15.6107	15.9185	P0DP24	CALM1	CALM1
18.8288	18.9722	18.6028	18.9465	18.8375	18.9785	18.4697	18.7286	18.8542	19.406	19.4885	19.2069	18.5323	18.2935	18.4232	P0DTE1	HV383	IGHV3-38-3
14.0602	13.7146	14.7058	14.4896	14.5792	14.6978	12.8302	12.7266	13.5389	13.776	14.4517	14.0537	13.8438	14.0351	13.9678	P0DUB6	AMY1A	AMY1A
18.4062	18.4767	18.2397	17.4963	17.487	17.7663	18.5761	18.7941	18.6238	17.761	17.8371	17.614	18.214	17.6658	17.9852	P10124	SRGN	SRGN
12.8845	15.684	15.3562	15.7347	14.8981	15.2813	10.6048	12.6935	14.6459	15.4843	15.3262	13.9611	15.4019	15.4529	15.5505	P10253	LYAG	GAA
15.8131	16.2945	16.0846	16.6406	16.1195	16.6706	15.9741	16.4113	15.7081	16.2314	15.767	15.8919	16.5425	16.7513	16.8219	P10321	HLAC	HLA-C
18.5744	18.6986	18.8141	18.9662	18.9262	19.0735	18.8219	18.8513	18.9195	18.6319	18.5849	18.4391	18.5002	18.8365	18.7652	P10412	H12	H1-2
11.788	13.2587	11.751	14.0922	14.1576	12.5419	12.6277	12.1755	13.8969	12.0959	11.9262	12.753	13.2745	15.0428	15.5915	P10586	PTPRF	PTPRF
19.3735	19.3953	19.44	18.7658	18.9004	18.7026	18.4261	18.2771	18.1812	18.9354	18.8897	18.6756	18.8881	18.7641	19.1866	P10599	THIO	TXN
15.889	15.786	15.8157	15.9819	15.7949	15.7742	17.8285	18.0436	11.678	17.2268	16.8043	16.5742	15.953	15.6505	15.2345	P10619	PPGB	CTSA
20.4972	20.5165	20.5261	19.6894	19.7182	19.8095	20.417	20.3962	20.343	20.4476	20.3752	20.4273	20.5069	20.5069	20.5069	P10643	CO7	C7
21.0756	21.2877	21.0756	20.9024	20.9601	21.2302	21.5165	21.5638	21.9951	21.4221	21.2243	21.2243	21.5404	21.265	21.265	P10646	TFPI1	TFPI
22.343	22.3073	22.2273	22.4451	22.8595	22.3884	22.928	23.0105	22.6431	22.3101	22.3457	22.3511	22.3565	22.417	22.4626	P10720	PF4V	PF4V1
19.634	19.1805	18.4625	18.5396	18.2988	18.4039	17.6463	17.5679	17.393	16.6379	16.7595	16.717	16.5921	16.7877	15.6741	P10809	CH60	HSPD1
26.5045	26.5225	26.4769	27.0296	27.0505	27.1115	26.3376	26.3187	26.3342	26.3861	26.4346	26.4536	27.5682	27.524	27.604	P10909	CLUS	CLU
17.5817	17.6685	17.5308	17.8648	17.0136	17.4227	17.4735	17.1494	16.9801	16.1212	16.8024	16.515	15.8417	17.1399	17.1018	P10916	MLRV	MYL2
18.0617	18.1174	18.003	18.5161	18.4961	18.6546	18.7055	18.5757	18.5466	18.0407	18.0515	17.916	18.6831	18.7022	18.6849	P11021	BIP	HSPA5
18.2404	18.2129	18.0843	18.4386	18.5488	18.4663	17.5657	17.3895	17.2393	17.5815	17.291	17.2331	18.0351	17.8627	18.3091	P11142	HSP7C	HSPA8
16.7731	16.8033	12.6557	17.3493	17.2105	17.4715	17.6964	17.3992	17.4299	17.0297	17.9695	17.4632	17.3186	17.6146	17.4995	P11150	LIPC	LIPC
16.748	16.7324	16.5154	17.2762	17.4198	17.1341	17.228	17.2072	17.1664	16.7733	16.8042	16.6685	17.022	17.1623	17.2401	P11171	EPB41	EPB41
16.7112	17.0037	16.7694	17.148	17.1806	17.1705	16.2311	16.2665	16.1744	16.4472	16.3911	16.3472	17.6207	17.3605	17.8484	P11215	ITAM	ITGAM
19.1812	19.1721	18.99	15.6763	15.2701	15.2336	11.5775	18.0254	16.6443	18.2479	18.9011	15.7183	14.2867	17.5278	13.6597	P11216	PYGM	PYGM
18.0944	18.1733	18.3571	18.1843	17.9334	17.9982	18.1735	17.913	18.094	17.9592	18.0465	18.1527	18.9343	18.4888	18.7951	P11226	MBL2	MBL2
17.007	17.0874	17.4987	17.9404	17.7889	17.6258	15.6245	16.0634	16.7891	17.1308	17.2676	16.4774	17.5222	13.927	16.3051	P11279	LAMP1	LAMP1
16.3617	16.5619	16.4016	16.564	16.4908	16.3739	16.3136	16.1347	16.022	16.1476	13.6592	16.0173	17.7468	17.7764	17.6049	P11413	G6PD	G6PD
20.417	20.6628	20.895	20.6453	20.7056	20.953	20.2066	20.0156	20.6886	20.2185	19.6187	20.3857	18.516	18.6782	19.25	P11498	PYC	PC
22.2961	22.4118	22.2593	22.714	22.6843	22.6606	21.7756	21.7796	21.7675	22.3884	22.3592	22.3376	23.0674	22.9829	23.0772	P11597	CETP	CETP
18.3823	18.4232	18.3558	18.8832	18.9689	18.9095	19.0561	19.1652	19.0329	18.7324	18.9012	18.8339	19.3004	19.3192	19.4056	P11678	PERE	EPX
17.231	16.9056	17.0972	16.0336	15.8971	15.7441	16.9903	17.3215	18.7632	15.8398	16.6402	16.0533	12.0602	16.5479	16.538	P11766	ADHX	ADH5
13.5567	14.2036	12.7387	14.131	14.3606	14.8236	14.7352	14.5685	14.0519	12.2574	12.6904	12.3102	14.7115	13.772	11.9301	P11940	PABP1	PABPC1
15.7843	15.214	15.4328	16.0173	16.4239	16.3401	13.2397	14.4252	14.3041	15.2823	15.1191	15.1588	14.85	11.9125	15.5183	P12035	K2C3	KRT3
15.9449	15.944	15.9825	16.1444	16.3506	16.2424	15.7431	15.6696	15.3323	15.9123	15.6444	15.7489	15.941	15.5616	16.0062	P12081	HARS1	HARS1
15.4519	15.0016	15.6863	15.736	15.7022	15.6379	15.1128	14.7998	14.939	14.6882	15.0308	14.9398	16.0268	15.3134	15.9834	P12109	CO6A1	COL6A1
14.6929	15.78	14.627	14.1924	12.2261	14.9891	15.8404	13.4685	12.5008	15.0959	15.7624	14.2853	11.96	13.6288	14.8156	P12110	CO6A2	COL6A2
17.2939	17.2066	17.2866	17.8182	17.7929	17.9204	16.9129	16.8487	16.9419	16.9497	17.0522	16.9628	18.3801	18.3062	18.3962	P12111	CO6A3	COL6A3
20.2302	20.0821	19.9112	19.7542	19.5046	19.4747	19.187	19.062	18.9915	19.0475	18.7934	18.8893	18.8588	18.4733	18.5636	P12236	ADT1	SLC25A4
15.0963	13.4084	13.2093	13.8811	13.5736	12.6535	15.2015	12.1559	13.0949	11.5291	12.8599	10.5923	13.4096	15.1626	14.1342	P12236	ADT3	SLC25A6
23.3101	23.3376	23.3645	23.5638	23.632	23.6865	24.2679	24.2317	24.2463	23.5285	23.5522	23.48	23.5638	23.5165	23.5638	P12259	FA5	F5
19.0186	18.9761	18.9819	19.0267	18.8706	18.848	18.8896	18.8165	19.0401	18.6129	18.7701	18.597	18.4492	18.6051	18.58	P12273	PIP	PIP
16.973	16.5247	16.6	17.3521	16.9786	16.8331	16.7988	16.3298	16.4732	15.9751	15.987	15.7914	13.5083	16.181	16.2297	P12277	KCRB	CKB
17.8415	17.556	17.7357	17.8113	17.8941	17.8148	16.703	16.881	16.1046	16.2969	16.5877	16.4057	16.4881	16.4515	16.5966	P12532	KCRU	CKMT1A
16.589	16.8779	17.1748	15.9578	16.2084	16.277	16.9673	16.8047	16.7785	16.4	16.4213	16.5276	15.732	16.0897	16.4127	P12724	ECP	RNASE3
16.9869	17.0228	16.723	16.9542	17.0733	16.9383	16.6069	16.3795	16.5644	16.5165	16.0076	16.0361	16.8164	16.9336	16.8405	P12814	ACTN1	ACTN1
18.512	18.544	18.7211	18.3009	18.2439	18.4466	18.9467	19.1426	18.8532	18.2726	18.3635	18.6269	17.9883	18.1429	17.9151	P12830	CADH1	CDH1
19.0194	18.9475	18.7494	18.5695	18.4448	18.7	18.9354	19.0103	19.1563	18.5137	18.7598	18.5657	18.2007	18.5141	18.7376	P12838	DEF4	DEFA4
18.9521	19.1089	18.9181	17.4009	17.0163	18.0151	17.944	17.7899	16.5485	17.7658	18.1192	16.8781	12.9031	17.3778	16.4918	P12883	MYH6	MYH6
15.241	15.0576	14.9985	14.5622	14.9576	14.532	13.3945	13.8379	12.8667	12.9748	13.8692	13.5024	14.2128	13.4982	14.2016	P12955	PEPD	PEPD
16.2538	16.0505	16.0964	14.2606	15.0521	14.8002	15.0379	15.013	13.068	14.9872	14.6051	14.2938	16.9839	16.8773	16.9559	P13224	GP1BB	GP1BB
15.2786	11.8922	14.8428	15.1675	15.8921	15.9895	14.6939	15.499	14.2808	14.1931	14.9472	14.5773	16.184	15.6147	15.8958	P13489	RINI	RNH1
15.3694	15.4403	11.7354	12.6185	15.2875	15.0907	13.2149	12.2569	12.2322	15.5365	15.6192	15.3252	13.8279	15.526	14.1514	P13497	BMP1	BMP1
20.002	20.0292	20.0951	19.2265	19.2552	19.0716	21.0088	20.9171	21.0493	19.7971	19.6847	20.0691	19.4779	19.5768	19.4876	P13501	CCL5	CCL5
16.3098	16.1895	15.6825	13.5904	12.9613	15.605	15.426	12.2069	14.5237	15.5339	13.6305	14.1853	15.2616	15.7048	15.6288	P13591	NCAM1	NCAM1
18.134	17.3176	18.1394	13.2624	17.7026	18.0264	17.7846	18.5208	18.5148	18.3358	18.3965	18.0272	18.7287	18.5282	18.6193	P13611	CSPG2	VCAN
18.5743	18.5091	18.6078	18.8047	18.7756	18.7658	18.0638	17.9663	17.8747	18.3674	18.2383	18.2245	18.4763	18.42	18.4824	P13639	EF2	EEF2
26.7645	26.8504	26.8623	26.533	26.452	26.5359	25.8576	25.8142	25.8904	26.3992	26.3844	26.521	26.2838	26.3712	26.2262	P13645	K1C10	KRT10
17.8096	18.0053	18.2151	19.7075	19.8041	19.9882	19.8651	20.002	20.1332	21.2302	20.953	21.1519	16.528	16.6523	15.7188	P13646	K1C13	KRT13
24.4234	24.5225	24.5345	24.3975	24.3511	24.4105	23.48	23.5165	23.5165	24.7645	24.7594	24.8191	24.2317	24.1946	24.1871	P13647	K2C5	KRT5
12.6587	12.3159	12.6112	12.7622	14.5915	12.9854	14.8099	15.482	15.1212	12.6642	10.5768	13.2863	12.9664	12.25	11.8911	P13667	PDIA4	PDIA4
20.4476	20.4775	20.4972	19.5366	19.5982	19.5905	20.4576	20.4375	20.3101	20.4273	20.3752	20.4576	20.5356	20.4775	20.5545	P13671	CO6	C6
15.4309	15.8653	15.8935	16.6718	16.8329	16.9216	17.0836	17.0522	16.8105	15.9683	15.9311	15.7186	16.8138	16.8882	16.7347	P13686	PPA5	ACP5
14.9895	14.8205	15.635	15.6187	16.9433	16.5253	15.7906	16.0154	16.1853	15.5675	15.1541	11.9042	11.5941	14.8897	12.2571	P13693	TCTP	TPT1
16.7815	17.5454	17.7489	12.9671	12.7738	12.7436	13.8316	16.4404	17.0893	17.316	13.2156	16.8024	16.845	17.4715	17.6546	P13727	PRG2	PRG2
17.4234	17.5119	17.309	17.5006	17.4036	17.295	17.2103	17.3007	17.1572	16.8207	16.6261	16.7635	17.0559	17.1224	17.0892	P13796	PLSL	LCP1
20.7307	20.5451	20.4273	20.1206	20.2535	20.2877	20.7307	20.5451	20.4874	20.5638	20.3645	20.6186	20.6628	20.7955	20.9812	P13804	ETFA	ETFA
17.5484	17.373	17.5655	16.6956	16.1356	15.7009	16.1604	10.7114	14.7557	14.5693	12.7392	11.9356	14.7306	14.504	12.7306	P13929	ENOB	ENO3
17.4186	17.4412	17.6605	17.2945	17.3737	17.4804	17.9021	17.7544	17.8484	17.5988	17.4622	17.4847	18.1637	18.1383	18.3209	P14151	LYAM1	SELL
17.6311	17.384	17.1792	17.8369	17.9186	18.03	16.8586	16.9186	16.6815	16.7452	16.8447	16.69	17.1172	17.1909	17.2936	P14174	MIF	MIF
12.8901	13.1703	13.6733	13.8815	13.9556	12.9885	13.0088	13.3602	14.0596	11.2573	14.4216	13.0193	14.3123	15.3072	14.6549	P14209	CD99	CD99
15.6	15.4757	16.0871	15.9834	16.372	16.1959	15.5771	13.0722	15.4866	14.5441	16.3142	12.1457	13.6898	12.3331	15.2063	P14543	NID1	NID1
20.2066	20.0951	20.1825	19.9426	19.8948	19.9459	19.4088	19.3477	19.4512	19.2621	19.3273	19.2742	19.9742	20.0156	20.1206	P14618	KPYM	PKM
18.4643	18.4882	18.342	18.9876	19.0844	19.0925	18.8358	18.8093	18.7259	18.2935	18.2231	18.2131	19.4339	19.5071	19.5081	P14625	ENPL	HSP90B1
16.1428	16.1987	16.2685	16.1768	16.4262	16.0284	15.344	15.4061	15.0135	16.1181	16.094	16.1441	15.7471	15.7151	15.9196	P14735	IDE	IDE
14.1876	14.2243	14.4482	14.6632	13.4484	13.1174	12.2485	11.5985	13.9923	12.8877	12.6642	12.1909	14.7334	14.4967	14.538	P14770	GPIX	GP9
16.3982	16.0993	15.7971	15.9892	15.7291	15.8521	14.8041	14.2124	14.3841	15.0671	14.7337	14.7464	13.1906	12.9306	12.6013	P14854	CX6B1	COX6B1
21.2302	21.2419	21.2302	21.2477	21.2243	21.2125	20.4067	20.3962	20.3211	21.3752	21.3484	21.2535	20.8651	20.9098	20.9672	P14923	PLAK	JUP
14.5913	12.8424	13.2257	14.8665	15.324	12.5289	12.272	12.5425	11.4166	12.1743	13.9755	10.9819	16.1993	13.9976	12.7511	P15121	ALDR	AKR1B1
16.5294	16.2605	16.6121	16.3175	16.3032	16.2235	15.4863	15.6922	15.3599	12.9842	16.14	15.6761	16.9767	16.5162	16.9203	P15144	AMPN	ANPEP
17.8177	18.2408	17.9693	17.8853	17.9087	17.8952	17.9073	17.865	17.7805	17.603	17.6923	17.6918	18.4509	18.3953	18.3165	P15153	RAC2	RAC2
18.3752	18.421	18.3396	18.0103	18.0521	18.3159	18.3436	18.4615	18.1876	18.0102	17.8581	17.9031	18.077	17.6437	17.7997	P15169	CBPN	CPN1
16.5504	16.094	15.6605	17.4475	17.4255	17.4442	16.258	16.038	16.3298	16.5885	16.6999	16.5175	17.7289	17.7947	17.5673	P15291	B4GT1	B4GALT1
15.5895	15.9992	16.0736	17.1753	17.0331	16.7034	16.5134	16.404	16.5151	16.1269	15.0836	15.5641	16.801	16.7923	16.6595	P15311	EZRI	EZR
17.1998	17.32	17.5081	17.3183	17.3132	17.2892	17.193	17.3369	16.8034	16.9529	17.1128	16.7737	17.0678	17.3145	17.1999	P15531	NDKB	NME2
19.8422	19.9068	20.1079	18.7572	18.76	18.6075	19.3021	19.3986	19.196	20.8423	20.9098	20.8191	19.5142	19.5354	19.8269	P15814	IGLL1	IGLL1
16.7272	14.0848	14.8313	12.4135	11.701	12.9589	16.2117	14.2671	15.4671	15.4804	13.1523	15.0679	13.9504	12.5584	13.3907	P15880	RS2	RPS2
16.9511	16.8325	17.0445	17.9877	17.9257	18.0132	18.5999	18.5685	18.4011	17.5028	17.4822	17.2813	16.9525	17.1009	17.2714	P15907	SIAT1	ST6GAL1
21.1581	21.2535	21.3101	21.4775	21.4273	21.5117	20.3645	20.3321	20.4273	21.7756	21.7223	21.7471	21.1519	21.1332	21.0691	P15924	DESP	DSP
16.9599	16.7271	16.8656	16.8699	17.0289	16.7375	16.6506	16.4864	16.0969	16.1209	15.9051	16.2599	17.0247	17.4451	17.3703	P16070	CD44	CD44
19.5516	19.5359	19.6126	19.2328	11.1556	19.0547	19.1304	19.1721	19.0668	19.0938	19.0807	18.7904	19.2145	19.3535	18.7315	P16112	PGCA	ACAN
12.8173	12.5151	12.2105	15.3928	13.4982	15.5505	13.9084	13.0313	12.7563	12.6524	12.4218	12.6558	16.4594	16.5471	16.3337	P16150	LEUK	SPN
12.2913	13.0356	12.3052	13.1094	13.1536	13.9109	16.3021	12.8014	10.8691	12.4806	12.2457	12.2056	14.8135	13.0385	12.8005	P16278	BGAL	GLB1
17.3102	16.9971	17.3697	17.1354	17.9015	17.4816	17.5521	17.7016	17.7109	16.8692	16.9798	17.2529	16.5616	17.3499	16.9535	P16401	H15	H1-5
18.036	17.6377	17.0203	17.487	16.7258	16.5065	15.9467	15.7414	15.499	15.8582	15.9257	13.5882	14.2562	13.6264	13.0537	P16615	AT2A2	ATP2A2
15.9543	16.033	16.2229	10.9302	9.43738	11.9155	14.2252	13.8231	12.4734	12.9187	15.1695	14.5735	16.15	16.2478	16.4547	P16671	CD36	CD36
17.2557	16.2268	16.8051	17.8691	17.2012	17.4424	16.6497	16.6549	17.5506	16.8322	16.3059	16.7512	17.9558	17.7208	17.7956	P17066	HSP76	HSPA6
15.4903	15.3552	15.7849	16.4054	16.9037	17.9405	15.7537	12.7387	16.2038	16.1207	15.9543	16.262	15.9263	16.3082	16.3698	P17174	AATC	GOT1
15.8212	15.632	15.3413	16.2678	16.3522	16.0802	16.3781	16.2569	16.1822	15.2592	15.3485	15.0931	16.9831	13.5623	10.7944	P17213	BPI	BPI
16.4991	16.4685	16.4488	17.007	16.981	16.8092	15.2329	15.2518	15.4359	16.0184	16.1483	15.8063	17.7166	17.7004	17.764	P17301	ITA2	ITGA2
17.7314	17.3607	17.4933	13.8432	17.8318	12.96	13.3349	12.5072	15.8471	15.1966	12.2305	12.257	12.6238	12.3534	14.1868	P17600	SYN1	SYN1
16.4591	16.4246	16.4856	17.3322	17.258	17.2332	17.7631	17.6821	17.6929	17.4194	17.264	17.2262	16.9909	16.7615	17.0259	P17655	CAN2	CAPN2
17.2554	17.1141	17.3228	16.7841	16.4834	16.4332	15.5176	16.2512	13.8013	16.1315	16.2613	16.2656	12.8855	14.5171	13.8115	P17661	DESM	DES
17.066	16.9211	17.2575	16.9713	16.8797	16.9265	16.9342	17.4381	17.2566	17.1624	17.0689	16.9253	16.6142	17.0554	17.1894	P17900	SAP3	GM2A
16.7331	17.3041	17.1093	17.2397	17.5362	17.1296	15.9992	16.4815	16.5686	17.3781	16.9457	16.4761	16.8316	16.8594	17.2671	P17931	LEG3	LGALS3
23.5285	23.7389	23.6649	23.7389	23.4425	23.391	24.4984	24.317	24.6096	23.7796	23.6209	23.7796	24.0105	23.7895	23.867	P17936	IBP3	IGFBP3
16.1288	13.92	14.1975	15.2271	14.5494	14.34	14.5361	13.6602	14.8199	12.116	13.2585	13.4444	13.1473	13.2188	13.0266	P17987	TCPA	TCP1
14.6843	13.7942	12.7644	15.2913	12.4501	13.0531	15.9849	12.568	16.3285	12.4997	13.5221	13.8055	15.6429	13.849	15.2219	P18065	IBP2	IGFBP2
13.8639	13.6201	12.6873	15.3143	15.9212	12.7956	12.4385	13.2764	14.1499	11.9228	15.0351	13.6045	16.0046	11.4081	15.2572	P18085	ARF4	ARF4
12.6936	14.4964	13.0205	14.5393	15.0831	15.063	13.1633	14.4658	12.4066	11.8311	14.3607	13.9977	13.2975	15.4606	11.8912	P18124	RL7	RPL7
18.1512	18.2389	18.152	18.078	18.0922	18.3473	18.1268	17.6845	17.8537	18.0424	17.7478	17.8167	18.567	18.3575	18.324	P18206	VINC	VCL
24.4984	24.4041	24.4041	24.4551	24.4551	24.3844	23.9225	23.8576	23.9584	24.1719	24.1253	24.1871	25.1135	25.1293	25.141	P18428	LBP	LBP
17.3714	17.7121	18.2115	15.847	16.0625	15.8844	14.9086	14.0729	15.6201	13.8986	13.5027	13.9534	16.0668	16.0677	16.0717	P18669	PGAM1	PGAM1
18.0629	18.095	18.3992	17.439	11.4903	17.5612	17.228	17.0803	17.6952	17.6104	17.9504	18.0381	17.3693	17.4741	13.3062	P19012	K1C15	KRT15
13.219	14.7275	15.5389	13.298	13.1008	12.9794	13.8188	15.1101	13.4104	13.4141	13.5179	12.8728	15.607	12.94	16.263	P19021	AMD	PAM
16.0054	15.7534	15.8298	16.8296	16.9755	16.7898	17.8323	17.9786	17.9088	15.9717	16.386	16.0627	17.0385	16.9464	17.815	P19105	ML12A	MYL12A
16.1197	16.1583	16.1502	16.2495	16.3642	16.0886	15.6617	17.0355	16.4573	15.8889	16.0176	15.7597	16.6321	16.4166	16.3869	P19320	VCAM1	VCAM1
16.6744	16.9541	16.6879	16.4521	16.6151	16.573	16.7858	16.6959	16.7896	16.4467	16.409	16.4776	17.5798	17.0626	17.6638	P19338	NUCL	NCL
21.2066	21.2185	21.4476	20.6628	21.0951	21.1332	21.2066	21.3321	21.265	21.3962	21.343	21.2243	21.2243	20.6971	20.9098	P19652	A1AG2	ORM2
23.5638	23.5869	23.632	24.0935	24.1565	24.1253	23.6209	23.6209	23.4676	23.1991	23.1688	23.1856	24.5983	24.5638	24.5812	P19823	ITIH2	ITIH2
22.7655	22.7244	22.6298	22.7161	22.7574	22.7574	23.2273	23.2535	23.2125	22.0918	22.1269	22.0426	23.1301	23.0224	23.0886	P19827	ITIH1	ITIH1
13.7326	13.8187	12.4636	12.6467	13.4808	13.72	15.4703	15.3071	14.7475	12.1357	12.9986	11.8847	13.3962	11.5781	13.2588	P19875	CXCL2	CXCL2
16.5786	16.4703	16.4749	16.7607	16.7811	16.8714	15.8221	15.8443	16.0423	16.6578	16.347	16.3432	17.2222	17.2445	17.1826	P19971	TYPH	TYMP
13.6378	12.7808	11.9576	18.8124	12.4875	12.3892	13.4943	12.2605	13.4581	13.4741	12.6583	12.787	12.4303	16.8943	15.3278	P20062	TCO2	TCN2
14.574	14.7058	14.8364	15.1233	11.2373	14.2952	13.4938	13.775	12.5128	13.9917	14.0668	14.2864	14.7581	12.7315	14.3194	P20073	ANXA7	ANXA7
16.6253	16.5605	16.4694	16.6532	16.4023	15.9269	15.8301	16.0267	15.9868	16.1584	16.4146	16.2569	15.9222	15.9551	15.6563	P20142	PEPC	PGC
20.9812	20.9951	21.265	21.6186	21.5731	21.4874	21.1825	20.9742	21.2477	21.5869	21.2989	21.632	21.4375	21.5404	21.4273	P20160	CAP7	AZU1
15.0353	15.1425	14.2154	15.7844	15.6866	15.8468	11.1236	12.2213	14.6897	13.0239	15.2757	12.9849	15.6922	15.6549	15.7712	P20340	RAB6A	RAB6A
15.9119	17.2902	13.3827	13.7812	12.985	13.6565	13.2348	15.2497	14.9632	11.9398	12.4931	12.7175	12.6503	13.4503	13.2026	P20618	PSB1	PSMB1
19.235	19.1897	19.5508	19.2299	18.8915	18.8052	18.9172	18.5313	19.3359	19.5552	19.3681	19.3524	20.1581	20.2419	19.8515	P20700	LMNB1	LMNB1
18.6235	18.6257	18.5775	18.5935	18.6799	18.6553	19.2979	19.3233	19.2089	18.5592	18.6036	18.5363	19.0631	19.223	19.1464	P20742	PZP	PZP
17.0401	16.9999	17.1485	18.0083	17.9166	17.8468	17.5833	17.8253	17.7426	17.3574	17.2619	17.4866	17.6073	17.7509	17.7937	P20774	MIME	OGN
19.5428	19.4986	19.5736	18.6075	18.6443	18.7513	19.7673	19.7747	19.6903	18.8016	18.7535	18.7668	20.895	20.9024	20.8727	P20851	C4BPB	C4BPB
17.4765	17.2026	17.4893	15.6784	16.0907	15.8218	14.5779	13.6398	14.8342	15.8111	14.0589	16.162	16.0855	16.4846	15.4977	P20929	NEBU	NEB
18.8821	19.1566	19.2559	19.5837	19.2448	19.2531	18.598	18.249	18.3564	18.8468	18.4122	18.6623	18.9175	18.6855	18.8645	P20930	FILA	FLG
16.709	17.1442	17.3578	16.7191	16.6499	16.9945	16.4438	16.6042	16.808	17.0926	17.0219	16.8525	15.5941	12.3172	15.7665	P21281	VATB2	ATP6V1B2
18.5462	18.5268	18.5036	18.2726	18.3416	18.4352	18.6043	18.7384	18.6218	17.9899	17.9954	18.0293	18.9748	18.9593	18.9705	P21333	FLNA	FLNA
16.0923	10.7057	11.1191	13.2896	14.0251	15.8362	12.698	13.5966	11.7165	12.1618	11.7109	12.083	14.5208	14.397	13.3341	P21579	SYT1	SYT1
17.4124	17.4163	17.2356	14.0263	13.826	13.0795	13.176	11.8586	13.3704	13.3475	12.2943	11.4393	14.6801	13.5814	14.1138	P21695	GPDA	GPD1
16.8116	16.4747	16.5703	16.4157	16.2836	16.1532	15.4101	15.7977	15.3576	15.2917	15.4349	15.3445	14.9343	15.2489	15.2497	P21796	VDAC1	VDAC1
15.2019	15.8613	15.5766	16.168	14.8366	16.0601	15.9004	15.3166	16.768	13.1123	15.0388	11.6283	16.9744	16.9471	17.0732	P21810	PGS1	BGN
15.5925	15.9239	16.2982	13.3623	11.7727	14.8325	12.742	10.7475	11.9063	11.7116	12.8863	11.7332	12.8658	16.3832	16.9898	P21926	CD9	CD9
13.0293	12.9751	13.421	14.736	12.4802	12.5708	12.2126	14.1335	13.6828	13.5805	11.7835	14.0941	14.3017	13.478	12.4746	P21980	TGM2	TGM2
13.2739	15.8418	16.0435	16.3605	16.4116	15.9354	15.8025	14.2433	16.4154	15.4336	15.9893	16.3076	16.9264	17.1609	17.0728	P22061	PIMT	PCMT1
17.7459	17.8133	18.0413	15.2154	11.9308	14.551	17.4812	17.4244	17.7641	17.985	18.0126	17.8516	18.5626	18.2733	17.8356	P22102	PUR2	GART
17.6015	17.5437	17.6581	18.2842	18.3822	18.5112	18.9558	18.995	19.0457	17.4995	17.4422	17.5841	18.8184	18.8111	18.7912	P22105	TENX	TNXB
14.7178	14.9296	14.421	15.2398	14.6615	15.1211	14.0455	13.858	13.7982	14.4511	14.9578	12.3071	14.5839	14.6697	14.815	P22234	PUR6	PAICS
15.5504	12.4355	12.6075	15.0518	14.7354	14.7365	11.0966	13.0501	13.9195	13.9268	13.3616	13.9327	12.4746	14.4411	14.3722	P22314	UBA1	UBA1
21.4221	21.3699	21.2989	22.5045	22.48	22.4972	21.2125	20.9742	20.9459	21.5777	21.6757	21.632	22.7655	22.7512	22.8557	P22352	GPX3	GPX3
19.9112	20.3321	20.2989	18.8307	18.6211	18.6995	18.6669	18.5421	18.4266	18.7907	18.5288	18.3854	20.5069	19.661	20.0951	P22528	SPR1B	SPRR1B
20.5638	20.8802	20.9882	19.5492	19.6114	19.6349	19.4447	19.2896	19.5377	19.9156	19.9009	19.9287	19.9742	19.8876	19.6645	P22532	SPR2B	SPRR2B
17.7525	17.1314	17.2109	17.8014	18.3593	18.1193	17.7641	17.6944	18.132	17.0544	17.1382	17.0349	17.3439	17.6339	17.4466	P22626	ROA2	HNRNPA2B1
16.0254	15.9997	16.0874	16.4047	16.3397	16.5505	16.9418	17.0461	16.962	16.1412	16.0518	15.6214	16.3387	16.2913	16.6993	P22692	IBP4	IGFBP4
19.2382	19.3683	19.4856	19.0906	19.2434	19.3794	18.1918	18.3571	18.3394	18.6967	18.5431	18.5555	18.6591	18.6012	18.6348	P22735	TGM1	TGM1
19.6189	19.7146	19.7651	19.4486	19.5269	19.4942	19.3574	19.3568	19.2932	19.217	19.2322	19.2386	19.5465	19.661	19.5272	P22792	CPN2	CPN2
20.4874	20.5165	20.5165	16.5065	16.3762	16.4566	19.0222	19.0229	18.986	19.1957	19.2	19.0561	19.7844	19.778	19.8392	P22891	PROZ	PROZ
20.8802	20.7876	20.4972	19.9618	19.9601	20.002	20.6096	20.4273	20.5915	20.265	20.3211	20.1079	20.4476	20.3101	20.5261	P23083	HV102	IGHV1-2
16.7747	13.5751	11.6762	16.319	11.9149	15.9302	12.0231	11.999	13.5327	11.505	12.6969	12.3615	16.422	16.3716	16.0735	P23141	EST1	CES1
20.7553	20.7223	20.85	20.9243	21.0691	21.0292	20.0821	20.1079	20.0426	21.1015	21.0224	21.0359	22.0325	21.9495	21.9812	P23142	FBLN1	FBLN1
14.0213	13.1438	12.178	13.1456	12.6824	11.5019	13.0545	13.8722	14.1591	12.4735	13.0381	12.0416	15.5512	13.5475	15.817	P23229	ITA6	ITGA6
21.85	21.8764	21.8614	22.6992	22.6453	22.7695	22.9207	22.9406	22.8054	22.3156	22.3538	22.2419	22.2155	22.2849	22.2905	P23284	PPIB	PPIB
16.9094	16.7348	16.5988	17.5494	17.4556	17.5462	16.9523	16.6316	16.7038	16.5832	16.6846	16.8493	17.7595	17.7102	17.8804	P23381	SYWC	WARS1
15.5833	15.2789	15.2602	14.7347	15.6484	15.9636	15.7285	15.6	16.1038	12.331	12.1988	15.3402	15.9871	16.2326	16.319	P23396	RS3	RPS3
19.6302	19.9882	20.0292	19.101	18.9736	18.8307	17.9828	17.6408	19.0105	19.0294	18.8406	19.2429	18.538	18.6316	18.2187	P23490	LORI	LORICRIN
18.7771	18.5238	18.6516	18.5271	18.7923	18.8257	18.2357	18.4049	18.2039	18.3964	18.4311	18.424	19.0904	18.9205	19.5274	P23526	SAHH	AHCY
18.9065	18.9445	19.1589	19.8914	19.8858	19.7898	20.002	19.9601	20.1457	18.6803	18.1605	18.275	19.2703	19.1255	19.0697	P23528	COF1	CFL1
14.9419	14.5588	14.9579	14.5457	13.8351	14.2289	15.0528	15.0276	14.9229	14.3556	14.7031	14.8321	15.4251	15.643	15.6547	P24158	PRTN3	PRTN3
13.6949	13.9784	12.4975	18.9911	14.9318	14.9679	13.1834	12.9368	13.1831	12.57	13.0934	14.8109	15.774	15.4761	14.6935	P24298	ALAT1	GPT
20.3857	20.3321	20.3211	20.4972	20.4775	20.68	21.002	21.2125	21.4526	20.3101	20.4676	20.3321	19.9258	20.0559	19.7039	P24593	IBP5	IGFBP5
15.9339	12.8878	14.7775	14.7362	14.6349	14.8947	13.7279	13.7651	13.632	11.6289	14.3787	10.6131	15.008	14.4943	13.6315	P24666	PPAC	ACP1
15.6617	15.007	13.1115	15.4383	15.8612	16.0809	15.0986	15.4071	15.8358	11.3498	15.2243	15.8464	16.9533	16.844	16.9329	P24821	TENA	TNC
19.8778	19.8478	20.0292	19.7321	19.8455	19.9258	19.8921	19.9882	20.1457	19.9156	19.9601	19.9459	19.5096	19.4349	19.1705	P25311	ZA2G	AZGP1
22.2448	22.1363	22.1642	21.743	21.8689	21.8576	21.5309	21.5404	21.4775	21.4526	21.4526	21.5961	22.5568	22.6907	22.9601	P25705	ATPA	ATP5F1A
17.7228	17.5933	17.6288	18.4813	18.4091	18.6197	19.0425	18.9437	19.0055	18.4156	18.4101	18.3751	18.0116	18.0249	18.0566	P25774	CATS	CTSS
16.9868	16.9625	16.9127	16.9094	16.8779	17.0241	16.3443	16.5123	16.2996	16.8967	16.4891	16.6683	16.7713	16.5859	16.2774	P25786	PSA1	PSMA1
16.1716	16.2143	16.4415	14.8989	15.9263	13.1302	12.2736	13.2399	12.8607	15.6796	15.6218	14.8721	15.6492	16.2366	16.1942	P25787	PSA2	PSMA2
15.9376	16.1005	16.2791	16.5586	16.3248	16.426	14.1564	14.6855	14.7955	16.0164	16.1826	16.067	15.1627	16.1986	16.091	P25788	PSA3	PSMA3
17.4893	17.0926	17.3098	17.3951	17.1247	17.6544	16.4998	16.816	16.8104	17.1627	16.9027	17.4727	16.4147	17.2152	16.7256	P25789	PSA4	PSMA4
16.0315	16.1725	16.3463	16.293	16.2583	16.263	16.552	16.2467	16.1949	16.0095	16.1692	16.1115	15.743	15.5099	15.8792	P25940	CO5A3	COL5A3
19.1032	19.1542	19.1425	20.6186	20.6186	20.5915	20.9388	20.8423	20.9024	19.9024	19.9601	19.9287	20.0951	20.1581	20.1457	P26038	MOES	MSN
15.1486	15.1808	14.8208	14.7307	12.0398	14.398	13.0457	12.4911	14.8469	14.6565	15.0978	14.6198	13.3846	13.9916	13.6965	P26196	DDX6	DDX6
14.8131	12.93	13.1651	15.7121	15.2545	15.3883	14.3474	14.9368	13.6241	13.297	13.1414	10.9671	16.2159	16.0179	16.3216	P26373	RL13	RPL13
16.5967	16.7333	16.681	17.393	17.5099	17.6747	17.0336	17.0751	16.8689	16.8125	17.0468	16.7284	17.8286	17.6981	17.7638	P26572	MGAT1	MGAT1
13.4056	14.3377	14.624	15.3295	14.7449	15.4298	15.2185	15.0979	15.0814	11.4577	14.573	13.3978	16.189	16.0148	15.812	P26639	SYTC	TARS1
16.45	16.0128	16.0365	16.4722	16.7802	16.6575	15.8557	16.0594	15.4067	15.434	15.944	15.3277	16.8878	16.1751	16.5377	P26641	EF1G	EEF1G
17.4256	17.3812	17.5229	17.192	17.2248	17.4231	18.1191	18.0543	18.1082	17.5231	17.3193	17.4575	17.3532	17.3445	17.4153	P26927	HGFL	MST1
17.5395	17.6265	17.4802	16.282	16.5521	16.7776	16.1226	16.5044	15.9583	16.4715	16.4095	16.3639	17.4404	17.4836	17.6807	P27105	STOM	STOM
25.2607	25.3239	25.3204	25.4984	25.4645	25.3811	24.7745	24.945	24.7077	25.0691	25.1757	25.217	25.3811	25.4362	25.5898	P27169	PON1	PON1
15.6757	15.5558	13.1894	16.0046	15.8745	15.4852	12.6731	12.6929	13.7066	14.1416	14.2879	15.2108	15.6329	15.8356	15.3866	P27348	1433T	YWHAQ
16.9211	16.955	17.0066	17.3982	17.5827	17.7663	13.1742	11.7566	11.4056	16.3518	16.275	16.4529	17.4172	17.2773	17.1768	P27482	CALL3	CALML3
13.0579	12.2029	11.8824	15.5699	15.8892	16.2197	17.116	15.441	16.2755	15.3178	13.1305	13.2235	12.7172	16.1443	15.5535	P27695	APEX1	APEX1
16.5072	16.4736	16.0613	16.4493	16.4258	16.1262	15.6793	15.8187	15.5472	15.0005	15.1489	15.443	15.6747	12.0196	15.3571	P27797	CALR	CALR
21.7223	21.9171	21.9423	21.8113	21.9024	21.9566	22.0493	22.002	22.0918	22.7182	22.6186	22.6518	22.743	22.6342	22.5823	P27918	PROP	CFP
17.1795	17.4602	17.4609	17.0083	16.8876	16.9035	16.3924	15.4329	16.4925	14.9819	16.8622	16.8288	16.2981	16.0035	14.3266	P28066	PSA5	PSMA5
14.723	15.103	14.2516	13.6078	14.2116	14.2587	11.9761	14.7186	14.6603	12.3653	12.7025	12.0015	14.141	13.0381	14.2439	P28070	PSB4	PSMB4
16.9004	14.2147	16.9424	17.1859	12.3412	15.7887	12.6399	13.6757	12.7949	16.7499	16.7321	16.9705	17.1311	16.9747	16.0655	P28072	PSB6	PSMB6
16.6919	16.5365	16.8827	17.057	16.0865	16.5737	15.0913	15.8524	15.8782	12.6194	15.9298	15.9206	16.2619	16.3297	16.4617	P28074	PSB5	PSMB5
18.9487	14.9273	17.427	16.5536	17.8068	17.7887	16.3596	13.5427	17.3776	17.2443	16.0647	14.0749	14.2306	13.7132	13.3432	P28331	NDUS1	NDUFS1
13.4296	12.3382	12.1234	15.5552	15.709	15.7311	13.3475	12.4758	12.4784	14.9359	14.0482	11.8693	13.1824	12.6129	13.3601	P28676	GRAN	GCA
16.1287	15.9965	15.929	15.9565	15.6624	15.5253	15.8802	15.8441	16.2718	16.388	15.7744	16.1472	16.6225	16.9734	16.2966	P28799	GRN	GRN
16.1833	16.3439	16.5227	17.3105	17.4233	17.4689	17.8214	17.7015	17.5933	16.7411	16.8805	16.7666	17.2974	17.3261	17.5532	P29122	PCSK6	PCSK6
20.85	20.8576	20.85	20.895	20.9672	20.895	21.4273	21.3805	21.2933	21.0359	21.0156	21.1079	20.7307	20.7876	20.9098	P29279	CCN2	CCN2
16.3348	16.4857	16.18	16.6222	16.9932	17.0115	16.405	15.9519	15.4903	15.9503	15.8668	16.0845	16.3381	16.4373	16.4872	P29401	TKT	TKT
18.8462	18.7904	18.8972	19.0464	19.0897	19.1697	18.1512	18.1397	18.205	18.7453	18.855	18.7087	18.1466	18.0413	17.8646	P29508	SPB3	SERPINB3
20.5823	20.5356	20.4576	20.9951	21.0224	21.0691	20.8113	20.8423	20.7223	20.2764	20.2419	20.2185	21.2933	21.1886	21.417	P29622	KAIN	SERPINA4
15.2494	15.7846	15.6095	15.7514	16.0205	15.9536	15.6641	15.7385	15.3042	15.4181	15.2985	15.0822	14.9736	15.3728	15.0095	P29692	EF1D	EEF1D
17.8621	17.7905	17.7236	18.1299	18.2597	18.3177	17.2426	17.341	17.2293	17.5792	17.5511	17.428	18.9762	18.8761	19.1047	P30041	PRDX6	PRDX6
16.6365	16.0446	15.4999	16.0597	16.561	16.4694	15.8013	15.8452	15.4167	15.4852	15.3394	15.2787	14.9029	15.1878	15.9093	P30048	PRDX3	PRDX3
14.9203	15.1806	14.3874	15.424	15.4983	16.132	15.5869	15.7015	15.4558	15.0537	14.9144	14.8516	15.502	15.7048	16.0526	P30050	RL12	RPL12
17.1065	17.0124	16.9996	17.3615	17.219	17.2558	16.5918	16.1704	16.5735	16.4758	16.7072	16.559	16.8459	16.6946	17.0267	P30086	PEBP1	PEBP1
17.2064	17.2934	17.2915	17.8903	17.6758	18.0211	18.534	18.5246	18.7524	16.7039	16.5043	16.5967	18.0453	18.0451	17.7972	P30101	PDIA3	PDIA3
15.6288	15.2089	13.5285	15.5351	12.5384	15.1852	14.8234	14.7895	14.6193	15.1295	12.4053	14.8117	13.783	16.2157	16.0323	P30153	2AAA	PPP2R1A
14.7962	13.4929	12.7565	14.5078	13.4444	14.6404	13.7542	12.4824	13.1485	13.2802	13.96	12.7691	14.0002	14.3891	13.5735	P30740	ILEU	SERPINB1
18.254	18.2232	18.2261	17.9474	18.3837	18.1705	18.9981	18.862	18.7954	17.641	17.7471	17.8365	17.2801	17.6508	17.3978	P31025	LCN1	LCN1
22.9847	19.3655	20.417	17.2336	21.3484	21.4972	17.7846	16.5543	21.3857	22.5356	22.6141	15.9362	20.8727	17.6772	21.5823	P31040	SDHA	SDHA
16.0064	16.4857	15.8576	16.8951	16.4872	16.8162	15.9589	15.8651	15.8036	17.4567	17.5502	13.0809	16.2349	16.6122	16.4974	P31146	COR1A	CORO1A
19.5803	19.5297	19.5462	19.2738	19.6128	19.3364	18.7364	18.7183	18.5767	19.478	19.4978	19.5633	18.556	18.6464	18.6884	P31151	S10A7	S100A7
16.2346	16.379	16.2144	15.982	16.381	16.2922	15.8987	15.443	15.5544	15.597	15.2651	15.8637	12.5147	13.9483	13.1744	P31153	METK2	MAT2A
19.3409	19.2918	19.3605	19.0618	18.9759	19.1703	18.899	19.4826	19.4138	19.2365	19.1586	18.9921	20.1946	19.9459	20.0559	P31327	CPSM	CPS1
17.8959	17.2157	16.5915	16.5951	17.0187	16.3925	15.8691	16.0554	15.7908	15.9066	15.8121	15.6531	14.6955	11.8372	14.5986	P31930	QCR1	UQCRC1
14.4871	12.0145	12.7978	14.9233	15.089	15.0806	14.3372	14.4656	14.5281	14.0287	13.7472	12.3045	12.2631	14.1162	13.9763	P31943	HNRH1	HNRNPH1
19.0534	19.1349	19.1367	18.7473	18.7402	18.7698	18.3173	18.1257	18.2236	18.4267	18.3784	18.5469	18.536	18.5874	18.3005	P31944	CASPE	CASP14
12.7272	15.3208	11.6096	15.3153	12.7712	15.875	13.7083	14.5382	12.1707	12.6456	11.7115	12.7056	12.6117	13.9931	14.1166	P31946	1433B	YWHAB
15.6634	16.5036	16.2265	16.2395	16.3972	16.395	14.3651	13.4119	14.953	12.0799	14.3978	14.7802	16.2129	15.2829	15.3397	P31947	1433S	SFN
16.6432	17.2229	17.5828	17.3712	17.6743	17.634	16.7996	15.8747	16.7538	16.9763	16.3756	16.0548	17.1624	16.7152	17.4518	P31949	S10AB	S100A11
21.417	21.6006	21.6051	22.1301	22.0625	22.2877	20.7056	21.9243	21.8576	21.7915	21.9495	21.9637	22.019	21.8913	21.417	P32119	PRDX2	PRDX2
15.8047	15.9944	15.8275	15.3743	15.3166	15.7159	15.5991	15.5315	15.641	16.321	16.3616	15.9239	14.5894	14.5134	15.1442	P32320	CDD	CDA
17.7063	17.9886	17.8237	17.5306	17.7657	17.8443	17.3774	17.4374	17.4853	16.9634	16.595	16.9091	17.4718	17.6597	17.3422	P33151	CADH5	CDH5
17.9438	18.0206	18.0853	18.6407	18.8639	18.7081	18.0691	17.8676	17.6814	18.2234	18.1745	18.1905	19.3267	19.4	19.5694	P33908	MA1A1	MAN1A1
17.8097	17.8484	17.8352	16.4001	16.2523	16.1637	17.5502	17.7623	17.5162	16.096	15.8381	15.9976	15.2958	15.7515	15.1539	P34096	RNAS4	RNASE4
21.5638	21.714	22.0854	21.4425	21.5213	21.3045	21.2477	21.1704	21.502	21.2419	20.8113	21.3962	20.2535	20.4273	20.2989	P34896	GLYC	SHMT1
19.2867	19.2876	19.1963	19.1298	19.1757	19.2395	18.8625	19.0453	18.7292	19.0743	18.9923	18.9878	18.8626	18.8955	18.8429	P35030	TRY3	PRSS3
13.1854	13.3498	13.0359	14.305	14.9556	11.8998	13.8391	12.229	11.9347	13.101	14.2509	14.1261	12.1558	14.878	12.2718	P35052	GPC1	GPC1
18.1819	19.0967	17.4068	19.0906	17.2382	13.6104	17.0105	18.0003	16.7799	15.4059	16.2397	17.3479	12.3766	11.5598	14.2881	P35232	PHB	PHB
15.9672	15.9607	15.6653	16.331	16.5079	16.4637	16.6726	16.76	16.3586	15.9089	15.8696	15.9121	16.8253	16.8989	17.4	P35268	RL22	RPL22
13.8862	14.2342	16.6526	14.7923	14.7266	14.936	13.4224	13.9661	14.4045	14.6254	14.3095	14.6459	17.082	16.7972	16.8207	P35318	ADML	ADM
13.3543	16.7189	11.9017	19.0973	19.1445	17.1972	18.3427	19.6936	19.1113	12.5288	11.2035	12.6303	11.3515	13.6761	14.1153	P35442	TSP2	THBS2
18.769	18.5997	18.8189	17.3941	17.3058	17.4193	18.4449	18.4298	18.3994	18.0309	18.1829	18.2429	18.5134	18.4809	18.4721	P35443	TSP4	THBS4
26.7517	26.7771	26.7771	26.9869	26.965	26.9539	26.1814	26.141	26.0732	26.7389	26.7645	26.726	26.2058	26.2625	26.3083	P35527	K1C9	KRT9
25.9539	25.9781	26.0275	26.2317	26.2002	26.228	25.7619	25.6891	25.8788	25.976	25.9043	26.1174	26.2553	26.3049	26.1776	P35542	SAA4	SAA4
12.6749	13.7855	12.6735	11.8208	12.1127	13.2875	12.9707	13.8958	12.5961	11.5259	11.7857	12.7596	15.6146	15.5645	15.5156	P35556	FBN2	FBN2
16.5973	16.5176	16.5903	13.0902	12.0751	14.8362	12.1778	12.4291	12.2708	11.9715	12.5113	13.2732	13.2044	13.3573	13.2726	P35573	GDE	AGL
19.423	19.3685	19.42	20.6186	20.6186	20.7553	20.8191	20.8423	20.7876	19.9156	19.9742	19.9156	20.8423	20.8651	20.8876	P35579	MYH9	MYH9
18.9543	18.9227	18.9296	19.0145	19.2741	19.0556	20.0559	19.9316	19.9601	19.006	19.0315	19.0125	19.3484	19.1942	19.3859	P35625	TIMP3	TIMP3
16.6044	16.4555	16.4649	16.0405	16.3992	16.2887	15.7297	15.8134	15.6554	16.0822	16.2624	16.2558	16.3235	16.3464	16.5389	P35754	GLRX1	GLRX
19.8906	19.9742	19.9229	19.9995	20.0156	19.9882	19.8787	19.83	19.6267	19.4956	19.6314	19.5057	20.3752	20.3538	20.4476	P35858	ALS	IGFALS
25.5754	25.6403	25.6431	25.1371	25.1371	25.0935	24.3778	24.3975	24.3239	24.9134	24.9043	24.9271	25.3545	25.317	25.3307	P35908	K22E	KRT2
21.3699	21.4221	21.4118	19.5562	19.5418	19.5527	20.2877	20.2877	20.2185	20.953	20.9459	20.8651	19.9742	20.0156	20.0821	P36222	CH3L1	CHI3L1
14.8209	14.8943	15.2573	14.7232	14.2438	14.6171	15.1617	12.4157	14.0338	14.002	12.3505	13.9785	14.3099	12.5557	12.5673	P36578	RL4	RPL4
16.5722	16.7934	16.4878	16.3319	16.7944	16.2068	16.1465	15.9025	15.5104	16.3421	15.4429	15.7985	16.8972	16.738	17.1627	P36871	PGM1	PGM1
19.5474	19.5642	19.5255	19.0094	19.0402	19.1272	19.8097	19.7035	19.6666	18.8641	18.9023	18.939	19.0347	19.1347	19.2271	P36955	PEDF	SERPINF1
21.0426	21.0156	21.0625	20.654	20.5638	20.6364	20.5823	20.3645	20.2066	20.417	20.6364	20.4775	22.1581	22.0951	22.3752	P36957	ODO2	DLST
16.5464	16.7399	16.8009	16.8928	16.9927	16.7243	17.585	17.6785	18.065	17.3226	15.8705	17.413	17.2949	17.3459	17.1197	P36980	FHR2	CFHR2
16.5814	16.5147	16.4911	17.1029	17.0675	17.0811	16.1925	16.377	16.1391	15.9673	16.0597	16.1529	16.1901	16.2924	16.5848	P37802	TAGL2	TAGLN2
16.5712	16.1854	13.4443	16.4948	13.5062	16.0705	12.6971	14.0538	13.4163	13.22	16.0023	15.8039	16.8935	17.252	17.0679	P38571	LICH	LIPA
15.9385	16.1642	16.0909	12.1037	15.2414	15.7035	15.2943	15.9516	15.2038	15.9485	15.6428	15.3239	14.7665	14.5566	11.6416	P38606	VATA	ATP6V1A
19.5031	19.7669	19.9882	18.6197	18.7328	18.5071	19.4508	19.429	18.6863	19.6564	19.1552	19.471	20.5165	20.6096	20.8876	P38646	GRP75	HSPA9
16.6561	16.8946	16.8338	18.2619	17.9918	18.3212	17.7277	18.2079	14.6718	17.5189	17.4456	17.2604	17.6666	17.8038	17.7129	P39019	RS19	RPS19
19.1491	17.2516	16.1064	12.4361	15.7741	13.1915	14.0822	13.0701	13.7731	12.8996	11.6539	13.3426	13.0158	14.5683	11.9125	P39023	RL3	RPL3
16.7495	16.7311	16.7255	16.234	15.9585	16.1886	15.9924	16.2543	15.923	16.1979	15.8023	14.9141	17.3779	17.0451	17.2342	P39060	COIA1	COL18A1
13.4107	13.6792	15.2912	16.4266	16.5235	16.6038	14.7753	11.9653	12.6565	13.3618	12.0257	13.5206	16.4811	15.8791	16.8316	P40121	CAPG	CAPG
18.2297	18.0155	18.1022	18.5681	18.593	18.6355	18.3055	18.4217	18.3074	18.2966	18.3845	18.3784	19.045	19.0382	19.0374	P40197	GPV	GP5
13.1874	13.1312	12.1527	13.9502	14.6153	11.7043	14.7933	13.1049	15.0458	12.7535	10.8088	13.4483	14.3938	16.3504	15.7014	P40429	RL13A	RPL13A
17.4082	16.4579	16.6399	16.9172	17.1554	17.4766	15.9763	16.1807	12.9588	16.1062	11.8186	16.4536	16.9471	16.513	17.1706	P40925	MDHC	MDH1
17.3433	17.3879	17.281	17.2691	17.2521	17.2106	16.4971	16.5355	16.3004	17.035	16.8992	16.7621	15.8622	15.5421	16.4725	P40926	MDHM	MDH2
14.066	13.9723	12.5736	13.9587	13.5154	12.9115	12.7311	12.8271	13.8751	11.7954	13.1031	11.0469	15.2981	15.1977	15.6653	P41159	LEP	LEP
17.2168	17.3967	17.2237	18.8728	18.8708	18.9355	18.6108	18.4844	18.523	17.7482	17.8446	17.8067	19.2986	19.4759	19.3865	P41218	MNDA	MNDA
19.4586	19.3721	19.256	19.5351	19.5298	19.5617	19.9882	19.8832	19.8003	18.9351	19.0242	18.9552	18.608	18.4486	18.6219	P41222	PTGDS	PTGDS
17.3771	17.1834	17.4436	17.2225	17.4455	17.3764	16.5885	16.4857	16.3861	16.8334	17.0536	16.986	16.8811	16.9577	16.7691	P42357	HUTH	HAL
15.7844	12.758	15.7643	16.2226	16.2327	16.1628	10.6453	15.3534	14.0988	15.697	16.0332	15.8298	16.5893	16.6267	16.9326	P42785	PCP	PRCP
17.3968	17.4317	17.3679	17.201	17.0401	16.8703	17.2072	17.0946	17.2697	17.5253	17.6919	17.473	17.8309	17.6854	17.8403	P43251	BTD	BTD
20.1825	20.2302	20.3211	18.8382	18.8657	18.9094	19.7703	19.7332	19.7323	19.6912	19.6298	19.5934	19.1036	18.8834	19.0227	P43652	AFAM	AFM
16.8765	17.3332	17.5056	13.1445	14.2171	13.2651	13.2934	14.8194	13.493	13.3801	13.5689	12.4833	13.7053	14.273	14.0914	P45378	TNNT3	TNNT3
16.1152	16.0474	16.0623	15.8192	15.9789	15.4987	15.0755	15.903	14.5852	15.6788	15.3639	15.2562	13.6029	13.0236	14.1155	P45880	VDAC2	VDAC2
13.2986	14.7869	15.9	15.1584	14.7151	13.9024	12.8911	13.0454	12.6091	10.7099	11.3699	12.1362	12.7483	12.7685	14.0331	P46459	NSF	NSF
15.48	13.5477	12.2598	16.0175	16.1515	16.287	16.0443	15.7001	13.3561	15.2484	15.0887	12.5368	15.988	13.2756	11.8966	P46776	RL27A	RPL27A
16.5556	17.4185	16.2973	15.4884	15.8032	16.2053	16.5345	16.4751	16.7249	15.9012	15.7286	13.8854	16.4234	12.8173	16.4493	P46782	RS5	RPS5
17.9285	17.8419	17.8255	18.6334	18.6432	18.6402	18.4494	18.4677	18.3901	18.2028	18.191	18.2468	18.2211	18.1966	18.227	P46940	IQGA1	IQGAP1
16.6665	16.5126	16.2708	15.949	14.9155	15.3993	14.9004	14.777	14.2784	14.7741	15.1553	14.5359	15.2411	15.2063	15.3278	P47755	CAZA2	CAPZA2
15.9169	15.8818	15.8143	15.7933	15.7218	16.1188	15.3025	14.9969	15.3724	15.0906	15.7194	15.1773	15.9466	15.8348	16.093	P47756	CAPZB	CAPZB
12.1349	14.8054	14.7142	15.5277	15.7464	15.6569	14.9724	14.82	15.3967	15.0119	14.1412	14.1749	16.1201	16.4622	15.5572	P47914	RL29	RPL29
19.8069	19.8104	19.7504	19.9649	19.9601	20.0559	18.4936	18.4365	18.3835	19.2229	19.1414	19.0841	19.6937	19.8284	19.9185	P47929	LEG7	LGALS7
14.8551	15.7163	16.3303	15.4412	16.337	16.5459	16.5359	16.6975	16.6746	15.6601	15.2914	15.8215	16.7827	16.506	15.976	P48059	LIMS1	LIMS1
18.9166	19.2904	18.2585	17.9663	17.9958	17.9905	18.9916	18.8117	18.6417	18.1202	18.3916	18.3713	17.8999	17.7923	17.902	P48061	SDF1	CXCL12
15.6798	15.2697	16.0005	16.4476	16.6021	16.66	16.3929	16.069	16.0094	15.9343	15.7363	16.0777	17.3225	17.1521	17.021	P48426	PI42A	PIP4K2A
13.9636	13.9926	13.049	12.9883	14.1833	14.4513	12.9094	13.2741	12.8149	13.6327	13.503	14.2423	12.4738	12.8573	12.9104	P48594	SPB4	SERPINB4
15.0174	15.4383	14.4415	14.8229	15.2881	15.6007	13.8108	14.356	14.1486	13.7246	14.7772	14.7027	14.9539	15.0686	13.4667	P48643	TCPE	CCT5
17.1325	16.9813	17.2261	13.585	14.2005	12.8637	15.6463	15.8738	15.5828	19.2825	19.2964	19.1492	17.9883	18.252	18.3374	P48668	K2C6C	KRT6C
15.5034	16.4559	16.4104	16.2523	16.2498	16.3673	15.726	15.3632	16.1698	14.8372	15.3822	16.6013	16.5324	15.8809	17.3041	P48735	IDHP	IDH2
18.7027	18.6645	18.7666	18.6849	18.5996	18.703	18.826	18.7764	18.9719	18.5713	18.4969	18.5628	18.7984	18.8526	18.6297	P48740	MASP1	MASP1
16.7146	16.5326	16.2819	17.0163	16.925	17.3252	16.9436	16.9476	16.7305	17.0957	16.4904	16.4931	16.5573	16.4998	16.4597	P48745	CCN3	CCN3
17.8051	17.7666	17.7058	12.1671	13.0058	12.0988	15.954	10.7606	12.5939	11.3407	12.8557	12.4117	12.7911	14.0795	12.3044	P48788	TNNI2	TNNI2
13.4772	12.5977	12.8889	15.0127	15.1783	12.3709	15.8361	12.3664	12.6014	12.2545	11.6358	11.6879	13.5546	13.2526	12.9102	P49327	FAS	FASN
16.5112	15.7934	16.6074	16.4471	16.7757	13.6188	17.1666	17.039	17.0065	16.8649	16.2574	16.3582	11.7014	18.0706	17.728	P49368	TCPG	CCT3
20.2877	20.7796	21.0156	20.9243	20.6971	20.9171	20.85	20.8651	20.953	20.9098	20.1206	20.0951	22.5498	22.1519	22.0224	P49411	EFTU	TUFM
16.1128	15.952	16.1625	15.7277	15.9202	16.0026	15.7653	15.3316	15.2663	16.3899	16.0239	16.1174	15.9753	15.6248	15.9452	P49720	PSB3	PSMB3
17.4624	17.1505	16.7252	16.9404	17.0407	16.85	16.4851	12.7937	15.8661	16.4317	16.7213	16.5706	16.6415	16.5285	16.5383	P49721	PSB2	PSMB2
17.4581	17.4336	17.5149	16.137	16.16	16.5468	16.6875	16.9678	16.7708	16.565	16.2141	16.2505	16.633	16.7177	16.1869	P49747	COMP	COMP
11.863	15.3053	15.2285	15.5654	15.2756	15.2745	13.869	13.663	13.2749	14.82	11.1405	11.4191	13.8513	11.5652	13.9518	P49773	HINT1	HINT1
17.4708	17.8152	17.8196	17.0909	17.0884	17.1662	17.4138	17.3085	17.3519	17.2674	16.9758	17.4934	16.8835	16.9692	16.5965	P49862	KLK7	KLK7
21.0951	21.0156	20.9171	21.3538	21.4775	21.417	22.3045	22.4751	22.4751	21.1704	21.1765	21.2006	21.8461	21.9672	21.5309	P49908	SEPP1	SELENOP
22.0983	22.3778	22.4701	21.9171	21.9061	21.8876	22.1886	21.7836	21.9672	21.632	21.4273	21.4972	22.5189	22.5662	22.1457	P49913	CAMP	CAMP
17.6442	17.7099	18.1331	17.0771	17.0362	11.703	18.4729	18.3993	18.8469	18.0433	17.8823	18.1618	17.7751	12.3816	17.7049	P50238	CRIP1	CRIP1
15.851	15.5991	15.5043	16.0262	15.4057	16.0791	15.5813	15.3276	14.9725	15.6076	15.82	15.2947	14.8321	15.1391	15.1717	P50395	GDIB	GDI2
15.5077	15.5504	15.2208	13.4342	15.8516	15.4933	13.1425	13.5627	15.3564	14.7648	14.5929	15.1327	15.962	16.0603	15.8682	P50452	SPB8	SERPINB8
15.9391	15.652	15.7589	16.4146	16.5684	16.6662	16.4779	16.4677	16.2889	15.8172	15.9619	15.6224	16.5831	16.6634	16.7349	P50502	F10A1	ST13
16.155	16.0699	16.4021	16.9595	17.0261	17.4932	16.104	16.225	16.4747	16.5926	16.4923	16.5174	17.0708	17.1011	16.7621	P50552	VASP	VASP
15.6764	15.1866	15.4909	16.3976	16.6214	16.3606	16.3445	16.2025	16.2964	15.3707	15.8008	15.3239	15.9658	15.9051	16.1391	P50914	RL14	RPL14
14.0931	14.8973	15.1549	15.5364	15.8988	12.9512	15.7841	14.0759	13.935	16.0538	12.7712	12.0549	15.5986	15.7006	15.6018	P50990	TCPQ	CCT8
12.0048	15.2567	13.6971	16.3489	16.3432	16.2442	14.8449	15.0932	15.0519	14.7768	14.5392	14.194	16.1331	16.203	16.4379	P50991	TCPD	CCT4
15.5375	15.5048	15.4208	13.8729	11.3991	13.7442	12.1808	13.8877	12.6742	12.174	15.2333	15.3071	13.5858	16.487	16.5164	P51148	RAB5C	RAB5C
16.4362	16.4653	16.7866	17.0681	17.2134	17.2354	16.5574	15.9902	16.3793	16.2325	16.7156	16.3875	17.1651	17.2117	17.3832	P51149	RAB7A	RAB7A
18.0477	17.9331	17.5896	17.3431	17.1966	17.1062	18.2213	18.1505	18.1316	17.5026	17.7273	17.5579	18.2108	18.2328	18.3904	P51649	SSDH	ALDH5A1
14.3642	14.3097	14.1701	14.131	14.1731	14.5177	15.0577	14.7851	13.5772	14.5765	13.8651	14.4195	14.4884	15.639	14.1115	P51659	DHB4	HSD17B4
17.5769	17.5993	18.1769	19.2546	19.1648	19.611	17.9434	18.267	18.4616	17.291	17.7043	17.4075	17.4882	17.6098	12.0398	P51665	PSMD7	PSMD7
19.8587	19.8636	19.778	19.1455	19.2834	19.3758	19.627	19.5978	19.4442	19.3125	19.298	19.3179	19.4314	19.3537	19.5165	P51884	LUM	LUM
12.8966	12.8018	14.3387	13.5109	13.3525	14.1746	14.3452	12.4527	13.3197	12.3768	14.026	12.0679	14.0618	13.3091	13.4377	P51991	ROA3	HNRNPA3
16.7441	16.8879	16.6962	12.1576	12.9711	13.462	12.8352	12.2228	11.4998	13.3473	14.4999	12.8168	13.5575	13.596	13.0029	P52179	MYOM1	MYOM1
14.7616	15.9616	14.631	15.2289	15.2324	15.6073	15.338	15.3274	14.2983	15.0639	14.9095	15.358	16.0469	15.9911	15.6376	P52209	6PGD	PGD
15.8413	15.8606	15.6352	15.4443	13.9722	13.5771	12.2742	13.6152	12.8117	12.2594	12.1395	14.8078	11.6487	13.5405	14.1714	P52292	IMA1	KPNA2
12.452	12.5056	12.8955	12.5589	13.3456	12.0546	13.644	10.9526	12.1976	18.858	11.5911	11.7242	14.4792	15.6775	13.8263	P52790	HXK3	HK3
16.8326	16.6723	16.5292	17.1701	17.0143	17.2426	16.245	16.2206	16.0334	16.201	16.3527	16.4181	16.9074	16.6498	16.8857	P52907	CAZA1	CAPZA1
16.0121	16.1498	13.6849	12.6652	15.8172	12.2824	13.7348	13.3473	12.1826	11.7191	11.3848	14.5202	12.4286	12.3122	13.5999	P53004	BIEA	BLVRA
17.07	16.955	17.1762	17.3948	17.5815	17.2837	17.8089	17.731	17.7528	17.272	17.3646	17.242	16.9582	16.7927	16.8576	P53634	CATC	CTSC
18.5899	17.8978	18.3854	13.0917	13.3693	12.5204	11.9315	14.4887	11.4701	12.786	12.4397	12.5778	12.4958	12.7417	15.6637	P54296	MYOM2	MYOM2
14.9231	14.3649	14.9446	15.8383	15.9891	15.8762	16.012	15.5077	15.7159	14.4696	14.965	14.9672	12.8168	12.2258	12.7276	P54578	UBP14	USP14
14.2872	13.5579	13.2351	14.6359	13.7719	12.6215	13.2888	12.264	14.2851	15.2717	11.6194	12.9693	12.5449	11.5047	12.9868	P54920	SNAA	NAPA
21.7348	21.6843	21.6843	21.4476	21.5731	21.6714	21.7796	21.8346	21.5498	21.4676	21.5915	21.3645	21.8538	21.8727	22.0918	P55056	APOC4	APOC4
22.6843	22.7203	22.7223	23.1379	23.019	22.9619	22.3592	22.1612	22.2273	22.695	22.7634	22.7119	23.3239	23.5285	23.2821	P55058	PLTP	PLTP
16.9466	16.778	16.9155	16.5236	16.3863	16.3822	16.4367	16.2159	15.9531	16.0433	16.5146	16.1575	16.4527	16.4325	16.331	P55072	TERA	VCP
17.8385	17.8773	17.9309	17.8093	17.7432	17.9424	17.5921	17.6151	17.3702	18.2187	18.0158	18.0085	18.6664	18.3676	18.3929	P55103	INHBC	INHBC
18.42	18.4455	18.4093	18.8588	18.8979	18.9296	19.7017	19.7747	19.7602	18.1223	18.1876	18.1387	18.6286	18.7925	18.6827	P55145	MANF	MANF
15.0929	13.2495	15.2734	16.0875	16.1602	16.0293	16.1475	16.2508	16.112	15.0906	12.1571	10.9726	16.2482	16.2545	16.4205	P55209	NP1L1	NAP1L1
18.9694	18.9551	18.9108	18.8226	18.7482	18.8985	19.7673	19.6799	19.6452	18.7428	18.5646	18.5586	17.8143	17.8445	17.9079	P55774	CCL18	CCL18
15.2978	15.3624	15.246	15.0097	15.439	15.7966	14.802	14.8159	14.9911	15.219	15.3266	15.3754	14.9988	15.376	15.2853	P55786	PSA	NPEPPS
17.3853	17.4448	17.1863	17.3282	16.9798	17.1838	16.8409	17.3818	16.2333	17.3856	16.9148	16.9362	16.583	17.0508	17.1749	P56537	IF6	EIF6
17.1775	17.5114	17.543	17.4374	17.537	17.6638	15.6867	15.9147	15.9224	17.6148	17.6865	17.6489	17.7029	17.6731	17.5782	P58107	EPIPL	EPPK1
16.327	16.5821	16.5211	16.1726	16.7667	16.6962	16.6672	16.7098	16.5904	16.5653	16.8736	16.3793	16.8517	16.7854	16.4766	P58166	INHBE	INHBE
19.4303	19.5925	19.5856	19.8956	20.002	20.0292	18.7044	18.8311	18.6204	19.5135	19.3763	19.2445	20.6886	20.6006	20.6971	P58335	ANTR2	ANTXR2
24.7796	25.0148	25.1332	25.1871	25.1833	25.019	24.5404	24.604	24.848	24.976	24.6703	25.1095	25.141	24.9406	24.895	P59666	DEF1	DEFA1
15.3579	15.2116	13.4811	11.968	15.3434	13.3458	13.3123	12.5282	12.3069	11.8273	13.4331	13.4732	14.4646	16.3141	15.5339	P59998	ARPC4	ARPC4
19.1264	19.1286	19.1542	17.8663	18.2473	17.8848	17.18	17.1714	17.1826	17.5148	17.5719	17.3953	17.3055	17.5737	17.3645	P60174	TPIS	TPI1
16.2357	16.1425	16.2733	14.2025	13.6674	12.5895	14.5622	14.7977	14.3968	13.8679	11.3058	14.9005	14.152	13.9022	14.1663	P60369	KR103	KRTAP10-3
18.2694	18.2185	18.2687	19.034	19.1497	19.186	19.5743	19.4944	19.559	18.6105	18.7146	18.6718	19.3575	19.4027	19.3745	P60660	MYL6	MYL6
17.3889	17.334	17.1752	17.4708	17.3652	17.4468	17.3371	16.9687	16.8629	17.0157	16.9496	17.1556	17.3677	17.4403	17.5908	P60842	IF4A1	EIF4A1
16.2957	16.4315	16.1324	12.2098	13.3435	15.1804	16.4964	15.6731	16.9578	15.6443	16.1399	15.9694	16.4631	16.1223	16.4478	P60866	RS20	RPS20
13.7119	12.1795	13.7677	17.0613	12.4548	12.6037	16.5926	12.889	12.9081	13.23	14.2663	13.8047	16.6246	16.3018	13.5476	P60891	PRPS1	PRPS1
16.81	16.7851	16.5247	16.8572	16.7884	16.6491	16.3483	15.6128	16.2553	16.2389	16.2577	16.0943	16.7297	15.8007	16.5595	P60900	PSA6	PSMA6
15.6342	15.287	16.3032	16.3824	16.7751	16.1434	15.7141	14.0648	17.6383	17.1301	16.2844	16.1482	16.9329	17.2509	16.105	P60953	CDC42	CDC42
15.9615	16.7287	16.1573	16.7222	16.2291	17.0781	16.2979	16.5304	16.1875	15.6344	16.1775	16.2689	15.6859	15.9952	15.912	P60981	DEST	DSTN
17.6167	17.9748	18.0285	17.6286	17.6084	18.2058	17.7781	17.6406	17.8368	17.5375	17.8204	17.8675	17.8733	17.6643	12.7771	P60985	KTDAP	KRTDAP
14.6525	16.5123	16.4415	16.7748	16.8434	16.9611	16.7418	14.807	12.411	16.0187	15.9483	15.8598	17.1318	16.5888	17.2747	P61006	RAB8A	RAB8A
16.6973	16.2996	16.5915	17.1654	16.2113	16.819	16.0133	15.7584	16.0277	16.1936	16.3108	16.0364	16.8709	16.8022	17.0042	P61019	RAB2A	RAB2A
13.7694	13.2276	16.5125	16.3238	16.7798	16.0437	13.0747	14.1429	13.9376	16.5815	15.5419	14.9271	15.8376	16.096	16.4887	P61026	RAB10	RAB10
16.0404	15.4535	14.4454	15.5762	12.8937	15.038	11.9688	12.913	11.9471	11.5047	13.3015	12.325	12.7303	13.5285	12.6871	P61088	UBE2N	UBE2N
14.6445	11.1619	12.0369	15.1175	13.5941	12.2251	11.2931	13.5204	14.1719	14.5646	13.2008	13.1542	15.4696	15.9012	15.7566	P61106	RAB14	RAB14
15.401	15.6893	15.5122	14.9819	15.2063	15.6303	15.769	12.3933	11.1119	14.7709	15.3857	11.8089	15.1368	15.8016	15.7978	P61158	ARP3	ACTR3
15.4159	15.2321	14.8667	14.1955	14.612	15.3034	14.645	14.4008	13.0392	12.9286	14.4773	11.9341	15.2867	15.3299	15.2933	P61160	ARP2	ACTR2
18.7641	18.7344	18.8008	18.3797	18.3609	18.336	18.621	18.5245	18.2921	18.4226	18.5174	18.4649	18.9653	18.9724	18.8922	P61224	RAP1B	RAP1B
12.0994	13.2451	11.286	15.5332	16.005	14.2727	13.3781	11.7076	13.1456	12.0095	13.1679	11.4708	12.9466	15.6106	15.3177	P61247	RS3A	RPS3A
16.8241	16.6416	16.2236	15.9066	15.9701	15.7364	16.6821	16.0958	15.7688	15.6775	14.9986	15.8677	16.5986	16.1561	16.7811	P61586	RHOA	RHOA
16.6082	16.0992	15.584	16.3894	16.3678	16.271	16.0319	16.0269	15.6481	15.7811	15.716	15.1272	15.9537	15.8124	12.8531	P61604	CH10	HSPE1
25.7568	25.8623	26.0169	26.9539	26.9869	26.9428	27.2891	27.2262	27.2262	26.0793	26.0317	26.0732	23.391	23.2821	23.3645	P61626	LYSC	LYZ
17.8092	18.0081	18.1425	17.7171	17.7535	17.8186	17.6924	17.5467	17.5248	18.0177	17.957	17.7337	18.0845	18.1993	18.0145	P61769	B2MG	B2M
15.8041	15.5541	15.725	14.9115	15.3063	15.6973	15.5772	16.2016	16.1088	14.5937	14.7017	14.0045	15.8793	15.2304	15.381	P61916	NPC2	NPC2
15.4266	14.8711	14.9771	16.483	16.3175	16.5272	16.6913	16.9103	16.9514	15.8086	16.0856	15.8705	16.6141	16.4612	16.248	P61978	HNRPK	HNRNPK
16.1701	16.3034	16.3995	15.9215	16.0357	16.1215	14.9409	15.777	15.3371	14.9146	14.9183	14.7196	15.6599	15.6608	15.7089	P61981	1433G	YWHAG
18.596	16.6921	16.8613	12.8108	19.1893	17.8016	13.0826	13.2738	16.6744	17.2471	17.8151	12.4023	17.5454	13.5377	17.3168	P62081	RS7	RPS7
15.3249	15.009	15.1373	15.7915	15.9223	15.6166	16.006	15.7197	15.835	14.9686	14.8807	15.1377	16.1088	15.9416	16.1857	P62241	RS8	RPS8
16.8815	17.1464	17.0161	16.721	16.8691	17.0355	16.0829	16.0018	16.1519	15.8738	12.5414	16.0957	16.6457	16.8313	16.5699	P62258	1433E	YWHAE
16.0724	16.5358	16.7364	16.128	16.2008	16.1411	16.1067	16.11	16.0908	16.1003	15.6515	15.9791	17.3264	17.0495	17.107	P62263	RS14	RPS14
16.4232	16.4607	16.1997	16.4439	16.5627	16.6623	16.0059	16.1762	16.3945	15.8869	16.3724	16.0729	14.5003	17.369	15.0822	P62269	RS18	RPS18
16.3064	16.2258	16.1551	16.1648	15.9937	16.2165	16.3005	16.0633	13.5563	15.3857	15.0414	15.8151	15.0405	14.7394	13.9811	P62277	RS13	RPS13
17.1726	16.9396	16.7876	15.5441	16.2946	17.8013	17.5854	17.4729	18.0217	16.3677	15.2872	12.4573	18.7893	18.8748	11.7096	P62280	RS11	RPS11
17.7303	13.5004	16.6246	15.2488	15.858	15.5724	15.3777	15.8124	16.3723	12.1786	11.6375	13.0165	11.8688	13.2414	14.4116	P62424	RL7A	RPL7A
17.0338	12.9362	14.9414	11.8242	15.2313	16.1422	12.5061	12.4306	16.1212	15.3634	15.8133	13.969	15.4546	13.6937	16.0075	P62701	RS4X	RPS4X
14.7726	15.0278	15.3722	16.222	16.0384	15.9625	15.7927	15.38	15.4248	14.6367	14.8607	14.102	15.2186	15.9966	16.0829	P62750	RL23A	RPL23A
14.2758	15.2784	15.2678	15.7031	15.9232	15.8538	14.8886	11.8965	15.3419	14.76	14.8311	15.2812	12.283	13.4581	12.9227	P62753	RS6	RPS6
20.5545	20.5915	20.4972	20.68	20.5545	20.7056	20.4375	20.5356	20.4067	20.0426	20.1946	20.1457	21.002	20.9601	21.0691	P62805	H4	H4C1
18.0542	18.0466	17.9167	18.6939	18.7206	18.8528	19.0748	19.1538	18.7886	18.2355	18.3856	18.2416	18.3198	18.1262	18.439	P62826	RAN	RAN
15.9558	15.2376	14.97	16.542	16.0863	15.4476	15.2625	15.1188	15.0981	15.0892	14.8765	11.3283	15.5481	15.5103	15.6107	P62829	RL23	RPL23
15.0215	15.025	14.8753	15.9051	15.9277	15.4807	14.1565	14.9157	14.9049	14.7399	15.0862	14.6594	15.9396	15.7044	16.1623	P62857	RS28	RPS28
15.6394	16.2677	16.4739	12.6757	12.6331	15.3516	12.6048	13.1754	15.8582	15.4388	15.6114	15.5714	13.4737	13.077	15.432	P62873	GBB2	GNB2
15.6972	15.7833	15.2609	16.0427	14.8504	15.6595	15.8547	15.4096	15.6025	12.3205	11.3723	12.7464	15.2777	15.5481	16.3244	P62888	RL30	RPL30
17.837	18.1592	18.2932	12.6563	17.9368	17.7128	12.8095	11.373	12.705	13.0084	17.8189	11.9028	18.5393	18.1517	12.5254	P62899	RL31	RPL31
14.3806	12.7401	13.7392	13.5006	14.6743	12.7461	13.6339	13.8921	12.5325	13.4476	11.5578	12.7012	12.0062	12.5607	14.2797	P62913	RL11	RPL11
15.7527	15.6811	15.6424	16.8047	16.3845	16.9109	13.4726	11.8538	14.2012	14.6009	12.2703	12.4189	17.0396	16.6125	13.6198	P62917	RL8	RPL8
18.1515	17.9287	17.7903	17.9571	17.8905	17.6888	17.5385	17.343	17.1777	16.903	17.009	16.8952	17.1594	17.1735	17.3767	P62937	PPIA	PPIA
15.236	13.7958	12.3448	12.8699	15.9466	12.7733	15.2963	14.4642	12.6694	12.4938	11.6966	12.8699	12.8919	13.9794	13.6515	P62942	FKB1A	FKBP1A
19.5028	19.7218	19.6517	19.5697	19.4016	19.6968	18.5594	18.7564	18.8471	19.9459	19.7862	19.6552	19.4964	19.3912	19.5694	P62979	RL40	RPS27A
17.1106	17.215	17.0427	17.5169	17.6799	17.5141	17.3955	17.329	17.5333	17.4286	17.2005	17.3237	17.491	17.511	17.5979	P63000	RAC1	RAC1
18.2542	18.1384	18.3064	18.1778	18.1199	17.5607	16.8994	16.7785	17.0584	17.0048	17.1337	17.1334	18.0423	17.8507	17.763	P63104	1433Z	YWHAZ
12.8343	13.7646	12.7975	14.9717	14.6696	14.2365	14.0758	14.3226	13.921	13.1317	13.2159	12.614	14.496	14.7165	14.2973	P63162	RSMN	SNRPN
12.7917	16.1884	16.1419	12.9907	12.9957	14.853	11.9213	13.1555	13.5035	11.9702	11.7233	12.3513	13.9036	12.7717	13.7087	P63167	DYL1	DYNLL1
16.5555	16.105	16.4984	16.5149	17.0953	16.8581	16.9654	16.7665	16.7154	16.296	15.8756	15.7692	16.5355	16.1267	16.3629	P63241	IF5A1	EIF5A
15.6322	16.0127	16.3717	16.9358	16.9093	17.0042	16.1539	15.8228	16.3353	15.2641	15.3514	15.5349	16.5213	16.0515	16.0503	P63244	RACK1	RACK1
21.8576	21.8689	21.9495	21.9459	22.0559	21.953	21.0493	20.8802	21.0691	20.9243	21.0756	21.1269	22.2243	22.1174	22.1795	P63261	ACTG	ACTG1
15.4961	15.0138	15.1233	12.6501	14.5055	14.9529	13.1974	13.1572	12.2883	12.5334	14.081	11.6406	13.7332	12.9817	17.0888	P63316	TNNC1	TNNC1
13.6751	14.3022	14.465	14.6394	14.8018	14.7836	11.8192	13.8875	11.6288	11.6579	12.2673	12.1525	14.0894	12.924	13.4081	P67936	TPM4	TPM4
17.6042	17.0635	16.9154	17.5533	17.2644	17.1414	13.3232	13.3068	14.97	16.8062	16.8953	16.6334	16.0678	13.281	14.5248	P68032	ACTA	ACTA2
24.3101	24.4923	24.3511	22.9899	23.1269	23.0139	22.2736	22.2066	22.0918	22.4923	22.3565	22.2621	22.821	22.7876	22.8269	P68032	ACTS	ACTA1
20.2302	19.9601	20.0426	20.2764	20.4375	20.4375	19.537	19.6175	19.3885	19.3944	19.478	19.1899	19.7455	19.7907	19.9301	P68104	EF1A1	EEF1A1
20.3857	20.1704	20.0559	20.2185	20.0821	20.0951	19.3925	19.3485	19.2289	18.9906	19.0443	19.0129	19.6114	19.6886	19.6903	P68363	TBA4A	TUBA4A
18.8199	18.7098	18.5493	19.1543	18.9771	19.0549	18.4316	18.3188	18.2751	17.8825	17.9389	17.8901	18.5129	18.5366	18.4736	P68371	TBB5	TUBB
17.3934	17.5085	17.3029	17.6839	17.627	17.6076	17.0044	16.9915	16.8321	16.7871	16.8651	16.6102	17.0361	16.992	17.3014	P68371	TBB4B	TUBB4B
22.58	22.5823	22.5427	22.1206	22.0559	22.0789	22.0918	22.2006	22.0493	21.8839	21.8839	21.7348	21.9316	21.8614	21.9207	P68871	HBB	HBB
20.8651	20.8651	20.8113	20.4476	20.3752	20.3321	20.1457	20.0156	20.1581	19.7699	19.8606	19.8772	20.0426	20.0156	20.0292	P69905	HBA	HBA1
16.9844	15.6439	15.0469	13.0431	15.9992	13.8385	12.568	11.858	12.8579	13.7701	12.2543	12.8295	13.1293	14.3833	12.557	P78371	TCPB	CCT2
14.5044	11.1804	14.7415	11.7758	12.1905	14.1799	13.8092	11.6049	12.578	10.7199	12.5673	13.9846	15.764	15.539	15.1994	P78385	KRT83	KRT83
17.6994	17.9035	17.8567	17.052	16.7101	16.9411	15.8693	16.0961	16.2671	16.2752	15.4285	15.8372	19.8438	19.8757	19.6645	P78386	KRT85	KRT85
14.5928	14.6995	14.4491	15.3499	15.1537	15.0449	14.82	15.0176	14.6028	14.6071	12.5291	14.663	15.4175	15.8546	16.0312	P78417	GSTO1	GSTO1
18.064	18.0113	18.0181	18.0749	18.0558	18.1237	17.3209	17.1913	17.2627	17.0256	17.1169	17.1735	17.7044	17.7192	17.7411	P78509	RELN	RELN
20.0426	20.0691	20.0951	19.7267	19.6946	19.7317	19.8787	19.732	19.6572	19.602	19.5747	19.5492	20.1206	20.1457	20.2989	P80108	PHLD	GPLD1
17.9847	17.6638	17.8961	17.7559	17.5999	17.8628	17.8607	17.8508	17.7701	17.8811	17.7311	17.6797	17.907	17.937	17.9587	P80188	NGAL	LCN2
18.7563	18.5728	18.4918	19.9631	20.002	20.1079	19.0995	19.4353	19.4388	19.159	19.3056	18.8403	19.6258	19.6186	19.6783	P80511	S10AC	S100A12
21.1079	21.2125	21.0292	22.2185	22.2736	22.2821	21.5309	21.632	21.2006	21.343	21.4221	21.2302	21.0886	21.0951	21.1886	P81605	DCD	DCD
19.0097	18.6869	18.613	19.045	19.0114	18.9881	18.6275	18.4199	18.398	18.4992	18.7253	18.3811	19.5842	19.6186	19.5694	P84077	ARF1	ARF1
15.6883	14.8306	15.3569	15.3851	13.6738	14.6461	14.837	14.969	14.323	14.9622	14.6375	11.9268	12.0203	16.0751	14.9738	P84085	ARF5	ARF5
15.2436	15.1178	12.6498	15.5571	15.2229	15.6783	13.0381	14.0913	11.8842	12.8547	12.6683	12.4872	13.5621	13.2041	13.5972	P98095	FBLN2	FBLN2
16.8718	16.7665	16.8878	17.311	17.2833	17.2067	15.7509	15.4233	15.8573	15.149	15.3536	15.2831	16.9377	16.7492	17.6429	P98160	PGBM	HSPG2
16.0624	15.4226	15.5807	16.7124	16.5957	16.7065	14.9976	15.4491	14.4587	15.1164	15.6631	15.4036	16.1924	16.2505	16.4589	Q00610	CLH1	CLTC
16.0661	15.4629	14.9115	15.331	15.1945	14.6369	15.8664	15.653	15.3101	13.3835	12.4881	11.0491	15.3804	15.4696	15.3159	Q00688	FKBP3	FKBP3
14.7784	15.0983	14.8571	15.7361	15.8802	15.9081	15.6867	15.9401	15.8474	15.0746	14.877	14.5101	14.7403	14.6545	15.2807	Q00839	HNRPU	HNRNPU
16.4913	16.61	16.7716	17.7246	17.6681	17.7039	18.1804	17.9486	17.9882	16.7819	16.6499	16.7304	18.007	17.9222	17.9006	Q01082	SPTB2	SPTBN1
16.0208	13.1852	12.3338	16.0353	15.1874	15.8888	12.445	15.4746	10.9012	12.1015	12.551	13.9739	12.791	12.8294	11.2467	Q01105	SETLP	SET
18.851	19.0009	19.0295	18.6078	18.7075	18.6897	18.2804	18.1011	18.1934	18.3316	18.309	18.2397	19.668	19.5768	19.6114	Q01469	FABP5	FABP5
17.3035	17.2535	17.3283	17.6456	17.7521	17.8677	17.4278	17.4894	17.7439	17.0877	17.1663	17.0574	18.3111	18.4099	18.0153	Q01518	CAP1	CAP1
18.2899	18.4271	18.0184	18.159	18.3614	18.3053	18.4785	18.7248	18.5122	18.1125	18.3257	18.6242	18.7472	18.8361	18.6355	Q01523	DEF5	DEFA5
16.5722	16.5007	12.4646	17.4176	17.5165	17.5956	13.4299	16.0428	16.2648	15.0379	16.199	16.7273	11.3195	17.2479	16.9379	Q01546	K22O	KRT76
20.7955	20.8802	20.9243	20.9882	21.0224	21.0821	20.0156	19.8438	19.8651	20.7307	20.6971	20.8346	20.4375	20.3645	20.4874	Q02413	DSG1	DSG1
20.4874	11.7645	19.5501	17.9708	19.9215	20.2877	18.6859	17.9477	20.9601	21.8689	20.8191	15.7382	18.9699	16.1178	19.5413	Q02878	RL6	RPL6
19.8854	20.2419	20.2185	19.8045	19.7888	19.8106	21.1015	21.0493	21.0625	19.4878	19.3138	19.6305	20.3321	20.5069	20.3101	Q03591	FHR1	CFHR1
22.5638	22.6584	22.5869	22.821	22.7286	22.7975	21.4626	21.5685	21.5165	23.391	23.2821	23.4676	22.5141	22.5522	22.4451	Q04695	K1C17	KRT17
18.3706	18.2943	18.4139	17.737	17.8166	17.511	18.5903	18.4139	18.3848	17.758	17.7751	17.8695	17.9329	18.0276	17.8532	Q04756	HGFA	HGFAC
13.8577	11.5417	16.173	15.9216	15.5398	14.7583	12.6732	12.4041	12.9468	12.7769	13.3431	12.4254	17.7842	17.0893	17.8901	Q05639	EF1A2	EEF1A2
20.2185	20.0691	20.1206	20.0474	20.1825	20.2066	20.4576	20.5545	20.5915	19.9459	19.9272	19.7955	20.4775	20.3101	20.4273	Q06033	ITIH3	ITIH3
15.5598	15.5813	15.7307	16.7063	16.9157	16.962	17.3641	17.2947	17.4367	16.0763	16.2627	16.8455	16.6602	16.3245	16.6927	Q06187	BTK	BTK
14.5911	14.8886	12.7524	15.9904	16.2471	16.1381	16.6417	12.9995	12.8501	12.5401	14.3782	11.5681	16.3184	16.6516	16.5509	Q06323	PSME1	PSME1
15.5063	15.2531	16.1163	12.3781	13.5124	14.818	16.0703	11.8239	13.7433	10.4538	15.5168	14.8885	14.9451	14.2092	15.3816	Q06481	APLP2	APLP2
20.0691	19.9742	20.1079	20.0587	20.1206	20.1332	19.3224	19.36	19.1853	19.7699	19.7775	19.9039	19.7323	19.8515	19.8034	Q06830	PRDX1	PRDX1
18.3967	18.3709	18.5029	17.7284	18.4508	18.1395	17.9154	17.8716	17.6578	17.3439	18.1062	18.2169	19.0529	18.7829	16.7913	Q07020	RL18	RPL18
14.3757	15.6772	15.0895	12.1073	13.8023	11.9778	14.7476	15.1316	14.595	13.1912	12.687	11.9929	17.9171	17.9418	17.8616	Q07507	DERM	DPT
14.9596	14.0942	15.1273	14.773	12.6713	16.1041	15.7406	14.9713	15.5816	11.9129	14.2047	14.7677	16.2294	16.4489	15.9219	Q07960	RHG01	ARHGAP1
18.8338	18.7043	18.7116	16.9846	16.9058	17.2554	16.2169	16.3151	16.2989	15.4439	16.0187	16.4021	17.2803	17.0934	17.2022	Q08043	ACTN3	ACTN3
18.9019	19.0126	19.051	18.7356	18.7964	18.7346	18.4035	18.2065	18.2294	18.4867	18.3709	18.5328	18.5996	18.6593	18.6274	Q08188	TGM3	TGM3
17.3799	16.8701	16.004	17.0738	14.8786	12.3863	16.9878	16.8485	17.3581	17.3917	17.8803	17.3201	10.9453	12.224	14.4582	Q08211	DHX9	DHX9
12.1267	15.8974	15.9019	15.9133	16.1338	15.7743	15.6207	15.3736	15.1255	16.0026	15.4279	15.4577	16.7477	16.6987	17.0522	Q08257	QOR	CRYZ
20.2302	20.2419	20.2877	18.3728	18.3491	18.4271	20.1457	20.2989	20.1206	19.6678	19.5174	19.5017	21.4118	21.4221	21.5869	Q08380	LG3BP	LGALS3BP
20.5638	20.5069	20.5915	20.6006	20.654	20.6628	19.8921	19.8697	20.0156	20.5261	20.4874	20.5261	20.2419	20.2989	20.1457	Q08554	DSC1	DSC1
18.3067	17.9273	17.9448	18.381	18.5241	18.5517	17.838	17.9616	17.7592	17.7903	17.7229	17.6686	17.111	17.3627	17.1207	Q09666	AHNK	AHNAK
11.5736	14.1123	12.9852	14.4133	14.6512	13.694	14.4284	13.4519	13.8091	13.2094	11.8738	13.6106	14.6184	14.4941	14.9038	Q10469	MGAT2	MGAT2
19.0517	19.8282	19.7923	19.1918	19.5072	20.4476	20.5731	19.3042	19.383	17.4713	21.2593	21.2933	18.3157	19.4364	18.6003	Q12794	HYAL1	HYAL1
12.4463	15.2581	11.9709	15.8174	15.8333	15.9878	15.5162	16.2831	16.2581	15.2224	11.3467	15.2686	15.7677	13.2909	15.1972	Q12797	ASPH	ASPH
17.1441	17.4619	17.4788	16.6442	16.9422	16.6194	17.0396	17.0067	17.0232	17.4084	17.3535	17.3376	18.144	17.8816	17.9091	Q12805	FBLN3	EFEMP1
17.4171	17.2338	16.8118	18.0562	17.769	18.4617	18.6549	18.4871	18.6114	17.4216	17.5074	16.8122	16.1398	17.4412	16.9166	Q12904	AIMP1	AIMP1
16.7572	15.8989	15.5568	14.6562	13.786	13.7544	14.5182	12.4985	14.3379	13.2012	12.2179	13.4438	13.7772	11.9935	11.667	Q12905	ILF2	ILF2
15.75	14.9842	15.555	15.6872	15.1648	15.151	15.7814	16.0438	15.9184	15.3193	15.5672	15.421	16.4178	16.5632	16.5582	Q12906	ILF3	ILF3
20.5638	20.5261	20.5638	20.7955	20.8876	20.85	20.3752	20.3645	20.6006	20.7876	20.714	20.9171	20.895	20.9316	20.6628	Q12907	LMAN2	LMAN2
18.5462	18.5567	18.399	18.7757	18.7023	18.6511	18.4453	18.2273	18.3914	18.4805	18.7054	18.5741	18.7174	18.6764	18.8273	Q13093	PAFA	PLA2G7
21.5592	21.5961	21.7756	21.1079	21.2821	21.2764	21.1642	21.2361	21.2125	20.4476	20.6006	20.7955	21.6453	21.7512	21.632	Q13103	SPP24	SPP2
20.3645	20.3538	20.4273	20.6886	20.8034	20.7056	21.823	21.8538	21.7955	21.1946	21.1581	21.1332	20.3211	20.343	20.4476	Q13201	MMRN1	MMRN1
17.2705	17.0595	16.9492	18.6002	18.7481	18.7566	19.3385	19.3711	19.3305	17.5642	17.4999	17.5614	18.5224	18.616	18.5318	Q13217	DNJC3	DNAJC3
16.52	15.3744	14.525	15.1917	11.6822	14.639	10.2799	13.5112	15.2289	12.4935	13.9485	14.3447	14.7438	15.4992	15.2326	Q13228	SBP1	SELENBP1
19.9742	19.9459	20.0292	18.822	18.9173	18.9752	19.9742	19.8832	19.853	19.595	19.6178	19.6011	19.64	19.5768	19.5694	Q13231	CHIT1	CHIT1
13.8758	14.9154	14.5022	14.7706	14.5439	14.6863	15.5243	14.7496	14.5854	15.2088	14.6547	14.979	14.7458	14.8681	15.845	Q13361	MFAP5	MFAP5
12.0115	12.0126	11.2059	13.7649	13.9921	12.9129	14.1419	13.0822	14.2981	12.3826	11.3733	12.8464	14.8105	14.5443	14.8701	Q13404	UB2V1	UBE2V1
15.6202	15.7463	15.3398	15.0582	14.9564	14.9927	14.7838	15.2268	15.1063	12.4731	12.1506	14.513	15.9526	16.0684	15.6481	Q13418	ILK	ILK
17.734	17.7133	17.5957	17.91	17.9404	18.0451	17.1018	17.3154	17.2636	17.5538	17.5698	17.4404	18.4401	18.3038	18.4942	Q13477	MADCA	MADCAM1
14.6955	12.7986	11.385	14.2342	14.582	13.8967	14.1965	14.1002	14.3927	11.4243	13.3208	11.6404	14.5248	14.9984	13.1968	Q13492	PICAL	PICALM
14.8947	14.6362	15.8805	15.6319	15.6944	15.9307	15.4299	15.229	15.4835	16.3278	15.85	12.389	16.1425	15.5261	16.0444	Q13509	TBB6	TUBB6
19.3791	19.3618	19.4265	19.0082	19.3293	19.0985	18.6528	19.0534	18.5681	19.0865	18.936	18.8863	19.3659	19.3543	19.2522	Q13510	ASAH1	ASAH1
16.6343	16.5713	16.6517	15.3837	13.8425	12.372	16.4134	16.3117	16.403	15.7973	15.9861	15.9486	17.4908	17.5781	14.5174	Q13573	SNW1	SNW1
15.4316	12.55	11.8339	16.2323	16.3198	15.8497	15.708	15.4383	15.5426	15.4873	14.5157	12.3139	14.9152	12.2387	15.5489	Q13576	IQGA2	IQGAP2
16.8109	16.8832	17.0349	16.1707	16.1017	15.3524	17.1592	17.0706	17.2961	15.567	15.5972	15.761	16.1522	16.4786	15.9689	Q13642	FHL1	FHL1
13.8252	13.374	12.2002	12.727	14.2985	13.3339	13.1533	14.7384	11.7517	12.7808	13.3372	12.5754	17.1645	13.4194	17.1485	Q13724	MOGS	MOGS
21.8113	21.9601	21.9672	21.5777	21.7182	21.5638	21.5777	21.3699	21.417	21.3752	21.3752	21.4526	21.7471	21.7836	21.7348	Q13790	APOF	APOF
19.8265	19.8636	19.9316	20.0225	20.0821	20.1946	18.8584	18.8919	18.752	19.6648	19.5482	19.5672	19.0315	19.1054	18.9211	Q13835	PKP1	PKP1
15.3208	14.7116	14.4136	15.515	15.3645	15.4335	14.693	14.8516	13.9744	11.7965	12.7771	12.2255	14.2359	14.9026	13.4561	Q13838	DX39B	DDX39B
20.7955	20.7389	20.7553	20.1206	20.0821	20.0691	19.8787	19.8576	19.7876	19.5838	19.6782	19.7955	19.6258	19.6749	19.6903	Q13867	BLMH	BLMH
15.2853	15.0013	14.5629	16.4471	15.5785	15.4349	15.6901	15.6125	15.4867	14.6747	15.4136	14.7143	14.9359	15.5722	15.6076	Q14103	HNRPD	HNRNPD
12.9537	12.814	13.689	12.652	15.0511	14.1539	10.6006	13.7265	14.275	15.365	14.3209	13.5953	14.0563	15.7383	15.5326	Q14118	DAG1	DAG1
11.7914	13.7782	14.0173	13.0944	14.0901	12.9805	13.8936	14.4433	11.2498	11.5233	11.7742	13.9986	14.7992	14.6396	15.4646	Q14165	MLEC	MLEC
15.9111	15.7122	15.5231	16.2874	16.304	16.3618	15.8456	15.8413	15.7889	15.7107	15.9766	15.7535	16.4903	16.4442	16.5693	Q14213	IL27B	EBI3
16.6612	16.5545	16.5566	13.1737	13.739	11.9692	12.4145	14.6335	13.0951	10.471	14.5855	13.4279	12.1059	15.3139	12.3367	Q14240	IF4A2	EIF4A2
15.5248	12.9645	15.7689	15.0728	15.578	13.8761	12.4907	14.7833	12.9992	14.9172	14.0344	14.6384	13.9831	16.9593	16.5719	Q14242	SELPL	SELPLG
14.2543	13.9725	14.7245	15.6298	12.8753	11.6315	15.3477	15.2637	15.1143	10.6375	10.7962	14.2397	16.0008	16.1027	16.4177	Q14314	FGL2	FGL2
19.4939	19.298	18.9813	13.7913	13.241	12.8472	12.4132	13.7138	14.0714	11.4178	11.9491	14.3524	13.9823	12.5469	11.2601	Q14324	MYPC2	MYBPC2
16.4634	16.2715	16.6826	13.0736	14.5643	13.2516	16.1008	15.8849	15.9948	15.7201	13.0261	16.385	15.9073	13.2998	16.1795	Q14515	SPRL1	SPARCL1
20.9316	21.0292	20.9882	20.714	20.7634	20.6714	21.8346	21.8987	21.8876	20.7389	20.6714	20.5915	21.7756	21.7634	21.7056	Q14520	HABP2	HABP2
18.7867	18.684	18.5894	18.3048	18.3784	18.1928	16.9903	17.0471	16.8213	17.0595	17.2285	17.2092	20.4375	20.343	20.4375	Q14525	KRT34	KRT34
18.266	17.9157	18.1269	17.2326	17.4093	17.2086	16.3515	16.8137	15.8383	16.7643	16.4346	16.6415	19.7207	19.6186	19.7907	Q14525	KT33B	KRT33B
15.799	15.8165	15.6804	13.136	13.919	13.561	11.5021	12.6258	12.6394	13.1006	13.0265	12.6809	17.8091	17.8585	18.0769	Q14533	KRT81	KRT81
14.8998	14.9711	14.8764	16.6129	16.5933	16.5872	16.4907	16.0972	15.8094	15.8523	15.3475	15.4538	17.0135	16.8633	16.9335	Q14554	PDIA5	PDIA5
18.8188	18.8715	18.7121	18.8841	18.8048	18.8202	18.3999	18.3624	18.4416	18.7362	18.7614	18.6652	18.4727	18.6134	18.4669	Q14574	DSC3	DSC3
18.9686	18.9031	18.7465	19.1262	19.0015	19.0694	18.7049	18.7302	18.5827	18.9461	18.9446	18.8758	19.1015	19.3044	19.3485	Q14623	IHH	IHH
23.0173	23.0805	23.0071	23.0037	23.0409	23.0854	23.3645	23.3511	23.3101	22.9388	22.9134	22.8576	22.7223	22.6606	22.7244	Q14624	ITIH4	ITIH4
16.0804	14.8346	14.6258	15.8955	14.0819	13.8952	12.6714	13.5628	12.798	14.114	15.6169	10.1263	15.7029	14.8392	15.3754	Q14697	GANAB	GANAB
16.6909	16.9442	16.8014	16.5149	16.8689	17.234	17.5164	17.708	17.8008	17.3278	17.3604	17.1859	17.1875	17.1297	17.0953	Q14766	LTBP1	LTBP1
16.248	16.2997	16.0814	16.3435	16.4417	16.7179	15.9756	16.2516	16.144	16.0892	16.266	15.6973	16.2491	16.3741	16.8207	Q14956	GPNMB	GPNMB
15.5721	16.1258	14.1292	14.6991	14.7724	13.309	15.3308	14.5383	14.5323	11.8756	12.4874	12.354	16.7229	16.6962	17.0881	Q14974	IMB1	KPNB1
15.5736	15.6778	11.8712	16.788	16.4353	16.3666	16.0199	16.0238	16.3905	15.4469	13.2023	12.8213	15.9631	16.3045	16.2617	Q15063	POSTN	POSTN
15.5047	15.3943	15.4063	16.2012	16.4399	16.195	14.7861	15.483	15.2961	15.2332	14.3987	15.1241	15.9714	15.7726	15.9148	Q15084	PDIA6	PDIA6
16.0604	12.3408	12.1972	13.1125	14.0868	13.6534	14.256	13.3397	12.1687	12.8323	13.6735	11.2466	11.5151	13.2209	13.2962	Q15102	PA1B3	PAFAH1B3
18.7568	18.9234	18.8428	17.4295	17.5618	17.7958	20.002	19.6809	19.719	17.3424	17.2887	17.2601	18.4313	18.5785	18.4491	Q15113	PCOC1	PCOLCE
15.392	15.3214	15.5538	15.1846	14.8298	14.5497	15.0798	14.7843	15.385	14.988	14.6694	14.3767	15.993	15.95	16.2417	Q15149	PLEC	PLEC
22.6231	22.5592	22.6518	23.1856	23.2036	23.2477	22.1111	21.9985	22.0886	22.3752	22.4898	22.4298	23.5522	23.6431	23.5983	Q15166	PON3	PON3
19.3021	19.433	19.447	18.7428	18.8322	18.7754	17.64	17.7515	17.7293	17.9755	17.8833	17.828	21.265	21.3484	21.3376	Q15323	K1H1	KRT31
16.4411	16.5099	16.2242	16.6292	16.547	16.234	15.7462	15.8638	16.171	15.8167	16.1967	15.6704	16.8925	16.6709	16.2385	Q15365	PCBP1	PCBP1
14.9899	14.8869	14.9647	15.7624	16.054	16.0044	14.3764	14.7606	14.4972	13.8399	14.8098	14.4931	15.7211	16.5019	15.9833	Q15366	PCBP2	PCBP2
16.0744	16.1065	12.0032	15.2224	13.1764	18.3333	19.6542	16.611	19.4336	17.8714	11.539	14.8155	17.1724	17.3816	16.715	Q15404	RSU1	RSU1
15.6853	15.3223	15.7359	16.2603	15.7378	15.9768	15.0876	11.8921	14.9685	16.1693	16.522	16.5665	12.3763	12.5564	13.4349	Q15435	PP1R7	PPP1R7
16.8845	17.0309	16.6342	16.5748	17.0473	17.3531	17.1172	16.8526	15.5855	16.7238	16.7398	16.5257	16.6113	17.3524	16.3868	Q15465	SHH	SHH
17.0798	16.9789	17.3394	16.7666	16.4579	16.6981	16.6198	16.7162	16.787	16.3206	15.5652	16.372	16.8368	16.479	16.6572	Q15485	FCN2	FCN2
20.895	20.8802	21.0292	20.9171	20.6886	20.8727	19.6641	19.8018	19.6367	20.6276	20.6453	20.7471	20.4375	20.4576	20.5069	Q15517	CDSN	CDSN
16.2909	13.6932	16.3051	17.2164	16.518	16.6831	16.8202	16.592	16.6233	16.4216	16.2628	16.0648	16.6783	16.4347	16.3683	Q15555	MARE2	MAPRE2
18.6261	18.7481	18.8481	19.1254	18.968	19.1762	20.1206	19.9459	19.9156	18.8095	18.699	18.7121	19.5988	19.5425	19.4708	Q15582	BGH3	TGFBI
15.7297	16.4723	16.5423	14.1018	11.6511	11.5459	16.851	16.5968	16.6961	13.4625	11.724	15.2219	14.3202	11.9083	14.943	Q15651	HMGN2	HMGN2
18.9151	18.8954	18.8338	18.7092	18.6162	18.8073	18.8455	18.7789	18.8431	18.5561	18.5503	18.5589	17.1951	17.087	17.2765	Q15782	CH3L2	CHI3L2
18.3158	18.2325	18.307	18.3694	18.1463	17.9392	16.1427	14.9886	17.0087	18.057	17.186	17.7141	12.1598	12.8372	13.216	Q15828	CYTM	CST6
13.3135	12.2873	14.4853	13.9883	10.7519	14.7878	11.5322	11.3187	13.2872	12.1178	12.9721	13.1578	12.9424	13.2492	14.5623	Q15833	STXB2	STXBP2
18.0367	18.2629	18.142	18.4309	17.8035	17.4287	17.8423	17.8908	17.9507	17.7754	16.9291	17.4671	18.5607	18.5291	18.6444	Q15846	CLUL1	CLUL1
17.3293	17.2636	17.4894	17.9048	17.9985	17.967	16.9023	16.9032	16.7537	17.4303	17.4171	17.2124	18.2443	18.4187	18.2738	Q15907	RB11B	RAB11B
18.6476	18.7033	18.6746	19.3577	19.3626	19.698	20.8113	20.7553	21.0156	19.0853	19.1996	19.087	19.2128	19.0741	18.9851	Q16270	IBP7	IGFBP7
16.9924	17.418	17.7794	17.2376	17.1445	17.455	17.7162	17.4875	17.4326	16.8732	16.1689	17.1789	15.8898	16.4097	16.06	Q16378	PROL4	PRR4
16.449	16.5199	16.2137	16.601	16.8049	16.1201	15.798	15.2747	14.3671	13.7255	13.0142	12.884	13.4299	13.6487	13.8677	Q16555	DPYL2	DPYSL2
19.286	19.2122	19.1594	19.7354	19.7065	19.7876	18.6186	18.7614	18.6201	18.6046	18.5384	18.4367	18.7547	18.8039	18.8805	Q16610	ECM1	ECM1
17.1291	17.1504	17.2036	16.5527	16.5738	16.494	18.0609	17.913	18.1237	15.9792	16.3772	16.3638	16.2189	16.4154	16.6323	Q16627	CCL14	CCL14
21.7594	21.6186	21.5869	22.0258	22.239	22.0526	21.4775	21.7348	21.3376	21.714	21.8651	21.4067	22.2125	21.9812	22.4425	Q16777	H2A1D	H2AC11
16.5069	15.0063	14.0456	15.064	18.0473	14.1404	16.5685	14.65	13.5228	13.3449	13.0246	12.2789	12.9066	15.0204	17.555	Q16777	H2A2A	H2AC18
21.7389	21.7995	21.8073	22.1976	22.3045	22.3129	21.714	21.6231	21.8614	21.4476	21.5869	21.8614	22.4947	22.2066	22.2593	Q16778	H2B1C	H2BC12
12.6569	15.7578	13.0911	14.9821	15.6259	16.1526	15.8364	16.0758	15.9209	12.0342	13.1576	15.1097	13.2401	16.0421	11.5509	Q16778	H2B3B	H2BU1
17.2877	12.1256	17.039	20.0691	11.7295	20.1079	13.7845	19.9098	12.8228	12.3824	11.4979	19.1535	14.1628	13.1149	14.15	Q16851	UGPA	UGP2
20.343	20.3101	20.5823	20.4576	20.3538	20.5451	20.2302	19.9742	20.4375	20.0292	20.4676	20.4676	22.2764	22.0723	21.7512	Q17RC7	EX3L4	EXOC3L4
16.8932	17.0286	17.2911	13.6139	13.747	13.7715	15.9778	16.1146	13.9607	16.4681	16.2537	16.5111	19.9742	19.8392	20.4375	Q3LI77	KR134	KRTAP13-4
11.4853	14.8218	14.4282	15.9813	15.864	16.2602	13.9411	13.1246	13.7713	14.6842	14.8838	14.7248	15.9831	16.2636	15.7271	Q3LXA3	TKFC	TKFC
15.751	15.4928	15.4277	15.6088	15.6923	15.5043	14.8357	14.3613	14.0505	15.2762	15.112	15.0094	15.2809	15.5292	15.3552	Q3ZCW2	LEGL	LGALSL
18.5259	18.5499	18.4907	18.512	18.5644	18.5717	17.6909	17.7265	17.7065	17.4541	17.4882	17.5809	17.8349	17.7909	17.7824	Q4LDE5	SVEP1	SVEP1
16.8733	17.354	17.2239	13.142	13.6697	14.196	15.3358	15.3575	15.348	15.3516	15.3783	15.8309	19.6258	19.6886	19.3237	Q52LG2	KR132	KRTAP13-2
15.9334	16.0009	16.3105	16.0962	16.0693	15.1201	17.4715	17.2728	17.2231	15.742	15.9348	15.9884	16.16	16.1046	16.4879	Q53H76	PLA1A	PLA1A
15.1306	14.8094	15.1447	13.8133	15.0448	15.2135	15.3392	15.1295	15.5504	13.2663	15.4158	15.1251	14.9466	15.169	15.5327	Q53RD9	FBLN7	FBLN7
16.9459	17.0366	17.004	17.3231	17.3306	17.435	16.6416	16.7227	16.7147	16.5546	16.6859	16.6825	16.6749	16.718	16.6664	Q53RT3	APRV1	ASPRV1
19.4409	21.5961	20.9388	20.3101	19.624	19.5287	13.4611	18.1565	12.3055	18.7184	18.489	18.0528	20.5731	12.4982	12.8529	Q562R1	ACTBL	ACTBL2
20.4067	20.5451	20.5356	19.6844	19.6624	19.8744	19.4684	19.3276	19.4288	20.0426	19.7752	19.7049	19.7207	19.4769	19.8965	Q5D862	FILA2	FLG2
13.3964	12.4995	12.5553	13.0054	12.8226	13.8853	14.0191	14.1081	12.8118	11.9046	12.1421	14.3265	13.1963	12.5912	11.6066	Q5SQ64	LY66F	LY6G6F
22.2185	22.2535	22.2564	20.5451	20.5823	20.6453	20.7876	20.7307	20.8423	21.1642	21.0493	21.0625	20.8576	20.8802	20.8423	Q5T749	KPRP	KPRP
21.4972	21.5592	21.6843	20.2535	20.7715	20.2066	20.417	20.5638	20.3538	20.7955	20.7955	20.7056	20.5731	20.6886	20.3752	Q5T750	XP32	XP32
17.0821	17.1464	17.2416	13.4132	14.3899	12.8701	17.6614	17.8251	18.0204	17.214	17.2251	17.3508	18.6296	18.8373	18.4593	Q684P5	RPGP1	RAP1GAP
15.442	15.5037	15.4309	15.166	15.123	14.9362	15.0895	15.4378	15.1611	15.0562	15.1121	15.1004	15.6277	15.86	16.1246	Q6E0U4	DMKN	DMKN
16.7954	16.6614	17.2702	16.6643	13.8966	16.5502	16.4413	15.9605	16.1353	16.201	16.156	16.615	16.4936	16.5962	13.0655	Q6EMK4	VASN	VASN
19.1715	19.3224	19.2087	18.9714	19.1153	19.0782	18.4055	18.3858	18.3536	19.1432	19.0844	19.2308	18.8979	18.963	19.0007	Q6KB66	K2C80	KRT80
16.1685	16.6284	16.5775	16.1938	15.6602	15.9237	15.4408	15.2191	15.6911	15.872	15.9322	15.9154	16.1247	15.9805	15.621	Q6P4A8	PLBL1	PLBD1
14.2674	12.9731	11.5764	12.6018	14.7343	14.8123	15.3605	14.5529	14.6819	14.4749	12.3506	12.8036	13.3444	11.5612	15.3792	Q6P988	NOTUM	NOTUM
19.8831	19.9742	20.0426	20.6886	20.6186	20.8034	19.8651	19.8576	19.853	20.0691	20.0156	20.0292	20.6096	20.6453	20.5731	Q6Q788	APOA5	APOA5
17.1937	17.1187	17.3671	17.6666	17.5799	17.8282	16.5049	16.227	16.695	16.8924	16.9643	17.2618	17.6541	17.3063	17.2049	Q6UWP8	SBSN	SBSN
15.0187	15.3449	14.8546	15.7682	16.3906	16.1293	12.5035	16.9093	16.6434	15.4535	14.9401	12.0427	15.9036	15.5817	15.825	Q6UX71	PXDC2	PLXDC2
18.0977	18.002	17.9988	18.1803	18.2	18.2269	18.2355	18.1406	17.9197	18.0506	18.1379	17.9837	18.2192	18.252	18.3767	Q6UXH0	ANGL8	ANGPTL8
14.9105	14.9782	14.8167	15.948	15.0645	16.1499	17.048	16.8197	16.7803	15.8075	15.8241	15.774	15.462	15.2447	15.1493	Q6UXI7	VITRN	VIT
11.803	14.3202	14.6927	15.3362	15.4896	15.4751	15.2387	15.2068	15.0038	14.1187	14.5147	14.7539	15.2882	15.3538	15.2645	Q6UY14	ATL4	ADAMTSL4
11.663	16.7754	15.9508	14.8354	14.6128	12.438	14.1278	13.3241	12.7613	12.7768	14.06	11.8883	12.9556	13.0508	12.7247	Q6YHK3	CD109	CD109
12.8989	12.8134	12.3863	13.714	11.7386	12.9483	12.6706	12.6464	14.3439	13.2178	14.1522	13.1398	14.8925	14.6796	13.7291	Q6ZRP7	QSOX2	QSOX2
18.098	18.1312	18.0292	17.8525	17.9843	18.1216	16.8652	17.0049	17.0482	17.7408	17.6705	17.4734	17.1612	17.668	17.3758	Q6ZVX7	FBX50	NCCRP1
14.4222	14.4905	14.6722	12.6006	14.8157	12.4992	16.7363	16.7421	16.4772	16.5683	16.4312	16.3755	18.8722	18.9826	18.9443	Q70J99	UN13D	UNC13D
19.8432	19.9742	20.1825	20.2877	20.1704	20.1704	20.0292	19.4808	19.9601	19.8515	19.5718	19.9459	19.8331	20.0156	19.7422	Q71DI3	H31T	H3-3A
19.9459	19.7055	19.582	19.8523	20.1206	19.9084	19.2749	19.3622	19.0783	18.6634	18.9567	18.7323	19.3986	19.4404	19.4013	Q71U36	TBA1A	TUBA1A
17.0088	13.1055	15.8055	15.7395	14.4651	13.2278	11.6869	12.1719	12.8499	13.9787	11.2033	12.9099	12.6225	12.2193	12.6262	Q7L0J3	SV2A	SV2A
14.8564	14.6355	14.5873	14.8931	14.4825	14.8899	15.0288	15.1784	14.5813	14.1745	13.8862	14.098	13.5873	13.4516	14.1837	Q7L576	CYFP1	CYFIP1
15.8362	16.2157	16.0804	15.6317	15.8093	15.9414	13.2361	15.0641	14.7508	15.8955	15.7921	15.5813	13.5469	14.8554	13.8083	Q7L5L3	GDPD3	GDPD3
12.7459	12.687	12.9699	16.1284	15.0807	16.2406	12.5252	13.2877	11.3934	13.0672	15.1857	13.592	16.1764	12.9948	13.2027	Q7L7L0	H2A1B	H2AC4
16.3996	16.4067	16.5322	16.9166	16.607	16.968	16.0744	15.8166	15.8095	16.6164	16.247	16.4921	17.1654	17.0533	17.4071	Q7Z4R8	CF120	C6orf120
15.5707	15.7373	15.4758	15.8819	15.6766	15.7369	14.8271	14.9317	14.5255	15.3205	13.5558	12.5435	13.407	14.8077	11.9351	Q7Z4W1	DCXR	DCXR
19.7531	19.8036	19.8846	19.739	19.7293	19.7792	18.9953	19.0329	19.2182	19.2149	19.0678	19.2478	19.0814	19.2096	18.9727	Q7Z794	K2C1B	KRT77
16.9238	16.9416	16.9684	16.5765	16.7507	16.6266	16.6353	16.5681	16.6298	16.8815	16.9293	16.8322	17.4224	17.5154	17.5355	Q86SQ4	AGRG6	ADGRG6
17.8627	17.9507	18.0123	19.1644	19.1501	19.2293	17.7994	17.7846	17.7392	18.3965	18.1835	18.1926	19.7586	19.6186	19.5823	Q86U17	SPA11	SERPINA11
16.8048	16.883	16.8366	17.3029	17.4547	17.4314	16.8843	16.8789	16.5449	16.7649	16.7515	16.833	17.5352	17.5011	17.5744	Q86UD1	OAF	OAF
19.1331	19.0021	19.0312	19.1118	18.9671	19.066	19.2809	19.1329	19.1169	18.7757	18.767	18.6485	19.6114	19.47	19.624	Q86UX7	URP2	FERMT3
16.0058	16.0011	15.6326	15.8747	15.8778	16.0597	15.4501	15.5842	15.2916	15.7813	15.8189	15.2613	15.5171	15.8432	11.6519	Q86VP6	CAND1	CAND1
17.7579	18.2123	17.5327	19.0526	18.5988	18.4989	19.2248	19.2144	19.4657	19.9601	19.9272	19.9742	13.311	18.5531	13.963	Q86Y46	K2C4	KRT4
21.0156	21.0426	21.0493	19.9509	19.7177	19.7229	20.0559	19.83	19.9459	20.4972	20.2535	20.3752	20.4375	20.3211	20.4476	Q86YZ3	HORN	HRNR
22.1734	22.7675	13.4777	22.5069	12.1756	12.6201	24.239	24.1642	24.1946	23.3511	22.937	12.8644	22.6779	14.7768	22.6096	Q8IU80	TMPS6	TMPRSS6
15.7964	16.3775	15.7922	12.5452	14.1065	12.2073	12.1965	14.3932	14.984	13.3758	12.6374	12.3257	19.0427	19.2389	18.5272	Q8IUC0	KR131	KRTAP13-1
14.6985	15.5054	15.6532	12.8727	13.7405	14.3356	13.7142	13.7242	13.426	14.2778	12.3087	14.5069	17.715	17.7937	17.5131	Q8IUC1	KR111	KRTAP11-1
19.0311	19.0795	17.7602	16.9102	17.792	18.2143	17.8296	17.4897	18.7886	18.4968	18.9293	18.6141	18.2078	18.0647	19.2474	Q8IUE6	H2A2B	H2AC21
15.0251	15.0756	15.2818	15.5945	15.2164	15.3264	16.5785	12.8189	13.1738	13.2439	14.7788	13.2936	15.8451	16.1332	16.1282	Q8IUK5	PLDX1	PLXDC1
17.1359	17.027	17.109	17.3125	17.0814	17.406	16.33	16.472	16.4383	17.1643	17.4003	17.2176	16.8755	16.8968	17.1597	Q8IW75	SPA12	SERPINA12
15.5285	15.7734	16.1313	13.2484	11.6687	11.0822	11.7747	13.134	13.9394	15.1311	15.2306	15.0178	15.4755	15.401	15.6629	Q8IWL1	SFPA2	SFTPA1
13.3443	12.9164	14.1157	13.4261	12.9176	12.8367	13.9081	14.2023	14.365	14.0039	14.3129	14.3285	13.8548	13.9652	14.0371	Q8IWY4	SCUB1	SCUBE1
15.1824	15.0489	15.6651	16.4602	16.0538	16.319	13.0951	12.5559	11.5093	10.6093	13.9923	16.3864	15.4795	16.3045	15.9271	Q8N128	F177A	FAM177A1
20.9024	20.8802	20.9951	20.7056	20.8113	20.8034	20.2535	20.2989	20.2185	20.8346	20.7796	20.7307	20.5069	20.5356	20.4476	Q8N1N4	K2C78	KRT78
12.8854	12.8302	13.2141	15.7409	15.6066	11.9567	12.5498	10.9218	13.516	10.6448	11.8887	13.2144	14.3502	12.81	13.4438	Q8N339	MT1M	MT1M
15.6269	15.3576	15.4945	16.3624	16.4256	16.6204	15.8618	15.5366	15.6018	15.3754	15.3881	14.9461	16.5456	16.5573	16.4531	Q8NBP7	PCSK9	PCSK9
14.0542	12.3127	14.8579	13.3254	14.9755	14.3384	13.2178	14.0828	14.5421	12.4937	15.3976	14.7913	14.3857	13.8085	16.6604	Q8NBS9	TXND5	TXNDC5
16.5754	16.7473	16.8095	17.0935	17.0894	17.0703	15.986	15.8662	16.1195	15.2281	15.8865	15.902	17.0413	16.4303	16.4408	Q8NDA2	HMCN2	HMCN2
16.0642	16.1292	16.298	16.055	15.7245	15.5155	16.8706	16.9099	16.7475	16.3203	16.0673	16.0799	15.8578	15.9469	16.3251	Q8NDZ4	DIK2A	DIPK2A
16.8065	16.7433	16.6782	16.8711	16.803	16.874	16.5495	16.3625	15.991	16.5938	16.601	16.3568	16.0884	13.2994	16.5015	Q8NEX9	DR9C7	SDR9C7
15.648	15.6254	15.6722	13.3748	16.1127	16.063	16.1022	16.1566	15.4302	15.6928	15.3745	15.2588	15.5649	15.6964	16.0581	Q8NI99	ANGL6	ANGPTL6
19.9601	20.0559	19.9882	20.1079	20.2066	20.1581	19.01	18.9715	18.9803	19.534	19.5802	19.5319	20.895	21.002	20.953	Q8TDL5	BPIB1	BPIFB1
14.7948	14.3313	14.4219	14.8086	17.336	17.6075	12.2939	12.8812	11.8077	13.6404	12.6707	13.6923	17.2358	17.0292	17.4383	Q8TF66	LRC15	LRRC15
17.7648	17.7782	17.9275	18.0359	18.0603	18.1891	17.5877	17.6072	17.5156	17.7252	17.6768	17.6342	18.3388	18.4731	18.4565	Q8WUA8	TSK	TSKU
15.2065	15.3078	15.0352	15.6421	15.6351	15.9073	16.1457	16.0099	16.0981	15.8007	15.8291	15.9184	15.111	15.971	15.3731	Q8WUJ3	CEMIP	CEMIP
15.7227	15.69	15.939	17.1424	16.4668	16.7639	16.1012	15.8141	15.8737	16.2263	16.7117	15.993	16.1325	15.6749	16.3171	Q8WUM4	PDC6I	PDCD6IP
18.7845	18.794	18.82	18.6902	18.639	18.5847	17.7647	17.8143	17.6587	18.5109	18.4992	18.5625	18.1216	18.1317	18.2968	Q8WVV4	POF1B	POF1B
17.1344	17.2489	17.0334	16.9682	17.4281	17.1621	17.4306	17.4618	17.3834	17.312	17.3991	17.3789	17.812	17.8329	17.6771	Q8WWA0	ITLN1	ITLN1
13.9223	14.1722	13.9187	14.2114	14.7332	14.5706	15.0764	14.9887	14.7748	13.378	13.9299	13.7141	15.4079	15.3812	15.3324	Q8WWQ8	STAB2	STAB2
16.6237	16.6595	16.7092	16.8409	16.7471	16.9081	16.3571	16.1788	16.019	15.3741	15.6238	15.8784	16.2142	16.5039	16.4594	Q8WWZ8	OIT3	OIT3
18.6297	18.5905	18.6069	18.225	18.3496	17.8982	18.1778	17.8506	17.6447	17.4983	17.1287	17.6137	19.1113	18.9072	18.7318	Q8WZ42	TITIN	TTN
18.2167	18.2954	18.2373	18.0647	18.0464	17.9277	18.6772	18.6947	18.6571	18.5825	18.4457	18.5531	19.6258	19.4722	19.4008	Q92496	FHR4	CFHR4
17.0854	16.3016	17.0979	16.7235	16.7812	17.0786	17.2109	17.0071	16.8289	16.6168	16.6952	16.5593	17.3121	17.2669	17.6399	Q92616	GCN1	GCN1
15.8202	12.7149	12.8132	13.7956	12.891	12.1637	16.1371	16.0307	15.7261	15.1716	11.2286	16.9976	12.8474	13.1108	11.3637	Q92626	PXDN	PXDN
14.8012	14.9578	15.2553	15.5998	15.8266	15.8783	15.6735	15.212	15.3419	15.0559	15.035	15.0393	16.0387	16.203	16.2499	Q92743	HTRA1	HTRA1
18.0288	18.2489	18.2378	17.5829	17.8489	17.3913	17.756	17.6199	17.5564	17.5441	17.3699	17.165	18.3845	18.0696	17.9014	Q92820	GGH	GGH
16.8684	16.6483	17.1314	17.6389	17.8421	17.9699	18.8848	18.8393	18.9608	17.5987	17.381	17.1484	18.2322	17.9045	18.3301	Q92896	GSLG1	GLG1
12.9289	11.7893	13.5068	13.3575	14.4734	12.7354	12.8276	13.0888	12.4606	11.2789	13.1585	13.456	14.6574	14.6866	13.0642	Q92930	RAB8B	RAB8B
21.0886	21.1079	21.2243	21.3752	21.2933	21.6141	22.3376	22.4626	22.4298	21.6714	21.714	21.632	21.9352	21.823	21.7915	Q92954	PRG4	PRG4
16.0417	16.0534	16.3548	12.8505	13.4929	12.7908	12.4825	12.2443	12.9733	13.0815	13.3045	14.2885	12.128	13.5617	14.4521	Q93084	AT2A3	ATP2A3
20.1581	19.9601	19.7223	12.4914	12.1711	16.5283	11.7734	12.3905	12.0801	14.1089	14.9189	15.0638	15.067	13.2205	14.7243	Q96A32	MLRS	MYLPF
14.3819	14.8607	13.9886	16.0819	15.4929	15.9851	16.1551	16.4584	16.1814	12.6002	14.8006	14.356	15.7689	15.4245	15.7586	Q96AG4	LRC59	LRRC59
16.3039	17.0339	15.1595	15.8685	14.5547	13.0774	12.9329	12.3328	13.8246	12.4375	12.9356	12.2037	14.697	13.3212	10.9924	Q96B49	TOM6	TOMM6
16.8554	16.9157	16.8291	17.0481	17.0011	17.188	17.3356	17.261	17.1313	16.9484	16.9978	17.0523	17.2386	17.0584	17.2679	Q96BJ3	AIDA	AIDA
13.2759	14.4511	11.1986	15.1067	14.4678	12.9855	15.2847	15.0882	15.02	11.2887	12.6508	13.7075	12.3654	14.316	12.3865	Q96CG8	CTHR1	CTHRC1
13.4382	15.668	15.0279	13.1505	11.3252	13.2092	12.0402	10.4758	13.8294	12.8257	15.5484	14.9357	11.6284	15.8714	13.404	Q96CX2	KCD12	KCTD12
12.7937	14.059	13.4962	15.5157	15.7277	15.8424	10.296	13.6047	13.9635	14.0057	13.8098	13.6039	12.5733	13.8234	13.6188	Q96DA0	ZG16B	ZG16B
20.7796	20.8576	20.9243	21.1395	21.0951	21.1642	21.2006	21.2477	21.3045	20.8034	20.8423	20.8191	21.6096	21.5869	21.5545	Q96IY4	CBPB2	CPB2
19.3723	19.2769	19.4733	20.0199	20.0691	20.0691	19.2634	19.1817	19.173	19.3538	19.3587	19.3612	20.5731	20.5731	20.6096	Q96KN2	CNDP1	CNDP1
20.1704	20.1206	20.0951	20.417	20.2989	20.3752	19.4687	19.3366	19.2167	20.0426	20.0426	19.9742	19.5395	19.5915	19.597	Q96P63	SPB12	SERPINB12
20.5731	20.6186	20.5823	20.2419	20.3101	20.2877	20.4576	20.3211	20.3538	20.2535	20.3101	20.3538	20.7389	20.6971	20.8191	Q96PD5	PGRP2	PGLYRP2
18.1644	18.1764	18.157	18.2029	18.1547	18.1191	17.4428	17.3094	17.3575	17.8767	18.1342	17.997	18.0604	17.9165	17.9472	Q96QA5	GSDMA	GSDMA
17.3763	16.8797	17.6733	16.4957	17.1412	12.6622	17.3498	18.2317	12.1	18.5772	17.4982	18.2313	16.003	13.9447	16.5581	Q96QR1	SG3A1	SCGB3A1
17.5135	17.3864	17.3749	16.6555	16.5525	16.4506	17.4329	17.1898	17.231	16.8074	16.8789	16.7328	16.6169	16.554	16.8898	Q96RQ3	MCCA	MCCC1
15.5709	15.7583	15.7131	16.1913	16.3591	16.3654	17.1896	17.2205	17.0793	15.8143	15.8416	16.0898	16.0999	16.471	16.0132	Q96SM3	CPXM1	CPXM1
15.09	12.9401	12.7729	15.2373	15.2646	15.1661	13.1437	13.2932	13.1322	12.7477	12.4399	12.9299	14.2514	14.8387	13.535	Q96TA1	NIBA2	NIBAN2
11.974	12.6685	13.0707	12.6467	11.9988	11.5623	14.3496	11.5624	12.7772	15.3166	14.9222	12.7403	16.598	17.0144	15.4299	Q99439	CNN2	CNN2
17.4818	17.8798	17.2472	17.027	16.152	17.5258	16.0832	16.5328	16.9768	17.0174	16.7733	17.5531	16.2794	16.5348	16.4844	Q99497	PARK7	PARK7
18.0151	17.9775	18.1209	18.8431	18.9976	18.8839	17.9178	17.8508	17.7065	18.0171	17.8507	18.0678	18.9841	18.9692	19.1984	Q99536	VAT1	VAT1
15.6419	16.6741	16.4486	15.7765	16.1686	15.5948	14.3554	11.9139	12.2112	15.1158	14.1457	15.7294	17.7431	18.2898	18.0272	Q99538	LGMN	LGMN
12.6705	11.8744	14.4732	13.0852	13.5345	14.9589	15.2199	14.9739	14.9492	12.3371	11.8586	12.2804	14.5323	15.6216	18.5309	Q99715	COCA1	COL12A1
15.2341	15.0205	14.0377	12.1948	12.1379	13.7733	12.5698	15.8327	11.8544	11.9659	12.4434	12.5379	13.9073	12.9859	12.6344	Q99798	ACON	ACO2
17.7935	15.78	15.4415	15.8057	16.3378	15.721	14.2248	14.4276	14.9575	13.3499	13.4946	11.4832	15.1371	14.902	13.5545	Q99832	TCPH	CCT7
16.4971	16.6266	16.4764	15.1298	14.9714	15.5259	16.7356	17.0039	16.5239	16.2516	16.2134	15.435	14.841	12.5989	15.0022	Q99969	RARR2	RARRES2
12.9897	12.8246	12.939	14.7886	11.6317	11.715	13.5048	11.8793	12.9252	13.7043	11.1836	14.2671	15.0134	15.0501	13.6689	Q99999	G3ST1	GAL3ST1
14.5344	14.9353	14.8219	15.1475	15.5423	15.3041	13.1216	14.0549	11.7786	14.1529	14.2527	14.4365	16.0277	16.1488	15.8873	Q9BRK3	MXRA8	MXRA8
14.6104	13.7653	14.378	13.4893	10.9605	12.3481	13.9796	12.2584	15.1969	14.9839	13.3663	15.6333	15.9953	16.0729	14.431	Q9BTY2	FUCO2	FUCA2
15.7344	15.0575	13.649	15.2477	13.5718	13.4475	12.9368	15.8848	15.3273	14.5734	13.5245	13.0892	13.5113	11.9578	13.4639	Q9BUL8	PDC10	PDCD10
19.5907	19.8152	19.9316	19.9464	19.9742	19.7655	19.4881	19.6539	20.0426	20.0559	19.8876	20.2302	20.002	20.1332	19.7422	Q9BUN1	MENT	MENT
17.2133	17.0863	16.9141	17.7383	17.5699	17.453	15.7259	15.68	15.4309	16.3977	16.3003	16.4375	15.8281	15.8692	16.0456	Q9BVA1	TBB2A	TUBB2A
14.8476	14.3851	14.5786	13.3446	14.8558	14.9972	11.0745	13.2787	11.5507	15.5094	12.4896	15.1746	15.1762	14.833	15.0824	Q9BVC6	TM109	TMEM109
16.9128	17.0931	17.0505	16.4877	16.6991	16.7898	17.2148	16.9823	16.9536	16.4225	15.9691	16.2258	17.1317	17.2037	17.1157	Q9BWP8	COL11	COLEC11
16.1054	16.6394	16.0896	18.2486	18.3084	18.2506	18.0244	18.2861	17.8286	16.5532	16.6943	16.527	16.1151	15.9862	16.344	Q9BWS9	CHID1	CHID1
15.6717	15.5094	16.0301	14.7935	14.7379	14.2026	15.9233	16.7003	16.8305	16.0363	16.1317	16.3538	16.2414	16.1497	15.6699	Q9BX93	PG12B	PLA2G12B
19.4245	19.3514	19.3648	20.4874	20.5451	20.5915	20.8876	20.8423	20.8034	19.9459	20.0559	20.0292	20.0156	20.0559	20.1206	Q9BXN1	ASPN	ASPN
20.7634	20.7715	20.8034	21.5309	21.5961	21.5731	23.0805	23.0674	23.1095	21.2707	21.2477	21.2707	22.1946	22.1916	22.2243	Q9BXR6	FHR5	CFHR5
17.2285	17.5814	17.5906	17.9985	18.2159	17.9535	18.5915	18.5632	18.4367	17.8319	18.1562	18.124	17.1007	17.3795	17.62	Q9BY76	ANGL4	ANGPTL4
15.6238	15.6474	16.0025	15.0631	15.6183	15.4715	15.887	15.7566	16.0543	16.2019	16.0588	16.355	16.1011	15.783	15.7927	Q9BYJ0	FGFP2	FGFBP2
17.1125	17.1699	17.0369	16.0185	16.0477	16.072	15.8245	15.7181	15.5518	16.1126	16.3739	16.0725	15.4695	15.4193	16.453	Q9BYJ1	LOXE3	ALOXE3
13.0183	12.2722	16.0411	11.9743	13.6212	11.5699	13.2436	14.4638	13.7854	13.8325	12.6685	12.8419	16.6741	16.5912	16.6166	Q9BYQ5	KRA46	KRTAP4-6
15.919	16.1021	16.2257	14.896	12.9977	14.6706	15.0371	15.7587	15.5291	14.8523	14.938	15.0922	19.9459	19.8995	19.6903	Q9BYR6	KRA33	KRTAP3-3
14.3841	12.9041	13.1874	11.1611	13.3173	11.6141	12.725	12.5635	12.2352	10.4141	12.3818	11.3667	14.0873	13.2797	14.0055	Q9BZQ8	NIBA1	NIBAN1
17.683	17.7049	17.8964	17.6902	17.8468	17.7445	16.8752	16.6916	16.6337	17.4176	17.5145	17.5634	17.3406	17.3391	17.3498	Q9C075	K1C23	KRT23
16.9186	16.9963	17.0526	18.2033	18.2185	18.3259	18.3967	18.2359	18.538	17.3053	17.5812	17.6123	17.4334	17.7122	17.738	Q9GZP0	PDGFD	PDGFD
15.0788	14.4017	14.6436	14.0776	14.5028	15.0493	16.6887	16.8469	16.9443	14.1849	14.5277	14.154	14.8046	13.2776	14.8549	Q9GZZ8	LACRT	LACRT
18.7396	18.7516	18.8699	18.6041	18.6978	18.6674	18.176	18.5361	17.8173	18.6195	18.5069	18.4488	19.0933	19.1058	19.3112	Q9H0U4	RAB1B	RAB1B
16.3444	16.6054	16.5126	16.6625	16.6172	16.723	16.1271	15.6776	15.9699	15.8236	15.6834	16.0443	15.7407	16.1079	16.1208	Q9H1E1	RNAS7	RNASE7
16.2126	16.8	16.6073	17.6313	17.6952	17.7061	17.6815	18.019	17.6779	17.5111	17.6621	17.1356	17.8621	17.5943	17.6702	Q9H336	CRLD1	CRISPLD1
14.0975	13.3555	15.0136	11.689	14.6946	13.7423	14.8471	13.0055	14.3792	12.9327	13.4627	13.5493	14.796	14.439	13.9372	Q9H3G5	CPVL	CPVL
14.0898	12.8335	13.1421	14.3549	12.7119	14.015	13.1362	12.6986	10.9661	12.5458	12.7032	12.9308	13.4667	14.3666	14.1413	Q9H490	PIGU	PIGU
11.353	12.3403	11.815	12.1566	12.7836	13.391	11.1469	11.4124	13.1826	11.2333	12.298	12.8141	14.3974	12.4889	14.7772	Q9H497	TOR3A	TOR3A
12.028	13.4417	12.9278	12.9476	14.0421	14.3685	13.6464	13.409	13.883	13.2524	14.1957	14.2676	14.8757	15.0758	14.9629	Q9H4A4	AMPB	RNPEP
17.8613	17.9001	17.7584	16.5977	11.6914	17.1506	17.2858	17.3499	16.3882	12.6375	16.7319	16.895	18.6045	18.1717	18.3769	Q9H4B7	TBB1	TUBB1
17.8801	18.0857	18.1186	19.1641	19.234	19.2798	19.4089	19.3843	19.5753	18.4152	18.6492	18.5405	18.9359	18.7456	18.6954	Q9H4G4	GAPR1	GLIPR2
17.5949	18.0011	17.9468	18.193	18.2259	18.1663	17.4104	17.2921	17.3629	18.0145	17.606	17.739	18.5078	18.5061	18.4191	Q9H6X2	ANTR1	ANTXR1
19.561	19.5219	19.4671	19.9651	20.0292	20.0156	19.3379	19.5603	19.4061	19.505	19.5834	19.3383	20.2066	20.2302	20.2764	Q9H8L6	MMRN2	MMRN2
17.3109	17.4144	17.3515	18.0118	17.9383	18.1067	17.9231	17.8903	17.7176	17.8233	17.5629	17.7638	17.6821	17.7632	17.6991	Q9H939	PPIP2	PSTPIP2
15.666	15.5274	15.7708	15.8755	16.0023	15.9269	15.2964	14.6376	15.0782	15.4659	15.1592	15.4772	16.7056	16.3881	16.9499	Q9HBI1	PARVB	PARVB
15.6355	16.1169	15.9087	13.7346	14.736	15.5165	17.2504	17.7661	16.9247	15.8501	11.7096	12.7266	17.0724	16.2862	11.5119	Q9HC84	MUC5B	MUC5B
19.6791	19.7035	19.6726	20.4676	20.4476	20.5731	20.6186	20.68	20.5545	20.0691	20.1581	20.2066	19.8682	19.7537	19.9882	Q9HCB6	SPON1	SPON1
17.2119	17.5306	16.3781	18.2537	17.8265	17.9866	16.1865	16.7807	16.1937	16.863	16.4479	16.6617	18.0654	18.2599	18.3699	Q9HCU0	CD248	CD248
17.2294	17.2386	17.1407	17.5067	17.519	17.4791	16.0611	16.0628	16.5161	16.6068	16.7616	16.4992	16.3885	16.2409	15.992	Q9HCY8	S10AE	S100A14
19.635	19.6047	19.7651	18.603	18.5335	18.888	19.5706	19.319	19.0798	19.3885	19.4179	19.3728	19.654	19.5275	19.6783	Q9HD89	RETN	RETN
20.7955	20.7056	20.7553	20.5638	20.5915	20.7634	20.5069	20.6364	20.5356	20.5545	20.4476	20.5261	20.9171	20.8423	20.9459	Q9HDC9	APMAP	APMAP
12.9368	11.6214	18.0668	18.2675	17.7417	18.1764	13.3982	14.2669	17.5651	17.0602	11.9652	17.881	18.8433	19.6886	18.8804	Q9NNX6	CD209	CD209
15.9103	15.7455	15.475	15.858	15.9333	16.0899	15.2144	15.4355	14.8095	14.5869	14.4576	14.3945	16.4428	16.5403	16.6958	Q9NP55	BPIA1	BPIFA1
15.7366	15.6915	15.5561	16.89	16.5997	16.6917	14.9142	15.0159	15.0816	15.4869	15.9419	15.6517	17.4132	17.3217	17.3792	Q9NPG4	PCD12	PCDH12
16.5753	16.2042	16.1473	15.3065	15.7512	15.8786	16.0908	15.6812	15.8243	15.8314	15.5896	15.6555	16.4787	12.8073	15.2948	Q9NPH3	IL1AP	IL1RAP
17.024	16.843	16.9963	16.9273	16.7827	16.8695	17.0257	17.0175	16.8778	16.7377	16.7857	16.6591	17.4383	17.2211	17.4489	Q9NQ79	CRAC1	CRTAC1
17.4017	17.588	17.1779	17.3024	17.6453	17.2306	16.5717	16.7165	16.7589	16.9785	17.1706	16.6722	17.7692	17.7874	17.7834	Q9NR31	SAR1A	SAR1A
15.4869	15.3772	15.0546	15.4793	15.4297	15.5253	15.8703	15.7987	15.4185	14.9514	14.7829	14.7988	13.6866	12.9661	15.9489	Q9NRA1	PDGFC	PDGFC
13.7998	13.9086	11.6023	14.8004	15.6113	15.9604	16.2505	16.3971	16.1909	15.2629	15.2556	15.5685	15.9725	15.7985	15.3533	Q9NRB3	CHSTC	CHST12
12.2546	14.0181	14.244	14.4226	15.2607	15.3972	17.0912	17.1878	16.9246	14.9771	15.2399	14.401	15.8379	15.6717	16.1541	Q9NRN5	OLFL3	OLFML3
16.9661	16.4988	16.9205	17.123	17.2432	17.0105	16.7189	13.2549	17.0188	16.8045	16.4313	16.9747	17.8092	17.6832	17.4345	Q9NRW1	RAB6B	RAB6B
18.7736	18.6875	18.8504	19.3496	19.2759	19.3458	18.205	18.2392	17.9396	18.5221	18.4642	18.4661	20.8423	20.8802	20.9742	Q9NSB2	KRT84	KRT84
14.4476	14.7669	12.5756	16.0753	12.2467	16.3629	16.491	14.6935	12.8656	14.008	13.8849	12.2364	12.5151	16.1992	13.1125	Q9NX62	IMPA3	BPNT2
12.2546	14.9837	15.3159	14.8423	14.7569	15.5637	15.6076	13.0549	15.1686	12.0046	12.2534	14.4713	15.1242	15.8548	13.8729	Q9NZN3	EHD1	EHD1
17.4846	17.6339	17.7143	17.2823	17.1313	17.124	17.386	17.3563	17.1882	16.9603	16.7724	16.9692	17.2714	17.224	17.0132	Q9NZP8	C1RL	C1RL
21.002	20.9459	21.0493	21.1581	21.3211	21.3045	20.4273	20.6186	20.6096	21.5545	21.5685	21.6628	20.8423	20.9672	21.002	Q9NZT1	CALL5	CALML5
14.7665	16.3835	12.7884	13.7149	13.2849	13.979	12.3467	12.3365	11.2463	13.6877	13.9173	11.2966	13.1931	11.7019	11.886	Q9UBB4	ATX10	ATXN10
12.8847	11.9324	11.8205	11.9776	13.7709	13.4212	12.346	13.8133	13.2668	15.2075	15.4582	15.5473	12.4322	13.2355	13.1507	Q9UBC9	SPRR3	SPRR3
17.2546	17.2516	17.2469	18.5624	18.6353	18.6629	19.0637	19.0772	18.8949	17.6835	17.7707	17.7411	19.185	19.1452	19.2723	Q9UBS4	DJB11	DNAJB11
17.0853	17.2727	17.2989	18.7469	18.8647	18.8103	19.5261	19.4048	19.4895	17.054	17.1021	17.0206	18.7366	19.0389	18.7394	Q9UBW5	BIN2	BIN2
15.2831	11.4566	13.7106	12.5515	15.1565	15.9233	10.504	15.2099	13.7054	14.4341	13.4907	13.8748	16.5736	16.377	16.4284	Q9UBX5	FBLN5	FBLN5
16.8866	17.1009	17.2108	16.1013	17.8705	18.0928	18.7865	18.905	19.1789	11.6721	15.3812	15.4203	13.9974	13.8973	13.007	Q9UGM3	DMBT1	DMBT1
17.8301	17.9101	17.8865	17.5363	17.5301	17.3429	17.6048	17.5563	17.3	17.5395	17.4753	17.3654	17.987	17.9209	18.0828	Q9UGM5	FETUB	FETUB
20.9742	20.9098	20.895	20.9812	21.1269	21.1519	20.5731	20.7223	20.6628	21.1079	21.1519	20.9951	21.5117	21.4526	21.5069	Q9UHG3	PCYOX	PCYOX1
16.9313	16.8464	16.8077	17.0683	16.7709	16.8171	16.271	16.2829	16.3112	16.8193	16.9453	16.9297	17.1671	17.0081	17.3273	Q9UI42	CBPA4	CPA4
14.9145	10.8257	15.0468	15.9943	15.7715	15.7589	14.2264	13.5762	13.2438	13.646	12.5273	12.2146	15.9357	15.2389	15.5994	Q9UIV8	SPB13	SERPINB13
20.4775	20.5731	20.4576	21.7098	21.6628	21.6051	20.6886	20.6364	20.5451	20.5915	20.5731	20.6453	21.9601	22.0789	22.0526	Q9UK55	ZPI	SERPINA10
13.3498	13.2964	12.7302	12.5759	10.4447	12.6622	12.6169	12.688	12.1519	13.8217	12.9821	13.2635	12.7063	13.1644	10.7486	Q9UKR3	KLK13	KLK13
13.8275	15.331	15.5754	15.2984	13.947	15.5146	14.2634	13.5806	15.1833	14.9134	14.2221	14.9862	15.7171	15.3232	15.5349	Q9UKU6	TRHDE	TRHDE
20.0821	20.0691	20.0821	15.6337	15.9765	15.4342	11.8528	12.7319	12.0957	15.4488	14.9187	14.4806	14.6142	14.5961	12.2352	Q9UKX2	MYH1	MYH1
19.3308	19.3944	19.4213	13.3295	14.2389	14.1352	13.873	13.3322	12.9038	14.1083	13.4988	13.8278	14.4709	13.2404	13.8399	Q9UKX2	MYH8	MYH8
21.1825	21.1143	21.0559	11.8298	16.6707	14.6054	12.3695	17.1278	16.2721	14.2554	15.1125	13.0287	13.2352	12.3836	14.2321	Q9UKX2	MYH2	MYH2
20.8034	20.7876	20.7876	17.3866	18.5066	18.9472	18.177	19.4091	16.3605	13.0282	16.785	15.6677	12.4458	20.6886	12.356	Q9UKX2	MYH4	MYH4
21.7756	21.7955	20.68	13.0952	13.1758	13.6842	12.9228	12.2701	11.5172	13.3588	13.2403	11.2223	11.9958	13.9776	12.3149	Q9UKX3	MYH13	MYH13
15.8207	16.6088	16.2083	16.5392	16.8804	16.7717	15.7529	15.3039	15.5825	15.9747	15.6075	17.0511	16.9088	17.1999	16.9195	Q9UKX5	ITA11	ITGA11
18.4783	18.4562	18.4243	19.2387	19.1055	19.3051	20.68	20.6364	20.5165	18.6723	18.5129	18.4201	19.1899	19.0909	19.0959	Q9UKZ9	PCOC2	PCOLCE2
12.7223	12.6982	14.4266	15.6029	15.5942	15.945	12.9791	12.9392	14.8125	14.9504	13.8925	14.6327	12.5639	13.018	16.1601	Q9UL46	PSME2	PSME2
15.286	16.0928	15.7287	16.4143	16.5926	16.6344	16.7612	16.8679	16.7951	15.8617	15.966	16.1073	17.3201	17.3281	16.9244	Q9ULV4	COR1C	CORO1C
13.1809	14.4542	12.7291	15.779	15.85	13.6301	15.7563	16.1546	15.6596	14.6837	12.5688	14.5547	15.1842	13.4606	15.2701	Q9UM07	PADI4	PADI4
16.6558	16.5963	16.8679	16.2582	16.643	15.9811	16.2873	16.8749	16.415	16.8786	16.6792	16.9103	17.2993	17.2806	17.2256	Q9UM47	NOTC3	NOTCH3
15.4332	15.2545	15.0905	13.5448	14.6437	15.0066	14.3481	14.5968	12.507	10.4886	14.6713	12.9552	15.6902	15.4761	15.7823	Q9UNN8	EPCR	PROCR
17.1226	16.9531	17.4924	18.0842	17.8612	18.0983	18.0372	18.431	18.4893	17.7905	17.7021	17.6204	17.8811	17.937	17.316	Q9UNW1	MINP1	MINPP1
15.9539	16.228	15.9642	16.7804	17.056	17.0759	18.0259	17.9249	17.8645	16.8679	16.8217	17.0356	16.8672	16.8203	16.7508	Q9UPZ6	THS7A	THSD7A
15.5309	15.3477	16.0977	17.1161	17.1675	17.0117	17.3004	17.2031	17.5463	15.6786	15.6841	15.4705	16.4755	16.6542	16.6201	Q9UQ80	PA2G4	PA2G4
18.1625	17.6004	17.3749	18.7282	17.8086	17.8115	11.9648	13.6011	13.2514	14.1608	11.536	11.9594	12.1708	14.4934	11.9666	Q9UQM7	KCC2A	CAMK2A
20.2535	20.265	20.3211	21.3699	21.4067	21.3805	21.5069	21.3538	21.3857	20.714	20.7876	20.7471	21.1332	21.1825	21.1332	Q9Y251	HPSE	HPSE
16.002	13.521	16.0727	12.1727	15.8882	16.7719	12.1013	13.6076	17.1954	16.6697	16.3961	12.7368	16.512	12.6671	16.7619	Q9Y287	ITM2B	ITM2B
20.68	20.6186	20.68	20.0821	20.2302	20.3857	20.1704	20.0292	20.2066	20.2989	20.265	20.4676	13.2497	13.4636	11.3692	Q9Y2J2	E41L3	EPB41L3
11.9295	13.0739	12.9368	13.555	11.9917	13.6082	13.515	13.6497	14.7707	14.6428	12.2126	14.5673	13.6598	14.5516	13.1532	Q9Y315	DEOC	DERA
14.8309	14.006	14.6815	12.5415	12.6955	13.0967	15.5788	15.8576	15.7473	14.3984	11.4625	13.7199	15.9332	15.5016	15.6686	Q9Y3E1	HDGR3	HDGFL3
13.3908	13.4005	10.7754	11.9353	14.2646	13.7211	12.0969	11.6739	14.3877	11.9771	13.8954	14.6586	15.2814	15.6957	15.5868	Q9Y3I1	FBX7	FBXO7
14.7927	16.0372	12.484	16.0101	16.7915	16.8481	14.0991	14.063	13.0249	13.5441	13.7341	11.9653	14.3228	13.6726	13.7165	Q9Y446	PKP3	PKP3
19.2065	19.1483	19.1623	19.3373	19.3582	19.4045	19.6113	19.5979	19.662	18.9603	18.9814	19.0203	19.7844	19.778	19.6783	Q9Y490	TLN1	TLN1
15.8588	13.7674	15.312	18.1341	16.1051	16.2985	18.1702	13.4887	16.0668	15.9581	15.9691	13.2019	16.9333	17.0121	16.7981	Q9Y4L1	HYOU1	HYOU1
15.391	15.7969	15.8239	14.9161	14.8335	14.8583	16.0463	16.0139	15.6086	15.2388	15.8148	15.0485	15.0408	15.5437	15.2067	Q9Y5C1	ANGL3	ANGPTL3
15.07	15.2781	15.152	15.5472	15.7874	17.3132	15.0497	15.1069	14.7535	15.4644	15.4967	15.4838	16.1065	16.3464	16.3393	Q9Y5X9	LIPE	LIPG
13.8881	12.2409	11.5432	14.0666	14.3347	13.9118	11.4575	11.5858	13.5167	11.7109	12.9694	14.0994	13.4649	13.6207	11.5941	Q9Y646	CBPQ	CPQ
16.8232	16.8825	16.6505	16.7836	16.9505	16.8983	15.9015	16.2582	16.3061	15.6016	15.7464	15.6482	15.5692	16.328	16.417	Q9Y6C2	EMIL1	EMILIN1
17.3352	17.0638	17.0657	16.4951	16.3784	16.2716	16.9497	16.7439	16.7591	16.5997	16.9408	16.8221	16.8698	16.8148	16.9472	Q9Y6R7	FCGBP	FCGBP
17.0577	17.2543	17.0635	16.8639	16.7707	16.0406	17.6682	17.5444	17.5258	16.4224	16.6007	16.6137	17.0868	16.4199	17.0589	Q9Y6Z7	COL10	COLEC10
