# Supplementary material for: The trajectory of vesicular proteomic signatures from HBV‐HCC by chitosan‐magnetic bead‐based separation and DIA‐proteomic analysis
Source: J Extracell Vesicles. 2024 Aug 29;13(9):e12499. doi: 10.1002/jev2.12499 (PMC11359709; doi:10.1002/jev2.12499)
Supplement: Supplementary file 8 — Supplementary Information [file JEV2-13-e12499-s011.xlsx]

## Sheet: Table S5. Dysregulated proteins
Table S6. Dysregulated proteins in HBV-HCC versus HC.
Protein Accessions	Genes	Log2 (fold change)	Log10 (pvalue)	Changes
A0A075B759	PPIAL4D	-1.921	4.682	Down
P14866	HNRNPL	-0.98	3.626	Down
P14923	JUP	-0.336	1.618	Down
P15121	AKR1B1	-0.519	2.217	Down
Q08188	TGM3	-0.32	2.182	Down
P15531	NME1	-0.484	1.632	Down
Q07955	SRSF1	-1.188	4.314	Down
Q07507	DPT	-1.086	4.501	Down
P15924	DSP	-0.5	1.917	Down
Q07020	RPL18	-1.13	2.574	Down
Q06830	PRDX1	-1.252	6.964	Down
Q04917	YWHAH	-1.003	1.368	Down
P16401	HIST1H1B	-1.801	5.789	Down
P16403	HIST1H1C	-1.535	4.75	Down
P16671	CD36	-0.816	1.326	Down
P16949	STMN1	-0.5	1.324	Down
Q09666	AHNAK	-0.754	7.172	Down
P17301	ITGA2	-0.357	1.641	Down
Q12841	FSTL1	-1.165	3.482	Down
Q12913	PTPRJ	-1.214	3.001	Down
P12955	PEPD	-1.211	3.086	Down
P13010	XRCC5	-0.739	3.195	Down
Q13421	MSLN	-0.862	2.295	Down
P13473	LAMP2	-0.595	3.402	Down
Q13409	DYNC1I2	-1.009	4.628	Down
Q13404	UBE2V1	-1.083	3.313	Down
P13639	EEF2	-1.041	3.112	Down
P13645	KRT10	-0.69	3.107	Down
P13646	KRT13	-0.423	2.419	Down
P13647	KRT5	-0.732	4.17	Down
P13716	ALAD	-0.708	3.44	Down
P13804	ETFA	-0.701	3.288	Down
P13929	ENO3	-1.111	2.508	Down
Q13094	LCP2	-0.673	2.528	Down
P14174	MIF	-2.45	6.905	Down
Q12873	CHD3	-3.837	8.303	Down
P12931	SRC	-0.921	1.567	Down
P17655	CAPN2	-0.373	1.834	Down
P17844	DDX5	-0.876	1.736	Down
P84098	RPL19	-0.902	1.562	Down
P84095	RHOG	-0.793	4.172	Down
P83731	RPL24	-1.023	2.476	Down
P20073	ANXA7	-1.127	6.219	Down
P20700	LMNB1	-0.46	2.501	Down
P20742	PZP	-1.149	2.684	Down
P20908	COL5A1	-0.492	1.847	Down
P78417	GSTO1	-0.619	2.504	Down
P78386	KRT85	-2.041	1.528	Down
P21281	ATP6V1B2	-0.535	2.348	Down
P21333	FLNA	-2.419	8.256	Down
P78371	CCT2	-0.881	2.682	Down
P78324	SIRPA	-1.133	4.749	Down
P69905	HBA1	-1.136	2.234	Down
P68871	HBB	-1.158	1.48	Down
P99999	CYCS	-1.377	4.435	Down
Q02878	RPL6	-1.868	5.577	Down
Q00013	MPP1	-0.773	1.998	Down
Q00839	HNRNPU	-0.908	1.993	Down
P17931	LGALS3	-0.966	3.019	Down
P17936	IGFBP3	-0.404	2.096	Down
P17980	PSMC3	-0.756	1.395	Down
P17987	TCP1	-0.911	2.066	Down
Q02543	RPL18A	-0.375	1.669	Down
P18077	RPL35A	-0.529	3.019	Down
P18085	ARF4	-0.847	1.445	Down
P18124	RPL7	-1.108	2.874	Down
P18627	LAG3	-1.385	6.377	Down
P19012	KRT15	-0.517	1.435	Down
P19013	KRT4	-0.955	1.874	Down
Q01130	SRSF2	-0.778	2.64	Down
Q01105	SET	-0.87	1.814	Down
P19105	MYL12A	-1.231	3.56	Down
P19338	NCL	-0.806	1.462	Down
Q00610	CLTC	-1.083	3.777	Down
Q13492	PICALM	-1.816	5.74	Down
P12814	ACTN1	-1.894	9.322	Down
Q13740	ALCAM	-0.351	1.596	Down
P07814	EPRS	-0.628	2.188	Down
Q16777	HIST2H2AA3	-1.404	2.179	Down
P07910	HNRNPC	-1.569	2.956	Down
P07951	TPM2	-1.47	6.988	Down
Q16658	FSCN1	-0.637	1.879	Down
P08123	COL1A2	-1.265	3.713	Down
Q16378	PRR4	-0.621	3.878	Down
Q16181	2024-09-07	-0.377	2.042	Down
P08246	ELANE	-0.542	1.605	Down
P08253	MMP2	-1.146	2.17	Down
P08514	ITGA2B	-2.868	6.122	Down
P08519	LPA	-3.662	3.836	Down
P08567	PLEK	-1.029	2.268	Down
Q15746	MYLK	-0.783	2.642	Down
P08670	VIM	-1.032	2.401	Down
Q16778	HIST2H2BE	-1.561	5.274	Down
P08727	KRT19	-0.73	2.294	Down
P07737	PFN1	-0.98	2.748	Down
P07686	HEXB	-0.718	3.599	Down
Q6KB66	KRT80	-0.619	3.913	Down
P06703	S100A6	-1.142	3.833	Down
P06733	ENO1	-1.771	5.37	Down
P06746	POLB	-0.664	2.286	Down
Q5T750	XP32	-0.701	3.353	Down
Q5T749	KPRP	-0.701	2.475	Down
P07093	SERPINE2	-1.37	2.164	Down
P07195	LDHB	-1.228	4.085	Down
Q58FF8	HSP90AB2P	-0.602	2.022	Down
P07307	ASGR2	-1.009	3.059	Down
P07327	ADH1A	-1.989	2.131	Down
P07355	ANXA2	-0.735	6.266	Down
P07437	TUBB	-1.155	4.631	Down
Q16822	PCK2	-1.751	7.557	Down
P07602	PSAP	-0.295	2.232	Down
P07711	CTSL	-2.381	6.509	Down
P08758	ANXA5	-1.37	5.235	Down
P08865	RPSA	-1.194	3.511	Down
P09110	ACAA1	-0.423	1.879	Down
P11277	SPTB	-1.086	1.443	Down
P11279	LAMP1	-0.44	1.317	Down
Q14166	TTLL12	-1.878	5.787	Down
P11678	EPX	-1.415	3.942	Down
Q14103	HNRNPD	-1.006	1.736	Down
P11940	PABPC1	-1.044	2.282	Down
P12004	PCNA	-0.671	2.955	Down
P12035	KRT3	-0.98	6.572	Down
P12081	HARS	-0.45	1.322	Down
Q13867	BLMH	-0.911	3.726	Down
P12110	COL6A2	-0.58	2.965	Down
Q13838	DDX39B	-0.916	2.301	Down
P12236	SLC25A6	-1.478	4.805	Down
Q13835	PKP1	-0.329	2.126	Down
P12268	IMPDH2	-1.326	3.521	Down
P11215	ITGAM	-1.127	3.273	Down
P11142	HSPA8	-1.676	4.22	Down
Q14393	GAS6	-1.234	2.366	Down
P10809	HSPD1	-1.396	1.708	Down
P09486	SPARC	-1.862	5.196	Down
P09525	ANXA4	-0.977	5.888	Down
Q15149	PLEC	-0.484	2.889	Down
Q15084	PDIA6	-0.44	3.23	Down
Q15080	NCF4	-0.355	2.209	Down
Q15046	KARS	-0.589	1.789	Down
Q15029	EFTUD2	-0.711	2.845	Down
P21810	BGN	-1.175	2.386	Down
Q15019	2024-09-02	-0.559	3.328	Down
P0C7H8	KRTAP2-1	-2.358	1.647	Down
Q14CN4	KRT72	-1.023	5.613	Down
Q14974	KPNB1	-0.4	1.474	Down
P0DMV8	HSPA1A	-0.368	2.764	Down
P10599	TXN	-0.285	3.111	Down
Q14623	IHH	-0.868	2.264	Down
Q14574	DSC3	-0.529	2.683	Down
P0C0S5	H2AFZ	-0.591	1.696	Down
P06454	PTMA	-0.552	3.142	Down
P21926	CD9	-1.45	2.375	Down
P22102	GART	-1.362	7.93	Down
P35241	RDX	-0.764	5.146	Down
P35268	RPL22	-1.873	4.231	Down
P56537	EIF6	-0.39	1.529	Down
P56199	ITGA1	-0.432	1.755	Down
P55899	FCGRT	-1.884	1.827	Down
P35555	FBN1	-0.669	1.866	Down
P35579	MYH9	-1.08	3.931	Down
P55884	EIF3B	-0.427	1.749	Down
P35613	BSG	-0.396	3.157	Down
P55769	SNU13	-0.383	2.116	Down
P35858	IGFALS	-0.793	3.857	Down
P35908	KRT2	-0.697	3.559	Down
P55285	CDH6	-0.529	2.199	Down
P36578	RPL4	-0.766	1.588	Down
P36957	DLST	-0.98	6.32	Down
P35228	NOS2	-2.565	9.397	Down
P37840	SNCA	-0.844	4.064	Down
P35030	PRSS3	-0.269	1.418	Down
P34896	SHMT1	-3.071	14.187	Down
P60903	S100A10	-0.855	3.197	Down
P31153	MAT2A	-0.383	1.588	Down
P31327	CPS1	-1.482	5.321	Down
P31431	SDC4	-1.188	3.763	Down
P31943	HNRNPH1	-1.149	4.238	Down
P60866	RPS20	-0.819	1.942	Down
P31946	YWHAB	-1.208	5.973	Down
P60842	EIF4A1	-1.286	2.788	Down
P31948	STIP1	-1.041	3.364	Down
P31949	S100A11	-1.086	3.955	Down
P60660	MYL6	-1.45	2.917	Down
P60331	KRTAP10-1	-1.221	3.343	Down
P60174	TPI1	-2.065	10.606	Down
P59998	ARPC4	-0.963	1.92	Down
P58546	MTPN	-0.615	2.427	Down
P34897	SHMT2	-2.419	8.054	Down
P60981	DSTN	-1.224	4.343	Down
P54886	ALDH18A1	-0.806	1.464	Down
P54652	HSPA2	-1.694	6.114	Down
P50148	GNAQ	-0.299	1.995	Down
P49862	KLK7	-1.188	3.59	Down
P46783	RPS10	-0.86	2.039	Down
P49767	VEGFC	-0.474	1.885	Down
P49591	SARS	-0.565	5.182	Down
P48059	LIMS1	-0.498	1.475	Down
P49419	ALDH7A1	-0.554	1.433	Down
P49411	TUFM	-0.375	2.638	Down
P49368	CCT3	-1.333	6.841	Down
P49321	NASP	-0.908	2.8	Down
P49207	RPL34	-1.9	7.457	Down
P48637	GSS	-0.448	2.063	Down
P48643	CCT5	-0.786	3.255	Down
P48668	KRT6C	-0.425	1.674	Down
P48723	HSPA13	-1.194	3.882	Down
P46776	RPL27A	-0.897	2.176	Down
P54819	AK2	-2.041	10.874	Down
P50395	GDI2	-0.671	1.903	Down
P50502	ST13	-1.231	3.26	Down
P38646	HSPA9	-0.69	1.481	Down
P53990	IST1	-0.61	4.158	Down
P53621	COPA	-0.639	1.593	Down
P40227	CCT6A	-0.44	3.751	Down
P40261	NNMT	-1.653	3.98	Down
P52907	CAPZA1	-0.997	2.76	Down
P40925	MDH1	-0.786	1.718	Down
P40926	MDH2	-1.029	1.545	Down
P41091	EIF2S3	-0.781	2.429	Down
P51991	HNRNPA3	-0.913	1.585	Down
P42357	HAL	-0.806	4.181	Down
P51659	HSD17B4	-1.355	4.91	Down
P51571	SSR4	-0.855	5.042	Down
P45880	VDAC2	-0.821	3.632	Down
P50914	RPL14	-0.771	3.203	Down
P50452	SERPINB8	-0.713	5.638	Down
P30740	SERPINB1	-0.569	1.834	Down
P30626	SRI	-0.606	2.455	Down
P30530	AXL	-0.739	2.194	Down
P23526	AHCY	-1.63	8.848	Down
P23528	CFL1	-0.687	1.624	Down
P62913	RPL11	-0.878	2.25	Down
P62910	RPL32	-0.535	1.824	Down
P62899	RPL31	-1.318	4.874	Down
P24534	EEF1B2	-1.639	3.112	Down
P62888	RPL30	-1.083	2.981	Down
P24593	IGFBP5	-0.476	1.329	Down
P62879	GNB2	-1.059	5.29	Down
P62873	GNB1	-1.224	7.608	Down
P25205	MCM3	-0.4	1.715	Down
P25398	RPS12	-0.3	1.425	Down
P62829	RPL23	-0.635	1.985	Down
P25774	CTSS	-1.311	1.984	Down
P62805	HIST1H4A	-2.065	7.901	Down
P23490	LOR	-0.761	1.747	Down
P62753	RPS6	-1.699	2.91	Down
P62917	RPL8	-1.639	4.264	Down
P62942	FKBP1A	-1.035	4.547	Down
P68371	TUBB4B	-0.921	2.343	Down
P22314	UBA1	-1.286	3.679	Down
P68363	TUBA1B	-1.344	5.808	Down
P22392	NME2	-2.69	6.812	Down
P68104	EEF1A1	-0.744	2.434	Down
P22528	SPRR1B	-0.525	1.916	Down
P22532	SPRR2B	-0.48	1.431	Down
P22626	HNRNPA2B1	-0.635	1.469	Down
P22692	IGFBP4	-0.429	1.511	Down
P22735	TGM1	-0.559	3.922	Down
P63244	RACK1	-1.482	4.183	Down
P63241	EIF5A	-0.699	2.718	Down
P23246	SFPQ	-0.599	2.435	Down
P63104	YWHAZ	-2.718	9.795	Down
P62979	RPS27A	-0.624	4.445	Down
P62937	PPIA	-2.531	4.904	Down
P62750	RPL23A	-1.178	2.364	Down
P62495	ETF1	-1.168	2.602	Down
P26373	RPL13	-0.997	2.254	Down
P61981	YWHAG	-2.146	6.285	Down
P61970	NUTF2	-0.561	3.786	Down
P61916	NPC2	-0.37	1.616	Down
P29144	TPP2	-0.456	1.689	Down
P29218	IMPA1	-1.486	4.456	Down
P29401	TKT	-1.062	4.936	Down
P61604	HSPE1	-0.943	2.539	Down
P29692	EEF1D	-0.602	2.521	Down
P61313	RPL15	-0.474	2.191	Down
P61225	RAP2B	-0.911	4.886	Down
P30048	PRDX3	-1.188	2.563	Down
P61158	ACTR3	-0.824	3.533	Down
P30101	PDIA3	-1.407	4.442	Down
P61026	RAB10	-0.405	2.017	Down
P30520	ADSS	-0.411	2.183	Down
P62081	RPS7	-0.436	1.833	Down
P62136	PPP1CA	-0.742	2.546	Down
P28300	LOX	-3.265	13.328	Down
P62158	CALM1	-0.927	2.926	Down
P62424	RPL7A	-2.108	4.156	Down
P62333	PSMC6	-1.095	2.985	Down
P62328	TMSB4X	-1.297	3.563	Down
P62318	SNRPD3	-0.628	3.383	Down
P26641	EEF1G	-1.63	4.562	Down
P26885	FKBP2	-0.388	3.818	Down
P27105	STOM	-3.474	7.718	Down
P68431	HIST1H3A	-2.035	8.131	Down
P27348	YWHAQ	-1.662	5.338	Down
P62277	RPS13	-0.764	2.229	Down
P62269	RPS18	-0.935	2.898	Down
P62266	RPS23	-1.181	5.985	Down
P62258	YWHAE	-1.552	6.081	Down
P62244	RPS15A	-0.997	2.77	Down
P62241	RPS8	-1.604	5.107	Down
P62195	PSMC5	-0.639	2.238	Down
P27482	CALML3	-0.317	1.446	Down
Q6P387	C16orf46	-1.927	5.235	Down
P48741	HSPA7	-1.355	6.29	Down
O14732	IMPA2	-0.602	3.722	Down
P04080	CSTB	-1.388	4.458	Down
P01127	PDGFB	-1.255	3.097	Down
Q9UI42	CPA4	-1.108	5.34	Down
P04075	ALDOA	-2.059	5.631	Down
Q96P63	SERPINB12	-0.619	1.896	Down
Q9UHX3	ADGRE2	-0.32	1.496	Down
Q96N23	CFAP54	-1.648	4.145	Down
Q8IW45	CARKD	-0.286	1.928	Down
Q8IW75	SERPINA12	-1.006	5.18	Down
P04040	CAT	-0.997	5.435	Down
Q9UHL4	DPP7	-0.322	1.607	Down
Q9UHG3	PCYOX1	-0.586	4.106	Down
O15031	PLXNB2	-0.322	1.644	Down
O75390	CS	-0.405	1.431	Down
O75369	FLNB	-1.377	4.729	Down
P04083	ANXA1	-1.458	5.753	Down
Q96FQ6	S100A16	-1.245	4.42	Down
P04114	APOB	-0.687	2.528	Down
Q8IUX7	AEBP1	-0.379	1.882	Down
Q9UKM9	RALY	-0.932	2.515	Down
Q96T51	RUFY1	-1.297	7.138	Down
P01033	TIMP1	-2.315	3.674	Down
Q9UK59	DBR1	-1.12	4.303	Down
P01040	CSTA	-0.548	2.043	Down
Q86UX2	ITIH5	-1.811	6.67	Down
O75635	SERPINB7	-0.531	1.733	Down
Q9UJ70	NAGK	-0.472	2.26	Down
O60437	PPL	-1.47	5.662	Down
P04264	KRT1	-0.533	2.629	Down
P04259	KRT6B	-0.554	1.812	Down
Q96QK1	VPS35	-1.133	4.682	Down
Q9H4B7	TUBB1	-1.083	2.405	Down
Q86X29	LSR	-0.288	3.049	Down
O75594	PGLYRP1	-0.949	3.521	Down
O75531	BANF1	-0.392	3.038	Down
Q9H299	SH3BGRL3	-0.413	2.415	Down
O15143	ARPC1B	-0.927	3.341	Down
O15145	ARPC3	-1.044	3.274	Down
P02452	COL1A1	-0.725	2.041	Down
P02461	COL3A1	-1.139	3.502	Down
P02533	KRT14	-0.567	1.894	Down
Q8WWA0	ITLN1	-0.868	3.767	Down
O60749	SNX2	-1.336	1.772	Down
Q8WWM7	ATXN2L	-0.791	2.166	Down
Q8WWY7	WFDC12	-0.983	3.704	Down
P02545	LMNA	-1.396	3.427	Down
Q9NQ84	GPRC5C	-0.4	2.907	Down
Q92945	KHSRP	-0.791	2.78	Down
O60547	GMDS	-0.706	2.207	Down
O60259	KLK8	-0.905	2.961	Down
Q92841	DDX17	-0.498	1.788	Down
Q92626	PXDN	-1.006	2.824	Down
Q92688	ANP32B	-0.421	2.122	Down
P02042	HBD	-1.34	2.603	Down
Q96FJ2	DYNLL2	-0.454	1.564	Down
Q96AE4	FUBP1	-0.398	1.964	Down
O43175	PHGDH	-0.708	2.125	Down
O15195	VILL	-2.466	5.759	Down
O75367	H2AFY	-0.637	1.6	Down
Q8N1N4	KRT78	-0.685	3.482	Down
Q9H8L6	MMRN2	-0.531	2.089	Down
O75342	ALOX12B	-0.68	1.564	Down
Q9HB71	CACYBP	-0.308	1.842	Down
P02795	MT1E	-1.388	2.761	Down
P02792	FTL	-0.322	1.654	Down
Q8NBJ4	GOLM1	-2.943	7.038	Down
Q96CX2	KCTD12	-0.621	2.787	Down
O15523	DDX3Y	-0.599	2.727	Down
Q9HC84	MUC5B	-0.751	1.874	Down
Q8NI99	ANGPTL6	-0.732	4.005	Down
Q8TCU6	PREX1	-1.053	2.474	Down
O75131	CPNE3	-0.685	4.054	Down
O75083	WDR1	-1.023	2.926	Down
P04792	HSPB1	-0.621	2.269	Down
Q92820	GGH	-0.617	3.944	Down
P05198	EIF2S1	-0.496	3.967	Down
P00491	PNP	-1.136	5.367	Down
P05107	ITGB2	-0.764	1.695	Down
Q9BTY2	FUCA2	-0.715	2.476	Down
Q6UX06	OLFM4	-0.98	1.743	Down
A6NMZ7	COL6A6	-1.117	2.981	Down
Q7Z406	MYH14	-0.498	1.713	Down
Q99832	CCT7	-0.759	1.653	Down
P05120	SERPINB2	-0.66	1.459	Down
P05121	SERPINE1	-1.523	3.262	Down
O95466	FMNL1	-0.288	1.436	Down
Q7L576	CYFIP1	-0.969	3.538	Down
Q9Y277	VDAC3	-0.821	2.729	Down
Q99880	HIST1H2BL	-1.194	3.634	Down
Q70J99	UNC13D	-3	6.019	Down
Q709C8	VPS13C	-4.411	1.408	Down
O00231	PSMD11	-1.127	2.843	Down
O00194	RAB27B	-0.759	1.638	Down
P00441	SOD1	-1.258	7.419	Down
Q9BQE3	TUBA1C	-0.45	2.157	Down
A8MWD9	SNRPG	-1.415	4.088	Down
Q9Y2T3	GDA	-1.535	3.756	Down
P00558	PGK1	-1.535	3.315	Down
O95678	KRT75	-0.913	3.599	Down
P05204	HMGN2	-0.517	2.926	Down
E9PAV3	NACA	-0.855	2.177	Down
Q9BTM1	H2AFJ	-1.462	5.691	Down
Q6ZVX7	NCCRP1	-0.718	2.387	Down
Q9Y3R4	NEU2	-0.327	2.039	Down
P05387	RPLP2	-1.003	1.496	Down
Q9C0C9	UBE2O	-0.604	2.784	Down
Q9BVA1	TUBB2B	-0.405	1.576	Down
P05106	ITGB3	-2.786	7.741	Down
P00492	HPRT1	-0.49	2.516	Down
O95865	DDAH2	-0.619	3.537	Down
Q99613	EIF3C	-1.05	3.236	Down
P04899	GNAI2	-0.831	4.431	Down
Q7Z794	KRT77	-0.425	1.727	Down
P05556	ITGB1	-0.653	4.027	Down
Q9H0W9	C11orf54	-0.386	2.097	Down
Q9UNX3	RPL26L1	-0.921	3.466	Down
Q99623	PHB2	-0.388	1.599	Down
Q9H0E2	TOLLIP	-0.464	2.48	Down
P04843	RPN1	-1.009	1.986	Down
P00326	ADH1C	-1.165	2.936	Down
P00915	CA1	-0.849	1.45	Down
O94985	CLSTN1	-0.849	4.537	Down
P05089	ARG1	-0.436	3.445	Down
P05787	KRT8	-0.718	2.078	Down
P00338	LDHA	-1.466	4.365	Down
O95336	PGLS	-0.39	1.364	Down
Q9Y6N5	SQRDL	-0.504	2.44	Down
Q7Z4R8	C6orf120	-2.286	4.671	Down
Q9UQ80	PA2G4	-1.336	5.068	Down
P02749	APOH	0.562	3.676	Up
Q92736	RYR2	1.246	3.168	Up
P02746	C1QB	0.921	3.736	Up
Q92743	HTRA1	1.959	10.127	Up
P02652	APOA2	0.546	3.584	Up
P02654	APOC1	0.971	9.534	Up
Q9Y3I1	FBXO7	0.286	2.475	Up
Q92496	CFHR4	0.808	2.417	Up
A1L4H1	SSC5D	1.245	3.563	Up
P02745	C1QA	0.405	1.53	Up
P01889	HLA-B	1.149	3.135	Up
P02656	APOC3	2.344	11.149	Up
O00187	MASP2	1.383	7.848	Up
P01591	JCHAIN	0.532	1.389	Up
Q92187	ST8SIA4	1.403	5.294	Up
Q96PD5	PGLYRP2	1.873	9.067	Up
P02671	FGA	1.845	6.689	Up
Q8WZA1	POMGNT1	0.699	2.842	Up
P02760	AMBP	1.201	7.943	Up
Q9Y6K1	DNMT3A	0.919	5.015	Up
P01833	PIGR	1.169	4.458	Up
Q92520	FAM3C	2.487	13.077	Up
Q96IY4	CPB2	1.13	2.779	Up
Q92930	RAB8B	0.513	1.896	Up
P01876	IGHA1	1.613	8.32	Up
Q96EY5	MVB12A	1.851	2.88	Up
Q9Y646	CPQ	0.604	3.384	Up
P01860	IGHG3	0.97	3.892	Up
Q92954	PRG4	1.933	11.936	Up
P01877	IGHA2	1.355	6.534	Up
P02748	C9	2.436	11.942	Up
P02741	CRP	2.767	5.341	Up
A6NJ16	IGHV4OR15-8	0.731	3.834	Up
B1AJZ9	FHAD1	1.355	3.463	Up
Q9Y5C1	ANGPTL3	1.356	7.324	Up
P01857	IGHG1	1.029	4.17	Up
Q9Y5X9	LIPG	0.693	2.797	Up
Q9Y4L1	HYOU1	1.2	8.513	Up
Q96HW7	INTS4	0.933	2.221	Up
B9A064	IGLL5	0.664	3.198	Up
P01834	IGKC	0.678	2.769	Up
P02751	FN1	0.54	2.646	Up
Q8WWZ8	OIT3	1.943	8.292	Up
P02747	C1QC	1.108	4.915	Up
Q9Y5Y7	LYVE1	0.36	1.514	Up
Q9NZK5	CECR1	0.724	2.045	Up
Q96Q06	PLIN4	0.513	2.105	Up
Q9UBX5	FBLN5	2.153	6.853	Up
O75396	SEC22B	0.844	1.795	Up
Q9UEU0	VTI1B	1.301	1.914	Up
Q9UEW3	MARCO	0.619	2.351	Up
O75636	FCN3	0.33	1.412	Up
Q9H4A3	WNK1	2.224	5.019	Up
O75663	TIPRL	1.087	1.628	Up
Q9H2X3	CLEC4M	0.562	2.184	Up
Q9UGM5	FETUB	1.976	9.427	Up
O75251	NDUFS7	1.037	2.307	Up
Q9H257	CARD9	0.275	1.605	Up
Q9H0U4	RAB1B	0.286	2.579	Up
O95197	RTN3	0.654	2.603	Up
Q9GZZ8	LACRT	0.633	3.458	Up
O14791	APOL1	0.873	4.47	Up
O14786	NRP1	1.798	4.428	Up
O14773	TPP1	0.966	1.788	Up
O14745	SLC9A3R1	0.726	2.696	Up
Q9UJJ9	GNPTG	2.061	10.987	Up
O14672	ADAM10	1.621	2.897	Up
O14920	IKBKB	0.629	1.912	Up
Q9UBX1	CTSF	0.614	2.152	Up
Q9HCU0	CD248	1.47	6.938	Up
O15204	ADAMDEC1	1.746	4.886	Up
Q9NZL9	MAT2B	0.72	2.472	Up
O43505	B4GAT1	0.42	1.939	Up
O43681	ASNA1	1.225	4.583	Up
Q9NY65	TUBA8	0.487	1.958	Up
Q9NY15	STAB1	0.801	2.841	Up
O43390	HNRNPR	0.758	2.463	Up
O43312	MTSS1	0.569	1.555	Up
Q9NZP8	C1RL	1.011	8.525	Up
O43280	TREH	0.905	8.245	Up
O43866	CD5L	0.723	2.598	Up
O43240	KLK10	2.192	9.609	Up
O43157	PLXNB1	1.129	3.974	Up
O60462	NRP2	0.956	5.089	Up
Q9UBQ6	EXTL2	0.577	1.54	Up
Q9NR30	DDX21	0.265	1.566	Up
O60664	PLIN3	1.533	4.786	Up
Q9NQ79	CRTAC1	1.039	4.373	Up
Q8WUA8	TSKU	1.198	3.316	Up
Q9NPH3	IL1RAP	1.014	3.419	Up
Q9NPG4	PCDH12	0.887	3.682	Up
O15230	LAMA5	0.729	1.918	Up
Q9UK55	SERPINA10	0.594	3.665	Up
Q9BYH1	SEZ6L	0.462	1.665	Up
O14594	NCAN	0.856	2.731	Up
O95967	EFEMP2	0.937	2.021	Up
P00751	CFB	0.789	2.348	Up
Q99714	HSD17B10	0.34	3.365	Up
O00468	AGRN	0.587	2.022	Up
P01008	SERPINC1	1.263	8.132	Up
P01009	SERPINA1	0.576	2.844	Up
Q9Y240	CLEC11A	1.188	2.898	Up
Q99536	VAT1	1.105	7.093	Up
Q9Y251	HPSE	2.464	8.946	Up
P01011	SERPINA3	1.083	4.115	Up
Q9Y265	RUVBL1	1.531	3.891	Up
O00391	QSOX1	3.237	19.024	Up
Q99439	CNN2	1.66	5.877	Up
Q9Y274	ST3GAL6	0.921	3.731	Up
P01023	A2M	0.749	2.861	Up
Q96TA1	FAM129B	0.711	1.597	Up
P01024	C3	1.382	2.428	Up
P01031	C5	1.477	3.706	Up
P01034	CST3	2.266	11.57	Up
P01042	KNG1	1.64	14.26	Up
Q96QR1	SCGB3A1	1.293	1.526	Up
P01137	TGFB1	1.212	6.237	Up
P00748	F12	0.843	3.303	Up
Q9Y287	ITM2B	0.905	1.916	Up
P00747	PLG	0.772	5.553	Up
P00742	F10	1.217	6.1	Up
Q9BXR6	CFHR5	2.327	4.056	Up
Q9BXN1	ASPN	0.741	4.542	Up
Q9BWP8	COLEC11	1.054	5.362	Up
O14498	ISLR	1.456	7.577	Up
P00352	ALDH1A1	1.187	3.118	Up
Q9BVK6	TMED9	0.347	2.251	Up
Q9BUN1	MENT	1.053	5.132	Up
P00450	CP	2.482	7.744	Up
P00451	F8	1.204	3.913	Up
Q9UKZ9	PCOLCE2	0.322	1.642	Up
P00734	F2	1.418	8.466	Up
Q9BPV8	P2RY13	1.608	3.237	Up
Q9UL46	PSME2	0.466	2.564	Up
Q99983	OMD	1.209	2.91	Up
P00736	C1R	0.822	3.895	Up
Q9ULF5	SLC39A10	0.885	1.447	Up
O00592	PODXL	0.508	1.576	Up
Q9UM47	NOTCH3	1.79	11.368	Up
P00739	HPR	0.763	1.642	Up
Q9UNW1	MINPP1	2.048	11.267	Up
P00740	F9	1.745	6.937	Up
P00746	CFD	2.481	9.397	Up
Q99969	RARRES2	1.731	6.008	Up
P08709	F7	1.903	8.616	Up
Q8TDL5	BPIFB1	1.267	6.837	Up
Q02224	CENPE	0.798	2.847	Up
P19021	PAM	0.51	1.886	Up
P19320	VCAM1	2.373	7.729	Up
P19652	ORM2	0.958	2.144	Up
P98160	HSPG2	1.675	8.19	Up
P19827	ITIH1	0.639	2.797	Up
P19878	NCF2	0.386	1.661	Up
P19971	TYMP	0.921	4.832	Up
P84077	ARF1	0.993	3.614	Up
P83436	COG7	2.885	3.06	Up
P20062	TCN2	0.862	1.711	Up
P81172	HAMP	1.622	4.98	Up
P20774	OGN	0.944	4.778	Up
P20851	C4BPB	0.725	4.537	Up
P69891	HBG1	2.141	4.956	Up
P22061	PCMT1	0.891	2.938	Up
P22105	TNXB	1.669	8.07	Up
P22352	GPX3	0.928	1.708	Up
P68032	ACTC1	1.352	6.239	Up
P22792	CPN2	0.885	4.933	Up
P22891	PROZ	1.075	1.726	Up
P23141	CES1	0.324	2.208	Up
P23142	FBLN1	2.35	13.952	Up
P23381	WARS	0.823	2.673	Up
P24043	LAMA2	0.807	4.893	Up
P24387	CRHBP	1.518	2.875	Up
P24821	TNC	2.168	10.158	Up
P18428	LBP	2.705	12.084	Up
P18206	VCL	0.931	2.993	Up
P18065	IGFBP2	0.934	3.213	Up
P17900	GM2A	1.084	5.51	Up
P13796	LCP1	1.072	6.389	Up
Q13151	HNRNPA0	0.811	1.532	Up
Q13103	SPP2	1.112	3.341	Up
P14209	CD99	0.736	2.962	Up
P14314	PRKCSH	2.762	9.084	Up
P14543	NID1	1.706	9.517	Up
Q12907	LMAN2	0.53	4.392	Up
P14555	PLA2G2A	0.806	3.369	Up
P14625	HSP90B1	2.137	14.757	Up
Q12805	EFEMP1	2.922	16.485	Up
Q12792	TWF1	0.516	2.151	Up
Q11201	ST3GAL1	0.467	1.444	Up
Q10469	MGAT2	1.307	2.807	Up
P25787	PSMA2	0.718	1.484	Up
P15144	ANPEP	0.651	1.839	Up
P15153	RAC2	0.842	3.136	Up
P15169	CPN1	0.269	1.397	Up
P15291	B4GALT1	2.348	6.804	Up
Q07960	ARHGAP1	0.58	1.304	Up
P15822	HIVEP1	0.858	3.277	Up
Q07812	BAX	0.837	1.486	Up
P15907	ST6GAL1	1.266	6.978	Up
P16070	CD44	1.332	5.658	Up
Q06323	PSME1	1.075	1.671	Up
Q06033	ITIH3	2.335	10.219	Up
Q04760	GLO1	0.782	4.415	Up
Q03591	CFHR1	0.516	3.322	Up
Q02985	CFHR3	1.016	2.485	Up
Q08380	LGALS3BP	1.497	5.256	Up
Q13162	PRDX4	0.884	2.245	Up
P25788	PSMA3	0.542	1.561	Up
P26927	MST1	0.829	3.9	Up
P36955	SERPINF1	0.716	2.112	Up
P55058	PLTP	1.376	10.153	Up
P36980	CFHR2	1.379	3.696	Up
P37802	TAGLN2	0.481	1.523	Up
P55000	SLURP1	0.381	1.457	Up
P38117	ETFB	0.821	1.367	Up
P38919	EIF4A3	0.381	1.847	Up
P39060	COL18A1	0.595	2.281	Up
P53634	CTSC	0.76	3.083	Up
P53396	ACLY	0.85	1.633	Up
P40197	GP5	1.388	5.076	Up
P41222	PTGDS	1.028	5.25	Up
P51884	LUM	0.582	3.349	Up
P43490	NAMPT	1.026	2.584	Up
P50897	PPT1	1.118	4.658	Up
P50579	METAP2	0.707	1.738	Up
P46087	NOP2	0.549	2.277	Up
P50454	SERPINH1	1.394	2.785	Up
Q9Y6R7	FCGBP	0.552	1.609	Up
P49908	SEPP1	0.777	5.385	Up
P46782	RPS5	0.398	1.532	Up
P46976	GYG1	1.469	3.841	Up
P49747	COMP	1.835	6.991	Up
P48061	CXCL12	1.507	6.945	Up
P48509	CD151	0.73	4.871	Up
P49257	LMAN1	0.454	2.561	Up
P48960	CD97	0.61	2.682	Up
P55103	INHBC	2.026	11.436	Up
P55263	ADK	0.542	1.727	Up
P36543	ATP6V1E1	0.309	1.473	Up
P36222	CHI3L1	0.956	2.593	Up
P27487	DPP4	0.446	1.318	Up
P27635	RPL10	0.648	1.447	Up
P27797	CALR	1.657	5.343	Up
P27918	CFP	1.454	1.339	Up
P28070	PSMB4	1.213	4.993	Up
P62068	USP46	1.566	9.235	Up
P28676	GCA	0.409	1.661	Up
P61960	UFM1	0.52	1.739	Up
P61923	COPZ1	0.277	1.816	Up
P29279	CTGF	0.428	2.118	Up
P61626	LYZ	1.345	6.727	Up
P29590	PML	0.9	2.114	Up
P29622	SERPINA4	0.869	7.122	Up
P26572	MGAT1	2.717	13.944	Up
P30041	PRDX6	1.448	10.019	Up
P30153	PPP2R1A	1.625	4.662	Up
P31025	LCN1	0.456	1.409	Up
P60985	KRTDAP	1.58	5.473	Up
P32119	PRDX2	0.269	2.079	Up
P60468	SEC61B	1.242	4.126	Up
P33151	CDH5	1.752	9.806	Up
P58335	ANTXR2	1.363	3.094	Up
P58166	INHBE	1.05	4.598	Up
P35442	THBS2	3.184	8.465	Up
P35443	THBS4	1.771	6.404	Up
P35542	SAA4	1.239	5.438	Up
P35590	TIE1	0.279	1.986	Up
P35625	TIMP3	0.629	1.504	Up
P30043	BLVRB	1.41	4.752	Up
P13727	PRG2	0.927	4.617	Up
Q13201	MMRN1	1.521	10.37	Up
P13671	C6	2.012	3.65	Up
Q76LX8	ADAMTS13	0.44	1.593	Up
P05160	F13B	1.292	8.305	Up
P05452	CLEC3B	0.669	2.613	Up
Q6UY14	ADAMTSL4	2.356	9.807	Up
Q6UXH0	ANGPTL8	1.198	3.577	Up
P05534	HLA-A	0.902	2.733	Up
Q6UX71	PLXDC2	0.809	5.124	Up
P05543	SERPINA7	0.849	4.35	Up
P05546	SERPIND1	1.724	12.092	Up
Q6UB98	ANKRD12	0.269	1.553	Up
Q6P988	NOTUM	0.864	1.605	Up
P06396	GSN	2.283	10.724	Up
Q6EMK4	VASN	0.986	4.041	Up
Q6E0U4	DMKN	0.966	3.989	Up
P06681	C2	0.821	6.571	Up
Q5VXI9	LIPN	3.071	7.564	Up
P06727	APOA4	1.122	3.375	Up
P06858	LPL	1	2.022	Up
Q5SQ64	LY6G6F	0.478	1.564	Up
P07225	PROS1	1.146	6.441	Up
Q5CZC0	FSIP2	0.964	3.896	Up
Q53RD9	FBLN7	1.685	2.438	Up
Q53H76	PLA1A	0.411	1.373	Up
P07357	C8A	1.734	3.875	Up
Q4LDE5	SVEP1	1	2.643	Up
P07358	C8B	1.609	4.761	Up
P07359	GP1BA	1.256	3.248	Up
P05156	CFI	0.475	2.259	Up
P05155	SERPING1	0.765	4.6	Up
Q7L9L4	MOB1A	0.648	1.829	Up
P05154	SERPINA5	1.327	4.695	Up
P02766	TTR	1.154	5.271	Up
Q8NF91	SYNE1	1.002	3.555	Up
Q8NBP7	PCSK9	1.215	6.846	Up
P03951	F11	1.913	10.751	Up
Q8N163	CCAR2	1.727	4.008	Up
Q8N128	FAM177A1	0.395	1.956	Up
Q8IZF2	ADGRF5	1.671	7.451	Up
P03952	KLKB1	0.825	4.238	Up
P04003	C4BPA	0.909	4.591	Up
P04004	VTN	1.218	13.093	Up
P04062	GBA	0.722	2.55	Up
P04066	FUCA1	0.358	1.573	Up
P04070	PROC	1.027	4.82	Up
P07360	C8G	2.163	4.881	Up
Q8IUK5	PLXDC1	0.98	4.485	Up
Q86YW5	TREML1	2.527	10.265	Up
P04180	LCAT	0.689	1.748	Up
P04196	HRG	1.433	8.833	Up
Q86VP6	CAND1	1.118	3.188	Up
P04275	VWF	2.702	13.672	Up
P04278	SHBG	2.786	7.548	Up
Q86UD1	OAF	1.968	11.234	Up
Q86U17	SERPINA11	1.485	7.316	Up
P04406	GAPDH	0.598	2.929	Up
Q86SQ4	GPR126	0.778	2.343	Up
P04632	CAPNS1	0.961	5.703	Up
P05062	ALDOB	1.267	2.357	Up
P05091	ALDH2	0.82	2.94	Up
Q8IUE6	HIST2H2AB	1.003	2.151	Up
P07384	CAPN1	0.493	2.389	Up
Q16881	TXNRD1	0.407	1.317	Up
P07477	PRSS1	0.524	2.572	Up
P10646	TFPI	1.031	4.557	Up
Q14520	HABP2	1.692	11.741	Up
P10909	CLU	1.684	13.439	Up
Q14515	SPARCL1	2.283	4.954	Up
Q14498	RBM39	1.038	5.865	Up
P11047	LAMC1	1.11	5.091	Up
P11150	LIPC	0.88	4.718	Up
P11362	FGFR1	0.789	3.332	Up
Q14118	DAG1	2.639	9.868	Up
P11597	CETP	1.335	12.062	Up
P11766	ADH5	0.516	1.756	Up
P12111	COL6A3	1.807	9.324	Up
P12259	F5	1.583	10.737	Up
Q14624	ITIH4	1.505	10.033	Up
P12273	PIP	0.545	2.727	Up
Q13643	FHL3	0.569	2.113	Up
Q13642	FHL1	1.156	3.834	Up
P12724	RNASE3	0.911	3.339	Up
P12830	CDH1	1.125	4.718	Up
Q13477	MADCAM1	0.421	1.707	Up
Q13423	NNT	0.888	2.039	Up
P13489	RNH1	1.179	4.37	Up
P13501	CCL5	0.646	2.062	Up
P13591	NCAM1	1.7	4.035	Up
P13598	ICAM2	0.296	1.372	Up
Q13275	SEMA3F	1.732	5.465	Up
P13611	VCAN	1.404	4.222	Up
P13667	PDIA4	1.394	3.05	Up
Q13790	APOF	1.543	6.986	Up
P02765	AHSG	1.255	9.529	Up
P10643	C7	2.365	6.726	Up
Q14766	LTBP1	1.034	5.399	Up
P07858	CTSB	0.275	1.383	Up
Q16706	MAN2A1	0.872	2.936	Up
P07954	FH	0.596	2.035	Up
P07988	SFTPB	1.519	2.903	Up
Q16610	ECM1	0.352	2.687	Up
Q16186	ADRM1	0.862	2.3	Up
P08294	SOD3	0.879	2.327	Up
Q15848	ADIPOQ	1.016	2.39	Up
P08311	CTSG	1.814	7.312	Up
P08319	ADH4	1.259	7.646	Up
P08493	MGP	1.382	5.664	Up
Q15819	UBE2V2	0.366	3.327	Up
P08571	CD14	2.973	18.782	Up
Q14697	GANAB	0.741	4.633	Up
P08603	CFH	1.055	6.253	Up
P48740	MASP1	0.928	5.577	Up
P09172	DBH	0.313	1.418	Up
P09668	CTSH	0.466	1.949	Up
Q15113	PCOLCE	0.738	3.196	Up
P09871	C1S	0.752	3.566	Up
Q15063	POSTN	2.884	10.082	Up
P0C0L5	C4B	1.983	7.269	Up
P0CG05	IGLC2	1.201	3.885	Up
Q14D04	VEPH1	0.806	3.388	Up
P0DJI8	SAA1	2.172	3.33	Up
Q14980	NUMA1	0.994	2.581	Up
Q14847	LASP1	0.583	1.627	Up
P10586	PTPRF	0.28	1.392	Up
P08697	SERPINF2	0.792	7.875	Up
Q9Y6Z7	COLEC10	1.092	7.033	Up
