# Supplementary material for: The trajectory of vesicular proteomic signatures from HBV‐HCC by chitosan‐magnetic bead‐based separation and DIA‐proteomic analysis
Source: J Extracell Vesicles. 2024 Aug 29;13(9):e12499. doi: 10.1002/jev2.12499 (PMC11359709; doi:10.1002/jev2.12499)
Supplement: Supplementary file 9 — Supplementary Information [file JEV2-13-e12499-s010.xlsx]

## Sheet: Table S6. Dysregulated proteins
Table S7. Dysregulated proteins in HBV-HCC versus CHB.
Protein Accessions	Genes	Log2 (fold change)	Log10 (pvalue)	Changes
A0A075B759	PPIAL4D	-1.211	1.699	Down
P13646	KRT13	-1.198	6.088	Down
P13645	KRT10	-1.099	9.516	Down
P13639	EEF2	-0.559	2.493	Down
Q13404	UBE2V1	-0.844	4.393	Down
Q13409	DYNC1I2	-1.158	6.004	Down
P13591	NCAM1	-0.952	3.428	Down
P13473	LAMP2	-0.432	3.015	Down
Q13492	PICALM	-1.344	4.836	Down
P12955	PEPD	-0.837	2.947	Down
Q13740	ALCAM	-0.737	4.163	Down
P12882	MYH1	-0.9	2.747	Down
Q13813	SPTAN1	-0.54	2.172	Down
P12814	ACTN1	-0.621	1.667	Down
Q13822	ENPP2	-0.751	3.676	Down
P13647	KRT5	-1.171	10.86	Down
Q13835	PKP1	-0.816	5.199	Down
P12277	CKB	-1.133	3.109	Down
P12268	IMPDH2	-1.162	3.406	Down
Q14112	NID2	-0.701	3.147	Down
Q14166	TTLL12	-0.834	1.433	Down
P12081	HARS	-0.589	1.324	Down
P12035	KRT3	-1.142	10.333	Down
Q14210	LY6D	-0.667	2.907	Down
Q14242	SELPLG	-0.723	2.075	Down
Q14515	SPARCL1	-0.317	2.031	Down
P11362	FGFR1	-0.747	2.904	Down
P11279	LAMP1	-0.806	5.004	Down
Q14574	DSC3	-0.786	5.116	Down
Q14623	IHH	-1.34	5.579	Down
Q14767	LTBP2	-0.379	2.563	Down
Q13867	BLMH	-1.258	8.304	Down
P11142	HSPA8	-0.943	2.141	Down
P13716	ALAD	-1.362	7.748	Down
P13798	APEH	-0.694	5.291	Down
P17980	PSMC3	-1.099	5.267	Down
Q04695	KRT17	-0.694	1.384	Down
P17931	LGALS3	-0.582	2.496	Down
Q04917	YWHAH	-0.597	1.752	Down
Q06481	APLP2	-1.617	3.555	Down
Q06830	PRDX1	-1.181	7.332	Down
Q07020	RPL18	-0.839	2.128	Down
Q07507	DPT	-1.466	9.061	Down
P16671	CD36	-1.012	2.132	Down
P16403	HIST1H1C	-0.786	2.581	Down
P16401	HIST1H1B	-1.214	4.356	Down
Q07955	SRSF1	-0.69	2.367	Down
Q08188	TGM3	-1.012	8.549	Down
Q08380	LGALS3BP	-0.919	2.338	Down
P13727	PRG2	-1.265	4.032	Down
P16112	ACAN	-1.617	3.723	Down
P15924	DSP	-0.949	4.444	Down
Q08554	DSC1	-0.873	8.258	Down
Q09666	AHNAK	-0.819	11.121	Down
Q12792	TWF1	-0.806	2.968	Down
Q12873	CHD3	-3.662	8.481	Down
P14923	JUP	-0.826	4.421	Down
Q12913	PTPRJ	-0.639	2.191	Down
Q13094	LCP2	-0.5	2.209	Down
P14625	HSP90B1	-0.466	1.888	Down
P14543	NID1	-0.567	1.608	Down
P14314	PRKCSH	-0.548	1.969	Down
P14174	MIF	-1.639	4.079	Down
P13987	CD59	-1.086	4.131	Down
P13929	ENO3	-1.527	3.27	Down
P16070	CD44	-0.537	2.568	Down
P11047	LAMC1	-0.61	1.717	Down
Q14956	GPNMB	-0.523	1.524	Down
Q14CN4	KRT72	-1.032	6.44	Down
Q5T749	KPRP	-1.035	7.613	Down
Q5T750	XP32	-1.092	7.392	Down
P07355	ANXA2	-0.847	9.677	Down
Q5TZA2	CROCC	-0.478	3.069	Down
P07305	H1F0	-0.535	2.427	Down
P07237	P4HB	-0.425	1.798	Down
P07225	PROS1	-0.364	2.167	Down
Q5VVQ6	YOD1	-1.102	1.756	Down
P07195	LDHB	-0.351	2.015	Down
P06753	TPM3	-0.977	1.788	Down
P06746	POLB	-1.139	5.134	Down
Q6KB66	KRT80	-0.994	8.032	Down
P06733	ENO1	-1.276	3.509	Down
P06732	CKM	-0.997	2.018	Down
Q5JRA6	MIA3	-0.749	2.844	Down
Q6P387	C16orf46	-1.617	4.025	Down
P06454	PTMA	-0.628	2.063	Down
P05787	KRT8	-0.472	1.407	Down
P05556	ITGB1	-0.434	1.702	Down
Q6ZVX7	NCCRP1	-1.095	7.877	Down
Q709C8	VPS13C	-5.158	4.886	Down
Q70J99	UNC13D	-1.921	1.957	Down
P05387	RPLP2	-1.801	5.784	Down
Q7Z794	KRT77	-0.886	6.935	Down
Q7Z7G0	ABI3BP	-1.262	3.365	Down
P05120	SERPINB2	-0.798	4.018	Down
P05109	S100A8	-0.452	2.361	Down
P05106	ITGB3	-1.648	3.541	Down
Q86TY3	C14orf37	-0.865	2.489	Down
P05090	APOD	-0.458	3.71	Down
Q6P4A8	PLBD1	-0.811	3.071	Down
P07437	TUBB	-0.569	1.63	Down
Q5D862	FLG2	-1.407	14.894	Down
P07585	DCN	-1.333	5.818	Down
Q15008	PSMD6	-0.278	1.621	Down
P10599	TXN	-0.778	8.712	Down
P10451	SPP1	-0.865	1.62	Down
P10155	TROVE2	-0.444	1.675	Down
P10124	SRGN	-1.347	2.331	Down
Q15149	PLEC	-0.533	4.958	Down
P0C7H8	KRTAP2-1	-2.766	1.47	Down
P09603	CSF1	-0.619	2.117	Down
P09525	ANXA4	-0.608	3.503	Down
Q15517	CDSN	-0.764	6.559	Down
P09486	SPARC	-1.188	3.736	Down
P09110	ACAA1	-0.446	1.78	Down
P08865	RPSA	-0.788	1.886	Down
P08779	KRT16	-1.053	2.216	Down
P08727	KRT19	-0.521	1.453	Down
P08670	VIM	-0.617	1.957	Down
Q16378	PRR4	-0.617	2.749	Down
P07602	PSAP	-0.759	6.837	Down
P07686	HEXB	-0.427	1.326	Down
P07711	CTSL	-2.599	6.155	Down
P07910	HNRNPC	-1.165	2.728	Down
P07996	THBS1	-2.083	4.858	Down
Q16822	PCK2	-1.255	5.469	Down
Q02878	RPL6	-0.737	1.358	Down
Q16778	HIST2H2BE	-1.531	3.749	Down
Q16643	DBN1	-0.278	1.814	Down
P08294	SOD3	-0.324	2.734	Down
Q16610	ECM1	-0.531	2.692	Down
Q16563	SYPL1	-0.778	5.11	Down
P08514	ITGA2B	-2.029	3.451	Down
P08519	LPA	-3.68	6.758	Down
Q16769	QPCT	-1.297	4.455	Down
Q02413	DSG1	-0.813	6.864	Down
P18627	LAG3	-0.699	2.772	Down
P18827	SDC1	-0.87	2.471	Down
P55285	CDH6	-0.637	3.257	Down
P35527	KRT9	-0.842	7.222	Down
P35443	THBS4	-1.699	4.306	Down
P35442	THBS2	-1.747	4.465	Down
P35268	RPL22	-0.916	2.009	Down
P35241	RDX	-1.252	8.408	Down
P35228	NOS2	-1.265	3.58	Down
P35030	PRSS3	-0.283	1.523	Down
P34897	SHMT2	-1.747	2.173	Down
P55899	FCGRT	-0.371	1.331	Down
P56537	EIF6	-0.957	5.321	Down
P32320	CDA	-0.582	3.161	Down
P31949	S100A11	-0.986	1.912	Down
P31946	YWHAB	-0.476	2.48	Down
P55209	NAP1L1	-0.673	1.65	Down
P31944	CASP14	-1.012	8.136	Down
P31431	SDC4	-2.671	5.283	Down
P60033	CD81	-0.432	1.653	Down
P60174	TPI1	-1.404	5.972	Down
P60331	KRTAP10-1	-1.878	7.562	Down
P60660	MYL6	-0.773	2.342	Down
P60842	EIF4A1	-0.839	2.443	Down
P60900	PSMA6	-0.744	3.748	Down
P30626	SRI	-0.537	1.456	Down
P61026	RAB10	-0.47	2.432	Down
P30101	PDIA3	-1.442	6.535	Down
P30086	PEBP1	-1.099	1.836	Down
P30085	CMPK1	-0.308	1.333	Down
P29508	SERPINB3	-0.48	2.022	Down
P29401	TKT	-0.801	3.845	Down
P31943	HNRNPH1	-0.742	1.454	Down
P55072	VCP	-0.771	1.76	Down
P35754	GLRX	-0.811	4.02	Down
P35908	KRT2	-1.12	9.98	Down
P47929	LGALS7	-0.567	1.64	Down
P48668	KRT6C	-0.786	4.126	Down
P48739	PITPNB	-0.364	1.864	Down
P48741	HSPA7	-0.72	1.657	Down
P49189	ALDH9A1	-0.673	2.823	Down
P49207	RPL34	-0.776	1.489	Down
P49368	CCT3	-0.997	5.763	Down
P49419	ALDH7A1	-0.293	1.324	Down
P49720	PSMB3	-1.032	4.578	Down
P49721	PSMB2	-0.626	4.771	Down
P49746	THBS3	-1.667	3.534	Down
P49747	COMP	-2.053	6.961	Down
P45880	VDAC2	-0.778	3.114	Down
P49767	VEGFC	-1.158	4.18	Down
P49862	KLK7	-1.224	5.293	Down
P43307	SSR1	-0.604	2.581	Down
P43251	BTD	-0.868	1.854	Down
P55000	SLURP1	-0.61	1.548	Down
P54886	ALDH18A1	-0.808	3.457	Down
P54652	HSPA2	-1.188	3.213	Down
P52701	MSH6	-0.633	1.319	Down
P51991	HNRNPA3	-0.66	2.179	Down
P39060	COL18A1	-1.053	7.062	Down
P61916	NPC2	-0.63	1.304	Down
P39687	ANP32A	-0.563	2.524	Down
P51659	HSD17B4	-0.567	2.389	Down
P51571	SSR4	-0.732	4.275	Down
P41091	EIF2S3	-0.913	3.877	Down
P50452	SERPINB8	-0.759	4.781	Down
P42357	HAL	-1.419	8.508	Down
P42785	PRCP	-1.175	2.248	Down
P51665	PSMD7	-0.327	1.922	Down
P05089	ARG1	-1.023	10.163	Down
P29144	TPP2	-0.831	5.646	Down
P61981	YWHAG	-1.4	3.466	Down
P22735	TGM1	-1.08	10.491	Down
P22532	SPRR2B	-0.744	2.42	Down
P22528	SPRR1B	-0.578	2.448	Down
P22392	NME2	-2.127	4.704	Down
P67936	TPM4	-1.434	1.581	Down
P68104	EEF1A1	-0.662	2.144	Down
P68363	TUBA1B	-0.4	2.16	Down
P22105	TNXB	-0.353	2.227	Down
P22102	GART	-3.198	12.253	Down
P21926	CD9	-1.344	2.324	Down
P21810	BGN	-2.411	9.914	Down
P68431	HIST1H3A	-1.842	5.473	Down
P68871	HBB	-0.952	1.653	Down
P21333	FLNA	-0.908	1.484	Down
P63244	RACK1	-1.336	4.048	Down
P69905	HBA1	-0.621	1.564	Down
P20851	C4BPB	-0.349	1.358	Down
P80108	GPLD1	-0.876	3.898	Down
P20618	PSMB1	-0.685	2.943	Down
P20073	ANXA7	-1.05	5.297	Down
P81605	DCD	-0.821	3.942	Down
P99999	CYCS	-0.908	2.734	Down
Q00610	CLTC	-0.567	1.759	Down
Q00839	HNRNPU	-0.826	2.162	Down
Q01082	SPTBN1	-1.255	4.014	Down
P19338	NCL	-0.737	2.05	Down
Q01105	SET	-1.168	4.6	Down
P19105	MYL12A	-0.803	3.433	Down
Q01130	SRSF2	-0.759	2.207	Down
P19013	KRT4	-1.089	2.725	Down
P20930	FLG	-0.855	7.526	Down
P22891	PROZ	-1.671	4.544	Down
P63104	YWHAZ	-1.747	5.514	Down
P62979	RPS27A	-0.96	7.586	Down
P28370	SMARCA1	-2.035	7.48	Down
P28300	LOX	-2.699	6.085	Down
P28074	PSMB5	-1.245	10.267	Down
P28072	PSMB6	-0.865	5.631	Down
P28070	PSMB4	-0.771	4.624	Down
P28066	PSMA5	-0.773	3.531	Down
P28062	PSMB8	-0.662	2.777	Down
P27797	CALR	-0.9	3.819	Down
P62191	PSMC1	-0.751	1.367	Down
P62195	PSMC5	-0.46	1.75	Down
P27348	YWHAQ	-0.761	1.747	Down
P27169	PON1	-0.826	6.827	Down
P27105	STOM	-2.165	4.58	Down
P26641	EEF1G	-0.781	3.149	Down
P62328	TMSB4X	-0.37	1.582	Down
P62424	RPL7A	-1.556	2.406	Down
P25789	PSMA4	-0.831	2.654	Down
P23246	SFPQ	-0.278	1.457	Down
P62937	PPIA	-1.921	3.233	Down
P62910	RPL32	-0.349	1.301	Down
P23471	PTPRZ1	-0.73	3.456	Down
P23490	LOR	-0.991	5.233	Down
P62899	RPL31	-0.599	1.437	Down
P61970	NUTF2	-0.486	4.06	Down
P62879	GNB2	-0.448	1.919	Down
P62805	HIST1H4A	-1.873	5.282	Down
P62753	RPS6	-0.919	1.431	Down
P25205	MCM3	-0.434	1.758	Down
P25786	PSMA1	-0.657	3.53	Down
P25787	PSMA2	-0.991	5.056	Down
P25788	PSMA3	-0.706	5.986	Down
P62873	GNB1	-0.584	4.918	Down
P05067	APP	-1.49	4.145	Down
P10619	CTSA	-1.029	3.708	Down
Q86UX2	ITIH5	-1.613	5.053	Down
P02647	APOA1	-0.432	3.313	Down
O43143	DHX15	-0.754	2.152	Down
P02545	LMNA	-0.98	2.792	Down
P02538	KRT6A	-0.715	2.058	Down
P02452	COL1A1	-0.559	1.33	Down
P02042	HBD	-0.5	1.455	Down
Q96N23	CFAP54	-0.955	3.134	Down
Q96P63	SERPINB12	-1.127	8.724	Down
Q96QA5	GSDMA	-0.868	2.299	Down
Q9NZT1	CALML5	-0.766	5.04	Down
P01602	IGKV1-5	-0.819	1.361	Down
Q96T51	RUFY1	-1.168	2.525	Down
Q99436	PSMB7	-0.373	2.459	Down
O43548	TGM5	-0.788	3.398	Down
O43809	NUDT21	-0.778	3.016	Down
P02649	APOE	-0.573	2.519	Down
O15498	YKT6	-0.544	1.489	Down
Q96FQ6	S100A16	-1.396	8.286	Down
Q9UHG3	PCYOX1	-0.839	3.412	Down
Q92187	ST8SIA4	-1.407	3.386	Down
O00602	FCN1	-0.29	1.584	Down
Q92688	ANP32B	-1.241	3.538	Down
Q92820	GGH	-0.788	6.865	Down
O14594	NCAN	-1.152	4.084	Down
Q9ULI3	HEG1	-0.648	1.373	Down
O14732	IMPA2	-1.047	8.54	Down
P01040	CSTA	-1.105	5.82	Down
Q9UKK9	NUDT5	-1.041	5.603	Down
Q9UK59	DBR1	-0.855	1.99	Down
O15143	ARPC1B	-0.747	2.528	Down
Q9UIB8	CD84	-1.442	4.221	Down
Q96CX2	KCTD12	-1.077	7.008	Down
O15195	VILL	-2.671	7.946	Down
Q9UI42	CPA4	-1.041	6.227	Down
Q96FJ2	DYNLL2	-0.355	1.868	Down
O14818	PSMA7	-0.865	5.852	Down
P02776	PF4	-0.921	1.972	Down
O60259	KLK8	-0.458	2.06	Down
O60547	GMDS	-0.66	4.229	Down
O75369	FLNB	-1.068	4.489	Down
Q9BYJ1	ALOXE3	-0.657	2.895	Down
O95865	DDAH2	-0.308	1.406	Down
O75436	VPS26A	-0.673	4.215	Down
Q9HCY8	S100A14	-1.026	5.342	Down
Q9C075	KRT23	-1.362	7.943	Down
O95678	KRT75	-1.404	12.195	Down
Q9H0E2	TOLLIP	-0.484	3.609	Down
Q9H0W9	C11orf54	-0.791	2.964	Down
O75635	SERPINB7	-0.653	2.164	Down
Q9HB71	CACYBP	-0.829	4.887	Down
Q9H1B5	XYLT2	-2.006	6.263	Down
Q9HB40	SCPEP1	-0.486	1.654	Down
Q9H8L6	MMRN2	-1.283	5.499	Down
Q9H1E1	RNASE7	-0.786	4.061	Down
Q9NPR2	SEMA4B	-0.619	1.996	Down
O75342	ALOX12B	-0.93	5.674	Down
P00338	LDHA	-0.692	2.409	Down
Q9NQ38	SPINK5	-0.36	1.382	Down
P00966	ASS1	-1.146	1.35	Down
Q99880	HIST1H2BL	-1.573	3.335	Down
P00742	F10	-1.044	2.872	Down
P00740	F9	-0.4	1.457	Down
O75131	CPNE3	-0.548	2.703	Down
Q9BSJ8	ESYT1	-0.655	2.128	Down
Q9BTM1	H2AFJ	-0.924	2.478	Down
O60279	SUSD5	-1.704	5.754	Down
P00558	PGK1	-1.181	3.047	Down
Q9BWD1	ACAT2	-1.621	3.765	Down
O75223	GGCT	-0.786	7.425	Down
Q9BWP8	COLEC11	-0.531	3.22	Down
P00441	SOD1	-1.262	7.573	Down
P00390	GSR	-0.436	1.699	Down
Q9BXN1	ASPN	-0.793	3.454	Down
O75339	CILP	-0.438	1.632	Down
P00491	PNP	-1.535	10.704	Down
O00592	PODXL	-0.599	2.406	Down
P02533	KRT14	-0.963	6.355	Down
Q8WWY7	WFDC12	-0.974	4.553	Down
O00461	GOLIM4	-1.531	6.163	Down
P04070	PROC	-0.857	1.798	Down
Q9Y240	CLEC11A	-0.599	2.051	Down
A6NMZ7	COL6A6	-0.582	2.214	Down
Q8TDZ2	MICAL1	-1.038	3.972	Down
Q9Y6C2	EMILIN1	-0.735	1.827	Down
A6NI72	NCF1	-1.029	1.629	Down
O00231	PSMD11	-1.032	2.49	Down
Q8WWA0	ITLN1	-0.615	1.983	Down
Q8IW75	SERPINA12	-1.181	9.072	Down
A8K2U0	A2ML1	-0.801	2.851	Down
P04264	KRT1	-0.974	9.662	Down
Q9Y3R4	NEU2	-0.595	3.985	Down
A1L4H1	SSC5D	-0.637	1.92	Down
P04792	HSPB1	-0.796	3.153	Down
Q8TCU6	PREX1	-1.662	3.586	Down
Q86YZ3	HRNR	-1.155	9.999	Down
P04114	APOB	-1.003	3.797	Down
Q86VV4	RANBP3L	-1.438	2.24	Down
P04040	CAT	-1.171	9.571	Down
Q8NEX9	SDR9C7	-1.083	6.794	Down
P04075	ALDOA	-1.255	4.109	Down
Q8N1N4	KRT78	-1.02	8.813	Down
P04180	LCAT	-0.304	2.037	Down
P04259	KRT6B	-0.941	4.632	Down
P04080	CSTB	-1.502	4.742	Down
P04083	ANXA1	-1.732	7.359	Down
Q9NR45	NANS	-0.068	0.707	Unchange
P62826	RAN	0.619	0.53	Unchange
P62820	RAB1A	0.172	0.756	Unchange
P62491	RAB11A	-0.191	0.549	Unchange
P49913	CAMP	-0.211	0.259	Unchange
P49773	HINT1	-0.228	1.003	Unchange
Q9NR30	DDX21	0.175	0.877	Unchange
P62701	RPS4X	-0.626	1.018	Unchange
P62714	PPP2CB	-0.24	1.169	Unchange
Q9NR99	MXRA5	-0.377	0.925	Unchange
Q9NR31	SAR1A	-0.066	0.185	Unchange
P62750	RPL23A	-0.216	0.204	Unchange
P62495	ETF1	-0.171	0.58	Unchange
Q9NRN5	OLFML3	0.128	0.712	Unchange
Q9Y3I1	FBXO7	-0.022	0.833	Unchange
Q9NSB2	KRT84	-0.747	0.177	Unchange
Q9NYV6	RRN3	-0.862	0.854	Unchange
P62136	PPP1CA	-0.425	1.077	Unchange
P62158	CALM1	-0.162	0.598	Unchange
Q9NYF8	BCLAF1	0.007	0.726	Unchange
P62241	RPS8	-0.346	0.396	Unchange
Q9NY65	TUBA8	0.185	0.927	Unchange
Q9NUQ9	FAM49B	0.497	0.559	Unchange
Q9NT62	ATG3	0.194	0.341	Unchange
P62244	RPS15A	-0.082	0.177	Unchange
P62249	RPS16	-0.063	0.07	Unchange
P62258	YWHAE	-0.386	1.275	Unchange
P50148	GNAQ	0.033	0.149	Unchange
P62266	RPS23	-0.388	0.977	Unchange
P62269	RPS18	-0.419	1.064	Unchange
P62277	RPS13	-0.168	1.222	Unchange
P62280	RPS11	0.218	0.304	Unchange
P62314	SNRPD1	0.085	0.481	Unchange
P62316	SNRPD2	0.08	0.538	Unchange
Q9Y446	PKP3	-0.525	0.859	Unchange
P62318	SNRPD3	-0.245	0.638	Unchange
Q9NSB4	KRT82	-0.173	0.064	Unchange
P62330	ARF6	0.199	0.536	Unchange
P62333	PSMC6	-0.26	0.022	Unchange
Q9NRW1	RAB6B	0.365	0.779	Unchange
Q9Y5B9	SUPT16H	-0.529	0.829	Unchange
Q9Y5X9	LIPG	0.703	0.959	Unchange
P62851	RPS25	-0.375	0.545	Unchange
P63313	TMSB10	0.188	0.044	Unchange
Q9Y6K1	DNMT3A	0.198	1.1	Unchange
Q9HCU0	CD248	0.29	1.007	Unchange
P67809	YBX1	0.2	1.13	Unchange
Q9HC84	MUC5B	-0.111	0.034	Unchange
P48723	HSPA13	-0.521	0.413	Unchange
Q9HBI1	PARVB	-0.711	0.23	Unchange
P48643	CCT5	0.217	0.236	Unchange
P48637	GSS	-0.24	0.549	Unchange
Q9Y6N5	SQRDL	-0.214	0.085	Unchange
P63261	ACTG1	-0.025	0.027	Unchange
P68366	TUBA4A	0.833	1.111	Unchange
P68400	CSNK2A1	0.628	0.626	Unchange
P48594	SERPINB4	0.303	0.867	Unchange
Q9H6X2	ANTXR1	0.064	0.067	Unchange
Q9H4G4	GLIPR2	-0.327	0.387	Unchange
P68402	PAFAH1B2	0.524	1.272	Unchange
Q9H4B7	TUBB1	0.321	0.023	Unchange
Q9H4A4	RNPEP	0.239	1.954	Unchange
P69891	HBG1	0.153	0.216	Unchange
Q9H3U1	UNC45A	-0.023	0.459	Unchange
Q9H3G5	CPVL	-0.474	0.186	Unchange
P68371	TUBB4B	0.116	0.053	Unchange
Q9HD45	TM9SF3	-0.276	0.607	Unchange
Q9Y696	CLIC4	0.58	0.582	Unchange
Q9HD89	RETN	0.242	0.905	Unchange
P49748	ACADVL	0.013	0.374	Unchange
P62854	RPS26	0.439	1.248	Unchange
P62857	RPS28	-0.012	0.486	Unchange
Q9NQR4	NIT2	-0.109	0.176	Unchange
Q9NQC3	RTN4	-0.069	0.552	Unchange
P62081	RPS7	0.154	0.237	Unchange
P62888	RPL30	-0.462	1.284	Unchange
Q9Y5Y7	LYVE1	-0.386	0.789	Unchange
Q9NQ84	GPRC5C	-0.1	0.105	Unchange
Q9Y613	FHOD1	-0.253	0.127	Unchange
P49591	SARS	-0.371	1.148	Unchange
P49588	AARS	-0.567	1.184	Unchange
P62906	RPL10A	0.567	1.223	Unchange
P62913	RPL11	-0.228	0.484	Unchange
P62917	RPL8	-0.142	0.049	Unchange
Q9Y678	COPG1	0.054	0.869	Unchange
P49327	FASN	-0.402	0.016	Unchange
P62942	FKBP1A	-0.335	0.282	Unchange
P49321	NASP	-0.476	0.545	Unchange
Q9HDC9	APMAP	0.307	0.706	Unchange
P49257	LMAN1	0.102	0.926	Unchange
P63173	RPL38	0.019	0.049	Unchange
P63241	EIF5A	-0.258	0.393	Unchange
P62829	RPL23	-0.245	1.125	Unchange
P50225	SULT1A1	0.225	0.013	Unchange
Q9NZQ7	CD274	-0.059	0.407	Unchange
Q9NZI7	UBP1	0.169	0.529	Unchange
P55265	ADAR	-0.028	0.003	Unchange
Q9Y230	RUVBL2	0.088	0.291	Unchange
P55287	CDH11	0.023	0.152	Unchange
Q9UKZ9	PCOLCE2	0.162	0.493	Unchange
Q9UKU6	TRHDE	-0.131	0.425	Unchange
Q9UKM9	RALY	-0.392	0.047	Unchange
Q9Y266	NUDC	0.257	1.076	Unchange
P55290	CDH13	-0.047	0.062	Unchange
Q9UK55	SERPINA10	-0.062	0.325	Unchange
P55769	SNU13	-0.238	1.729	Unchange
Q9UJU6	DBNL	0.229	0.937	Unchange
Q9UL25	RAB21	0.041	0.05	Unchange
P55774	CCL18	0.057	0.559	Unchange
P55884	EIF3B	-0.196	0.663	Unchange
Q9UJ70	NAGK	-0.022	0.238	Unchange
P56199	ITGA1	-0.265	0.113	Unchange
P57737	CORO7	-0.074	0.18	Unchange
Q9UIV8	SERPINB13	0.143	0.874	Unchange
P58107	EPPK1	0.241	0.767	Unchange
P51153	RAB13	-0.08	0.22	Unchange
P58335	ANTXR2	0.632	0.912	Unchange
P58546	MTPN	-0.24	0.103	Unchange
P51148	RAB5C	0.372	1.059	Unchange
P50995	ANXA11	-0.068	0.223	Unchange
P55786	NPEPPS	-0.032	0.031	Unchange
Q9UHX3	ADGRE2	-0.157	0.124	Unchange
P55084	HADHB	-0.059	0.097	Unchange
P51692	STAT5B	-0.165	1.591	Unchange
P52790	HK3	0.265	0.403	Unchange
P52907	CAPZA1	-0.347	0.893	Unchange
P52209	PGD	0.317	0.261	Unchange
P53004	BLVRA	-0.022	0.772	Unchange
P53597	SUCLG1	0.148	0.086	Unchange
P53618	COPB1	0.214	0.676	Unchange
Q9UQ80	PA2G4	-0.398	1.002	Unchange
P53621	COPA	0.358	0.097	Unchange
P53990	IST1	0.163	0.259	Unchange
P53999	SUB1	0.659	0.572	Unchange
P54108	CRISP3	0.094	0.734	Unchange
P55060	CSE1L	0.21	0.409	Unchange
P54136	RARS	0.202	0.875	Unchange
P54578	USP14	0.026	0.089	Unchange
P51884	LUM	0.193	0.89	Unchange
P51693	APLP1	-0.158	0.402	Unchange
P54819	AK2	-1.062	0.969	Unchange
Q9UNX3	RPL26L1	-0.329	0.016	Unchange
Q9UNN8	PROCR	-0.274	0.068	Unchange
Q9UQP3	TNN	-0.001	0.163	Unchange
P55010	EIF5	-0.163	0.004	Unchange
P55056	APOC4	-0.057	0.072	Unchange
Q9ULV4	CORO1C	-0.131	0.362	Unchange
P55058	PLTP	0.14	0.865	Unchange
P54577	YARS	0.116	1.249	Unchange
Q9NZH8	IL36G	-0.373	1.016	Unchange
P59998	ARPC4	-0.071	0.205	Unchange
Q9UHL4	DPP7	-0.231	0.606	Unchange
P61224	RAP1B	0.591	0.607	Unchange
P61225	RAP2B	0.106	0.109	Unchange
Q9Y287	ITM2B	0.646	1.292	Unchange
P50395	GDI2	-0.349	0.891	Unchange
P61313	RPL15	0.385	0.843	Unchange
P61353	RPL27	-0.076	0.199	Unchange
P61513	RPL37A	0.174	0.915	Unchange
P61604	HSPE1	-0.364	1.29	Unchange
P61626	LYZ	0.064	0.061	Unchange
Q9Y2Q3	GSTK1	0.244	1.044	Unchange
Q9P2T1	GMPR2	0.021	0.054	Unchange
P61160	ACTR2	0.514	0.559	Unchange
Q9P2P1	NYNRIN	0.107	0.153	Unchange
P61803	DAD1	-0.026	0.196	Unchange
Q9P258	RCC2	0.13	0.359	Unchange
P50281	MMP14	-0.044	0.541	Unchange
P61923	COPZ1	0.114	0.469	Unchange
P61960	UFM1	0.258	0.55	Unchange
Q9Y2T3	GDA	-0.725	1.17	Unchange
P61978	HNRNPK	-0.039	1.046	Unchange
P52272	HNRNPM	0.213	1.02	Unchange
Q9NZN8	CNOT2	-0.37	0.946	Unchange
Q9NZN3	EHD3	0.263	0.018	Unchange
Q9NZL9	MAT2B	0.246	0.818	Unchange
P61769	B2M	-0.257	0.467	Unchange
Q9UHX1	PUF60	-0.099	0.357	Unchange
P61158	ACTR3	0.212	0.32	Unchange
P61088	UBE2N	0.384	0.614	Unchange
P50991	CCT4	-0.013	0.261	Unchange
P50990	CCT8	0.115	0.225	Unchange
P50914	RPL14	-0.299	0.787	Unchange
Q9UHD8	2024-09-09	-0.196	1.325	Unchange
Q9UGM3	DMBT1	-0.171	1.295	Unchange
Q9Y277	VDAC3	-0.062	0.456	Unchange
P50579	METAP2	0.393	0.36	Unchange
P60866	RPS20	0.081	0.165	Unchange
P50570	DNM2	-0.074	0.074	Unchange
P60903	S100A10	-0.299	0.851	Unchange
Q9UBW5	BIN2	-0.194	0.245	Unchange
P61106	RAB14	0.187	0.071	Unchange
P60953	CDC42	-0.086	0.121	Unchange
P78324	SIRPA	-0.685	1.296	Unchange
P60981	DSTN	-0.221	0.33	Unchange
P60985	KRTDAP	0.472	0.066	Unchange
P61006	RAB8A	0.197	0.782	Unchange
P50454	SERPINH1	0.622	0.505	Unchange
Q9UBT2	UBA2	-0.083	0.318	Unchange
P61077	UBE2D3	0.261	1.115	Unchange
P61086	UBE2K	0.521	0.513	Unchange
Q9UBQ7	GRHPR	-0.32	0.233	Unchange
Q9UBP4	DKK3	0.19	0.309	Unchange
Q9UBF2	COPG2	0.124	0.105	Unchange
P50502	ST13	-0.819	0.999	Unchange
Q9H2X3	CLEC4M	0.408	0.799	Unchange
Q01995	TAGLN	0.092	0.367	Unchange
Q9H2P0	ADNP	0.135	0.173	Unchange
Q92945	KHSRP	-0.133	0.018	Unchange
Q15819	UBE2V2	0.218	1.525	Unchange
Q92930	RAB8B	0.187	0.376	Unchange
Q15828	CST6	-0.162	0.663	Unchange
Q92882	OSTF1	0.231	2.41	Unchange
Q15833	STXBP2	-0.06	0.11	Unchange
Q92841	DDX17	0.03	0.199	Unchange
Q15843	NEDD8	-0.082	0.203	Unchange
Q15848	ADIPOQ	0.058	0.033	Unchange
Q92835	INPP5D	-0.759	0.483	Unchange
Q15904	ATP6AP1	-0.223	0.241	Unchange
Q15942	ZYX	-0.186	0.334	Unchange
Q16181	2024-09-07	-0.198	0.732	Unchange
Q16186	ADRM1	0.217	0.672	Unchange
Q16270	IGFBP7	0.12	0.412	Unchange
Q16401	PSMD5	0.228	0.252	Unchange
Q92817	EVPL	-0.486	0.824	Unchange
Q92736	RYR2	-0.178	0.444	Unchange
Q92626	PXDN	-0.706	0.343	Unchange
Q16629	SRSF7	-0.329	0.177	Unchange
Q92598	HSPH1	0.234	0.07	Unchange
Q92530	PSMF1	-0.262	0.873	Unchange
Q16658	FSCN1	-0.014	0.941	Unchange
Q16698	DECR1	-0.139	0.081	Unchange
Q92496	CFHR4	0.239	0.145	Unchange
Q16777	HIST2H2AA3	0.939	0.72	Unchange
Q8WZ75	ROBO4	0.305	0.442	Unchange
Q15782	CHI3L2	-0.486	0.758	Unchange
Q16853	AOC3	-0.114	0.191	Unchange
Q15746	MYLK	-0.431	0.298	Unchange
Q15691	MAPRE1	0.036	0.675	Unchange
Q14974	KPNB1	-0.142	0.316	Unchange
Q14980	NUMA1	-0.116	0.002	Unchange
Q15019	2024-09-02	-0.149	0.318	Unchange
Q15029	EFTUD2	-0.059	0.294	Unchange
P48507	GCLM	-0.191	0.377	Unchange
Q15046	KARS	0.456	0.566	Unchange
Q96F86	EDC3	0.023	0.204	Unchange
Q96EE4	CCDC126	0.309	0.824	Unchange
Q15080	NCF4	-0.059	0.323	Unchange
Q15084	PDIA6	0.39	1.038	Unchange
Q15126	PMVK	-0.025	0.033	Unchange
Q96DA0	ZG16B	-0.229	0.531	Unchange
Q15166	PON3	-0.103	0.034	Unchange
Q15181	PPA1	0.096	0.428	Unchange
Q15185	PTGES3	-0.515	0.802	Unchange
Q15233	NONO	0.468	1.107	Unchange
Q15293	RCN1	-0.231	0.125	Unchange
Q15323	KRT31	-0.297	0.787	Unchange
Q15365	PCBP1	0.584	0.927	Unchange
Q15389	ANGPT1	0.33	0.567	Unchange
Q15393	SF3B3	0.107	0.727	Unchange
Q96AG4	LRRC59	-0.127	0.35	Unchange
Q15485	FCN2	0.56	0.773	Unchange
Q96AE4	FUBP1	0.017	0.509	Unchange
Q969Q0	RPL36AL	0.377	0.209	Unchange
Q15631	TSN	0.107	0.092	Unchange
Q969H8	MYDGF	0.154	0.827	Unchange
Q15717	ELAVL1	0.092	0.068	Unchange
Q16881	TXNRD1	0.268	0.761	Unchange
Q1KMD3	HNRNPUL2	-0.371	1.289	Unchange
Q27J81	INF2	0.061	0.01	Unchange
Q8N128	FAM177A1	0.095	0.723	Unchange
Q6UB98	ANKRD12	-0.006	0.12	Unchange
Q6UVK1	CSPG4	0.432	0.551	Unchange
Q6UWP8	SBSN	-0.248	2.639	Unchange
Q6UXB8	PI16	-0.105	0.49	Unchange
Q8IZ83	ALDH16A1	-0.269	0.305	Unchange
Q6XQN6	NAPRT	-0.077	0.238	Unchange
Q6YHK3	CD109	0	0.251	Unchange
Q8IYT4	KATNAL2	-0.531	1.039	Unchange
Q8IXL6	FAM20C	-0.091	0.538	Unchange
Q76LX8	ADAMTS13	0.262	0.031	Unchange
Q7KZF4	SND1	-0.184	0.225	Unchange
Q8IWL1	SFTPA1	0.259	0.986	Unchange
Q7L576	CYFIP1	-0.206	1.92	Unchange
Q7L9L4	MOB1A	0.274	0.945	Unchange
Q7LGC8	CHST3	0.265	0.74	Unchange
Q7Z406	MYH14	-0.198	0.4	Unchange
Q7Z4R8	C6orf120	-2.083	1.069	Unchange
Q7Z4W1	DCXR	-0.404	0.919	Unchange
Q7Z5L0	VMO1	0.096	0.107	Unchange
Q8IW45	CARKD	-0.309	1.204	Unchange
Q7Z7M8	B3GNT8	0.064	0.594	Unchange
Q86SG5	S100A7A	-0.012	0.01	Unchange
Q8IUX7	AEBP1	0.292	0.314	Unchange
Q86TH1	ADAMTSL2	-0.05	0.167	Unchange
Q86X29	LSR	0.147	0.198	Unchange
Q86VB7	CD163	0.274	0.127	Unchange
Q6Q788	APOA5	0.013	0.052	Unchange
Q6PL18	ATAD2	0.054	0.485	Unchange
Q6P988	NOTUM	0.29	0.911	Unchange
Q8N8K9	KIAA1958	0.096	0.627	Unchange
Q3LXA3	TKFC	1.097	0.836	Unchange
Q3ZCW2	LGALSL	-0.13	1.41	Unchange
Q504Y2	PKDCC	-0.019	0.33	Unchange
Q53H76	PLA1A	0.161	0.63	Unchange
Q53RD9	FBLN7	0.044	0.328	Unchange
Q58FF6	HSP90AB4P	-0.085	0.262	Unchange
Q58FF8	HSP90AB2P	-0.152	0.078	Unchange
Q8WWV6	FCAMR	-0.198	0.038	Unchange
Q8WVV4	POF1B	-0.621	1.128	Unchange
Q8WVM8	SCFD1	0.024	0.039	Unchange
Q5CZC0	FSIP2	0.13	0.048	Unchange
Q8TER0	SNED1	0.768	1.266	Unchange
Q8TD30	GPT2	-0.385	1.266	Unchange
Q96HW7	INTS4	0.195	1.159	Unchange
Q5SQ64	LY6G6F	0.122	0.169	Unchange
Q8NI99	ANGPTL6	-0.628	0.615	Unchange
Q8NG11	TSPAN14	-0.211	0.098	Unchange
Q5TDH0	DDI2	0.112	0.273	Unchange
Q5VT97	SYDE2	-0.051	0.251	Unchange
Q5VU43	PDE4DIP	0.02	0.855	Unchange
Q8NBS9	TXNDC5	0.136	1.248	Unchange
Q8NBJ4	GOLM1	0.769	1.038	Unchange
Q8N9N7	LRRC57	-0.421	0.362	Unchange
Q5VXI9	LIPN	0.181	0.127	Unchange
Q5VYK3	ECM29	-0.128	0.119	Unchange
Q66K66	TMEM198	0.114	0.013	Unchange
Q6E0U4	DMKN	0.161	0.262	Unchange
Q6EMK4	VASN	0.143	0.278	Unchange
Q5T1M5	FKBP15	0.048	0.013	Unchange
Q14934	NFATC4	0.233	1.232	Unchange
Q14914	PTGR1	-0.194	0.243	Unchange
Q14764	MVP	0.205	0.221	Unchange
Q04756	HGFAC	0.386	0.059	Unchange
Q04828	AKR1C1	-0.338	0.561	Unchange
Q9BY32	ITPA	-0.111	0.305	Unchange
Q05655	PRKCD	-0.201	1.016	Unchange
Q06210	GFPT1	-0.123	0.412	Unchange
Q9BXJ4	C1QTNF3	0.166	1.232	Unchange
Q07812	BAX	0.506	0.614	Unchange
Q07954	LRP1	-0.082	0.046	Unchange
Q9BVA1	TUBB2B	-0.279	1.028	Unchange
Q08170	SRSF4	-0.134	0.797	Unchange
Q9BUN1	MENT	0.079	0.298	Unchange
Q08257	CRYZ	-0.065	0.044	Unchange
Q9BTY2	FUCA2	-0.122	0.12	Unchange
Q9BTT0	ANP32E	-0.366	1.177	Unchange
Q08722	CD47	-0.116	0.054	Unchange
Q08830	FGL1	-0.175	0.747	Unchange
Q08945	SSRP1	0.346	1.13	Unchange
Q9BS26	ERP44	0.106	0.407	Unchange
Q0VD83	APOBR	0.224	0.425	Unchange
Q11201	ST3GAL1	0.061	0.36	Unchange
Q12794	HYAL1	-0.05	0.1	Unchange
Q12841	FSTL1	-0.103	0.575	Unchange
Q12906	ILF3	-0.283	0.118	Unchange
Q9BRA2	TXNDC17	-0.063	0.03	Unchange
Q12907	LMAN2	0.072	0.913	Unchange
Q9BQE3	TUBA1C	-0.038	0.322	Unchange
Q12931	TRAP1	0.152	0.873	Unchange
Q9BYE9	CDHR2	0.096	0.042	Unchange
Q9BYH1	SEZ6L	0.174	0.558	Unchange
Q02985	CFHR3	0.556	0.752	Unchange
Q02952	AKAP12	0.157	0.559	Unchange
P78386	KRT85	-0.852	0.598	Unchange
P78417	GSTO1	-0.083	0.071	Unchange
P78527	PRKDC	0.356	0.682	Unchange
Q9H299	SH3BGRL3	-0.238	0.274	Unchange
Q9H257	CARD9	-0.127	0.819	Unchange
P80511	S100A12	0.446	0.664	Unchange
P80723	BASP1	-0.39	0.412	Unchange
Q9H254	SPTBN4	-0.253	0.322	Unchange
P83731	RPL24	-0.315	0.747	Unchange
P84095	RHOG	-0.584	1.136	Unchange
P84098	RPL19	-0.189	0.717	Unchange
P84103	SRSF3	-0.386	0.957	Unchange
P98160	HSPG2	0.068	0.116	Unchange
Q12955	ANK3	0.098	0.032	Unchange
Q00013	MPP1	-0.488	0.505	Unchange
Q9GZT9	EGLN1	-0.49	0.841	Unchange
Q9C0C9	UBE2O	-0.01	0.418	Unchange
Q9C0B1	FTO	-0.315	0.22	Unchange
Q01469	FABP5	-0.362	1.006	Unchange
Q01518	CAP1	0.388	0.381	Unchange
Q01813	PFKP	0.163	1.581	Unchange
Q9BZQ8	FAM129A	0.054	0.234	Unchange
Q86U42	PABPN1	-0.253	0.836	Unchange
Q02224	CENPE	0.386	0.937	Unchange
Q02487	DSC2	-0.095	0.04	Unchange
Q02543	RPL18A	0.027	0.053	Unchange
Q02818	NUCB1	0.506	0.828	Unchange
Q9BYJ0	FGFBP2	-0.388	0.981	Unchange
Q9H173	SIL1	-0.46	0.844	Unchange
P78371	CCT2	0.286	0.623	Unchange
Q13093	PLA2G7	0.03	0.032	Unchange
Q99983	OMD	-0.095	0.028	Unchange
Q96T23	RSF1	-0.484	1.182	Unchange
Q96S96	PEBP4	-0.16	0.061	Unchange
Q96RL7	VPS13A	0.273	0.379	Unchange
Q96RD9	FCRL5	-0.201	0.885	Unchange
Q13838	DDX39B	-0.411	0.493	Unchange
Q96QR1	SCGB3A1	0.535	0.341	Unchange
Q96QK1	VPS35	-0.255	0.613	Unchange
Q14019	COTL1	0.215	0.19	Unchange
Q14103	HNRNPD	-0.019	0.044	Unchange
Q96Q06	PLIN4	0.322	0.549	Unchange
Q14126	DSG2	-0.219	0.161	Unchange
Q96PK6	RBM14	-0.056	0.504	Unchange
Q14203	DCTN1	0.328	0.166	Unchange
Q96L46	CAPNS2	0.07	0.677	Unchange
Q14213	EBI3	-0.056	0.087	Unchange
Q96KP4	CNDP2	-0.141	0.405	Unchange
Q14247	CTTN	0.098	0.45	Unchange
Q14315	FLNC	-0.186	1.494	Unchange
Q14393	GAS6	-0.482	0.497	Unchange
Q96KN2	CNDP1	-0.456	0.377	Unchange
Q14517	FAT1	-0.276	0.044	Unchange
Q14525	KRT33B	-0.405	0.959	Unchange
Q96IY4	CPB2	0.001	0.045	Unchange
Q14566	MCM6	0.108	0.031	Unchange
Q14573	ITPR3	0.119	0.007	Unchange
Q96IU4	ABHD14B	0.104	0.433	Unchange
Q14643	ITPR1	0.256	1.138	Unchange
Q13576	IQGAP2	0.092	0.534	Unchange
Q13546	RIPK1	0.509	0.7	Unchange
Q13510	ASAH1	-0.664	1.282	Unchange
Q99459	CDC5L	0.059	0.164	Unchange
Q13103	SPP2	-0.351	0.544	Unchange
Q13126	MTAP	0.255	1.678	Unchange
Q13148	TARDBP	-0.072	0.735	Unchange
Q99873	PRMT1	0.197	0.045	Unchange
Q13151	HNRNPA0	0.476	0.907	Unchange
Q13177	PAK2	-0.111	0.46	Unchange
Q99832	CCT7	0.292	0.021	Unchange
Q99829	CPNE1	0.253	2.14	Unchange
Q13201	MMRN1	0.25	1.6	Unchange
Q99805	TM9SF2	0.085	0.363	Unchange
Q13219	PAPPA	0.218	0.633	Unchange
Q13228	SELENBP1	-0.16	0.279	Unchange
Q13231	CHIT1	-0.233	0.129	Unchange
Q9BPV8	P2RY13	0.569	0.555	Unchange
Q99798	ACO2	0.004	0.453	Unchange
Q13263	TRIM28	0.541	0.831	Unchange
Q13283	G3BP1	-0.26	0.042	Unchange
Q13347	EIF3I	-0.031	0.138	Unchange
Q99729	HNRNPAB	-0.041	0.08	Unchange
Q99715	COL12A1	-0.25	1.165	Unchange
Q99623	PHB2	0.345	0.152	Unchange
Q99613	EIF3C	-0.556	1.046	Unchange
Q99542	MMP19	-0.278	0.288	Unchange
Q99536	VAT1	0.346	1.114	Unchange
Q13421	MSLN	-0.697	1.064	Unchange
Q13444	ADAM15	-0.206	0.421	Unchange
Q13477	MADCAM1	-0.392	0.442	Unchange
Q99497	PARK7	-0.221	0.487	Unchange
Q99733	NAP1L4	-0.267	0.612	Unchange
P48444	ARCN1	0.992	0.689	Unchange
Q9Y6Z7	COLEC10	-0.019	0.075	Unchange
P16157	ANK1	-0.211	0.156	Unchange
P13611	VCAN	-0.322	1.287	Unchange
O75882	ATRN	-0.657	0.76	Unchange
P13667	PDIA4	-0.204	0.731	Unchange
P05107	ITGB2	-0.364	0.799	Unchange
O75828	CBR3	0.077	0.018	Unchange
P13693	TPT1	0.05	0.379	Unchange
P13746	HLA-A	0.487	0.692	Unchange
P01880	IGHD	-0.842	0.444	Unchange
P13797	PLS3	0.207	0.755	Unchange
O75746	SLC25A12	-0.245	3.14	Unchange
P14151	SELL	-0.206	0.205	Unchange
O75643	SNRNP200	0.297	0.594	Unchange
P01892	HLA-A	0.374	0.528	Unchange
O75608	LYPLA1	0.458	0.153	Unchange
P14324	FDPS	-0.116	0.501	Unchange
O75594	PGLYRP1	0.333	1.033	Unchange
P14618	PKM	0.212	0.112	Unchange
P14678	SNRPB	-0.009	0.805	Unchange
O75531	BANF1	-0.221	0.13	Unchange
O75439	PMPCB	0.197	0.682	Unchange
P14770	GP9	0.061	0.702	Unchange
P14780	MMP9	0.048	0.309	Unchange
P14866	HNRNPL	-0.276	0.17	Unchange
O75396	SEC22B	0.413	0.91	Unchange
P15104	GLUL	-0.221	0.368	Unchange
P01877	IGHA2	0.294	0.767	Unchange
O75390	CS	-0.103	0.397	Unchange
O76011	KRT34	1.29	0.344	Unchange
O76013	KRT36	-0.513	0.15	Unchange
P12004	PCNA	-0.375	0.92	Unchange
O95497	VNN1	0.084	0.117	Unchange
P12110	COL6A2	0.11	0.195	Unchange
P05156	CFI	0.307	1.178	Unchange
P05155	SERPING1	0.246	1.255	Unchange
O95466	FMNL1	-0.138	0.286	Unchange
P12236	SLC25A6	-0.219	0.993	Unchange
P01876	IGHA1	0.401	0.875	Unchange
P12273	PIP	0.05	0.196	Unchange
O95445	APOM	-0.366	0.781	Unchange
O95433	AHSA1	0.251	0.226	Unchange
P12532	CKMT1A	-0.252	0.481	Unchange
O95428	PAPLN	-0.02	0.782	Unchange
O95372	LYPLA2	0.107	0.4	Unchange
O95336	PGLS	-0.34	1.25	Unchange
P12931	SRC	-0.228	0.083	Unchange
P05121	SERPINE1	-0.517	1.003	Unchange
O94985	CLSTN1	-0.221	1.064	Unchange
O94769	ECM2	-0.077	0.144	Unchange
P12956	XRCC6	-0.257	0.059	Unchange
P13010	XRCC5	-0.427	0.694	Unchange
P13224	GP1BB	0.375	0.616	Unchange
P13284	IFI30	-0.117	0.448	Unchange
O76076	WISP2	0.024	1.093	Unchange
P13497	BMP1	-0.561	0.958	Unchange
P13501	CCL5	0.299	0.461	Unchange
P15121	AKR1B1	0.202	0.031	Unchange
O75367	H2AFY	-0.417	0.277	Unchange
P02461	COL3A1	-0.048	0.755	Unchange
P17936	IGFBP3	-0.158	0.019	Unchange
P02652	APOA2	0.138	0.603	Unchange
O60610	DIAPH1	0.225	1.769	Unchange
P17987	TCP1	0.27	0.289	Unchange
P04844	RPN2	-0.189	0.66	Unchange
P18077	RPL35A	-0.216	0.486	Unchange
P18085	ARF4	-0.012	0.172	Unchange
P04843	RPN1	0.003	0.461	Unchange
P18124	RPL7	-0.657	1.133	Unchange
O60462	NRP2	-0.094	0.056	Unchange
P18621	RPL17	-0.193	0.697	Unchange
P18669	PGAM1	0.11	0.154	Unchange
P18850	ATF6	-0.221	2.235	Unchange
P19012	KRT15	-0.492	1.095	Unchange
O60437	PPL	-0.533	0.99	Unchange
P19022	CDH2	0.031	0.671	Unchange
P04839	CYBB	-0.198	0.508	Unchange
P19440	GGT1	-0.15	0.65	Unchange
O60282	KIF5C	-0.286	0.32	Unchange
P19652	ORM2	-0.065	0.352	Unchange
P19823	ITIH2	0.166	0.011	Unchange
P19827	ITIH1	0.165	0.464	Unchange
P19878	NCF2	0.162	1.003	Unchange
O60240	PLIN1	-0.377	1.1	Unchange
P06280	GLA	-0.119	0.128	Unchange
O60667	FCMR	-0.193	1.818	Unchange
O60701	UGDH	0.479	0.496	Unchange
O60749	SNX2	-1.099	1.271	Unchange
P17844	DDX5	-0.233	0.716	Unchange
P05023	ATP1A1	-0.003	0.015	Unchange
O75356	ENTPD5	0.16	0.02	Unchange
P15169	CPN1	0.099	0.793	Unchange
O75340	PDCD6	-0.062	0.238	Unchange
P15531	NME1	-0.146	0.07	Unchange
P15814	IGLL1	0.259	0.724	Unchange
P15822	HIVEP1	0.045	0.062	Unchange
P15880	RPS2	-0.012	0.029	Unchange
O75251	NDUFS7	0.427	0.852	Unchange
P16150	SPN	-0.576	0.747	Unchange
P16152	CBR1	0.057	0.195	Unchange
O75146	HIP1R	-0.056	0.306	Unchange
P11940	PABPC1	-0.037	0.065	Unchange
P02768	ALB	-0.318	0.542	Unchange
P04899	GNAI2	-0.302	0.887	Unchange
P16284	PECAM1	0.169	0.443	Unchange
P16452	EPB42	-0.402	0.234	Unchange
P16615	ATP2A2	0.192	0.282	Unchange
P16949	STMN1	-0.423	0.35	Unchange
P17174	GOT1	0.079	0.387	Unchange
P17213	BPI	0.344	1.163	Unchange
P17301	ITGA2	0.106	0.108	Unchange
O75083	WDR1	0.051	0.14	Unchange
P17655	CAPN2	0.41	0.46	Unchange
O60911	CTSV	-0.189	0.254	Unchange
O60763	USO1	0.302	0.281	Unchange
P16278	GLB1	0.207	0.431	Unchange
P01871	IGHM	-0.119	0.481	Unchange
O95716	RAB3D	0.438	0.938	Unchange
O95747	OXSR1	0.193	0.237	Unchange
P01764	IGHV3-23	-0.108	0.075	Unchange
P07942	LAMB1	-0.149	0.009	Unchange
P01023	A2M	0.123	0.173	Unchange
P07954	FH	0.286	1.296	Unchange
P07988	SFTPB	1.167	1.225	Unchange
P07998	RNASE1	0.306	0.554	Unchange
P08123	COL1A2	-0.171	0.622	Unchange
P01019	AGT	-0.278	0.412	Unchange
P08174	CD55	0.066	0.158	Unchange
P08185	SERPINA6	-0.059	0.191	Unchange
P08195	SLC3A2	-0.079	0.422	Unchange
P01834	IGKC	0.099	0.019	Unchange
P08238	HSP90AB1	-0.167	0.844	Unchange
P08246	ELANE	0.594	0.544	Unchange
P08253	MMP2	0.566	0.265	Unchange
P01009	SERPINA1	0.218	0.717	Unchange
P01857	IGHG1	0.166	0.389	Unchange
P08493	MGP	-0.042	0.965	Unchange
P08567	PLEK	-0.63	0.341	Unchange
P00918	CA2	0.305	0.867	Unchange
P08575	PTPRC	0.148	0.291	Unchange
P08581	MET	-0.411	1.194	Unchange
P00915	CA1	-0.764	0.525	Unchange
P01859	IGHG2	-0.423	0.82	Unchange
P08637	FCGR3A	0.406	0.654	Unchange
P07900	HSP90AA1	-0.233	1.039	Unchange
P05783	KRT18	-0.066	0.068	Unchange
P07814	EPRS	-0.017	0.025	Unchange
P01601	IGKV1D-16	-0.434	0.646	Unchange
P01344	IGF2	-0.525	1.034	Unchange
P01127	PDGFB	-0.448	0.662	Unchange
P06702	S100A9	-0.233	1.131	Unchange
P06703	S100A6	-0.066	1.094	Unchange
P06727	APOA4	0.312	0.321	Unchange
P06744	GPI	0.05	0.057	Unchange
P06748	NPM1	-0.206	0.079	Unchange
P01111	NRAS	0.383	0.598	Unchange
P06865	HEXA	-0.045	0.389	Unchange
P07093	SERPINE2	-0.839	0.628	Unchange
P07108	DBI	0.405	0.874	Unchange
P07203	GPX1	-0.065	0.289	Unchange
P05452	CLEC3B	0.217	0.496	Unchange
P07307	ASGR2	-0.586	0.023	Unchange
P07333	CSF1R	0.197	1.214	Unchange
P07339	CTSD	-0.165	0.961	Unchange
P05997	COL5A2	0.021	0.462	Unchange
P01036	CST4	-0.134	0.675	Unchange
P01591	JCHAIN	0.108	0.544	Unchange
P07359	GP1BA	-0.648	0.978	Unchange
P01033	TIMP1	-1.044	0.695	Unchange
P07384	CAPN1	0.138	0.818	Unchange
P07476	IVL	-0.034	0.258	Unchange
P07477	PRSS1	-0.068	0.007	Unchange
P07737	PFN1	-0.37	0.368	Unchange
P07741	APRT	0.273	0.783	Unchange
P07327	ADH1A	-0.152	0.024	Unchange
O60234	GMFG	0.131	0.413	Unchange
P01860	IGHG3	0.064	1.019	Unchange
P08833	IGFBP1	0.041	0.187	Unchange
P10645	CHGA	0.869	0.553	Unchange
P00450	CP	0.026	0.302	Unchange
P10646	TFPI	0.297	1.023	Unchange
P10720	PF4V1	-0.727	0.929	Unchange
P10768	ESD	-0.054	0.152	Unchange
P10809	HSPD1	-0.342	0.135	Unchange
P00367	GLUD1	-0.003	0.039	Unchange
P11021	HSPA5	-0.134	0.612	Unchange
P05204	HMGN2	-0.24	0.949	Unchange
P05198	EIF2S1	-0.175	0.204	Unchange
P05164	MPO	0.25	0.016	Unchange
P11166	SLC2A1	0.625	0.672	Unchange
P00326	ADH1C	0.107	0.313	Unchange
P11169	SLC2A3	0.055	0.24	Unchange
P00325	ADH1B	0.029	1.442	Unchange
P11215	ITGAM	-0.375	1.262	Unchange
P11217	PYGM	0.388	0.166	Unchange
P05161	ISG15	-0.168	0.107	Unchange
P11277	SPTB	0.356	0.844	Unchange
P11387	TOP1	-0.042	0.355	Unchange
O95954	FTCD	-0.112	0.133	Unchange
P11413	G6PD	0.338	1.219	Unchange
P11586	MTHFD1	0.482	0.739	Unchange
O95782	AP2A1	0.055	0.686	Unchange
P11678	EPX	-0.188	0.533	Unchange
P10644	PRKAR1A	-0.554	0.221	Unchange
P01861	IGHG4	-0.213	1.491	Unchange
P10586	PTPRF	0.675	0.683	Unchange
P00488	F13A1	0.345	0.813	Unchange
P09104	ENO2	-0.041	0.317	Unchange
P00747	PLG	0.27	0.911	Unchange
P09211	GSTP1	-0.224	0.124	Unchange
P05451	REG1A	0.474	0.488	Unchange
P09429	HMGB1	-0.404	0.918	Unchange
P09488	GSTM1	0.073	1.27	Unchange
P00739	HPR	0.517	1.025	Unchange
P00738	HP	-0.488	0.301	Unchange
P09493	TPM1	0.1	0.052	Unchange
P09601	HMOX1	-0.119	0.033	Unchange
P05388	RPLP0	-0.034	0.06	Unchange
P00734	F2	0.63	0.371	Unchange
P08758	ANXA5	-0.178	0.919	Unchange
P09651	HNRNPA1	0.052	0.407	Unchange
P09668	CTSH	0.147	0.263	Unchange
P00568	AK1	0.126	0.43	Unchange
P09874	PARP1	-0.08	0.548	Unchange
P09960	LTA4H	-0.162	0.976	Unchange
P00505	GOT2	0.424	0.714	Unchange
P0C0L5	C4B	-0.012	0.644	Unchange
P0C0S5	H2AFZ	-0.041	0.729	Unchange
P0CG05	IGLC2	0.316	0.468	Unchange
P0DJI8	SAA1	0.945	0.741	Unchange
P00492	HPRT1	-0.241	0.217	Unchange
P05386	RPLP1	-0.326	0.201	Unchange
P0DMV8	HSPA1A	-0.012	0.548	Unchange
P48163	ME1	-0.25	0.823	Unchange
P20042	EIF2S2	0.026	0.287	Unchange
P19961	AMY2B	0.181	0.024	Unchange
P02655	APOC2	-0.048	0.178	Unchange
O00571	DDX3X	0.935	0.885	Unchange
P35858	IGFALS	-0.474	1.231	Unchange
P35916	FLT4	-0.385	0.28	Unchange
P35998	PSMC2	0.336	1.002	Unchange
P36222	CHI3L1	0.61	0.4	Unchange
O00560	SDCBP	-0.165	0.432	Unchange
P36542	ATP5C1	-0.152	2.313	Unchange
O00533	CHL1	0.408	0.94	Unchange
P36578	RPL4	-0.134	0.345	Unchange
P36871	PGM1	0.386	1.061	Unchange
O00487	PSMD14	0.151	0.165	Unchange
P36955	SERPINF1	0.262	1.061	Unchange
P02751	FN1	0.068	0.012	Unchange
P36959	GMPR	0.262	1.119	Unchange
O00468	AGRN	-0.295	0.785	Unchange
P02792	FTL	0.167	0.649	Unchange
P37837	TALDO1	0.118	0.202	Unchange
P37840	SNCA	-0.355	0.716	Unchange
O00429	DNM1L	0.029	0.861	Unchange
P38117	ETFB	0.202	0.797	Unchange
P38159	RBMX	-0.092	0.056	Unchange
P38571	LIPA	-0.176	0.751	Unchange
P02790	HPX	-0.318	0.212	Unchange
O00299	CLIC1	-0.158	0.002	Unchange
O00292	LEFTY2	-0.191	0.035	Unchange
O00748	CES2	-0.16	0.247	Unchange
P38646	HSPA9	0.286	1.177	Unchange
P35613	BSG	0.03	0.358	Unchange
P02810	PRH1	-0.694	0.773	Unchange
P31146	CORO1A	-0.279	0.019	Unchange
O14773	TPP1	0.453	0.148	Unchange
O43866	CD5L	-0.37	0.829	Unchange
P04003	C4BPA	-0.231	1.237	Unchange
P31151	S100A7	-0.034	0.016	Unchange
P31153	MAT2A	-0.223	0.644	Unchange
P31327	CPS1	0.448	1.281	Unchange
P31939	ATIC	-0.253	0.285	Unchange
O14686	KMT2D	-0.149	0.375	Unchange
P31947	SFN	-0.308	0.271	Unchange
P31948	STIP1	-0.188	0.114	Unchange
P32119	PRDX2	0.166	0.97	Unchange
P32969	RPL9	-0.302	0.501	Unchange
P33151	CDH5	0.292	0.285	Unchange
P03973	SLPI	-0.167	0.232	Unchange
P33316	DUT	-0.004	0.404	Unchange
P33908	MAN1A1	-0.608	0.034	Unchange
P34096	RNASE4	0.064	0.076	Unchange
P34932	HSPA4	-0.02	0.087	Unchange
P35232	PHB	0.083	0.605	Unchange
P35542	SAA4	0.091	0.132	Unchange
P35555	FBN1	-0.221	0.193	Unchange
P03950	ANG	0.571	0.571	Unchange
P35579	MYH9	-0.366	0.823	Unchange
P02750	LRG1	0.294	0.573	Unchange
P02795	MT1E	-0.687	0.751	Unchange
P31040	SDHA	-0.18	0.418	Unchange
P38919	EIF4A3	0.285	0.838	Unchange
P02753	RBP4	-0.162	0.124	Unchange
P46060	RANGAP1	-0.234	0.18	Unchange
P46087	NOP2	0.379	0.959	Unchange
Q9Y6R7	FCGBP	0.566	0.865	Unchange
P46459	NSF	-0.377	0.41	Unchange
P46776	RPL27A	-0.466	0.876	Unchange
P46777	RPL5	0.041	0.885	Unchange
P02775	PPBP	-0.199	0.127	Unchange
B9A064	IGLL5	-0.083	0.025	Unchange
P46779	RPL28	0.054	0.421	Unchange
P46781	RPS9	0.13	0.882	Unchange
B1AJZ9	FHAD1	0.251	0.479	Unchange
P46783	RPS10	-0.258	0.38	Unchange
A8MWD9	SNRPG	-0.472	0.459	Unchange
P02766	TTR	0.36	0.844	Unchange
P46939	UTRN	0.083	0.14	Unchange
A6NMB1	SIGLEC16	0.315	0.114	Unchange
P02774	GC	-0.1	0.07	Unchange
A6NJ16	IGHV4OR15-8	0.077	1.584	Unchange
A4UGR9	XIRP2	-0.171	0.17	Unchange
P47755	CAPZA2	0.212	0.56	Unchange
P47756	CAPZB	0.312	0.108	Unchange
P47914	RPL29	-0.044	0.2	Unchange
P48047	ATP5O	0.12	0.466	Unchange
A0M8Q6	IGLC7	0.376	0.656	Unchange
P48059	LIMS1	0.185	0.164	Unchange
P46013	MKI67	-0.39	0.169	Unchange
P39019	RPS19	-0.001	0.103	Unchange
P45974	USP5	-0.213	0.542	Unchange
P43652	AFM	-0.08	0.016	Unchange
P39059	COL15A1	-0.308	0.183	Unchange
P39656	DDOST	0.081	0.006	Unchange
P40121	CAPG	0.145	0.345	Unchange
O00194	RAB27B	-0.119	0.036	Unchange
P40227	CCT6A	0.203	0.295	Unchange
P40261	NNMT	-0.329	0.339	Unchange
P40429	RPL13A	0.087	0.815	Unchange
P40763	STAT3	-0.089	0.002	Unchange
P40925	MDH1	-0.191	0.897	Unchange
P40926	MDH2	-0.476	0.697	Unchange
P40967	PMEL	0.231	1.192	Unchange
P02787	TF	-0.597	0.577	Unchange
P41159	LEP	0.195	0.27	Unchange
P41218	MNDA	-0.044	0.523	Unchange
P02786	TFRC	-0.358	0.688	Unchange
P41222	PTGDS	0.134	0.008	Unchange
P41250	GARS	0.307	0.629	Unchange
P42166	TMPO	-0.066	0.24	Unchange
P42229	STAT5A	-0.085	0.861	Unchange
P42765	ACAA2	0.356	0.486	Unchange
P43121	MCAM	0.065	0.207	Unchange
P43243	MATR3	-0.619	0.826	Unchange
P43405	SYK	-0.847	0.884	Unchange
P02763	ORM1	0.238	0.475	Unchange
P43487	RANBP1	0.156	0.547	Unchange
E9PAV3	NACA	0.119	0.117	Unchange
O14786	NRP1	-0.105	0.026	Unchange
P31150	GDI1	0.051	1.299	Unchange
P30740	SERPINB1	-0.221	0.437	Unchange
P04279	SEMG1	-0.006	0.096	Unchange
O43175	PHGDH	-0.194	0.831	Unchange
P23229	ITGA6	0.367	0.293	Unchange
P23280	CA6	0.217	0.291	Unchange
P23284	PPIB	-0.131	0.819	Unchange
P23381	WARS	0.058	1.107	Unchange
P23396	RPS3	-0.405	0.493	Unchange
P23468	PTPRD	0.239	1.467	Unchange
P23470	PTPRG	0.141	0.885	Unchange
P23526	AHCY	-0.131	0.142	Unchange
P23528	CFL1	0.065	0.094	Unchange
P04406	GAPDH	0.482	1.217	Unchange
P24043	LAMA2	0.236	0.423	Unchange
P24298	GPT	0.285	0.993	Unchange
P24534	EEF1B2	-0.474	1.236	Unchange
P24592	IGFBP6	-0.206	0.019	Unchange
P24593	IGFBP5	0.707	0.888	Unchange
P04217	A1BG	-0.252	0.199	Unchange
P24752	ACAT1	0.132	0.712	Unchange
P24821	TNC	-0.042	0.017	Unchange
P25311	AZGP1	-0.442	1.293	Unchange
P31025	LCN1	0.073	0.118	Unchange
P25398	RPS12	-0.083	0.054	Unchange
P25774	CTSS	-0.379	0.506	Unchange
P24158	PRTN3	0.539	0.511	Unchange
P02675	FGB	1.141	1.241	Unchange
P22692	IGFBP4	0.108	0.546	Unchange
P22626	HNRNPA2B1	-0.105	0.29	Unchange
P20061	TCN1	-0.279	0.42	Unchange
O43865	AHCYL1	-0.201	0.02	Unchange
O43790	KRT86	-0.221	0.333	Unchange
O43707	ACTN4	0.381	1.286	Unchange
P20340	RAB6A	-0.196	0.238	Unchange
O43681	ASNA1	0.489	1.161	Unchange
P20674	COX5A	0.627	0.838	Unchange
P20700	LMNB1	0.387	0.871	Unchange
P02656	APOC3	0.527	1.105	Unchange
P20742	PZP	0.333	0.178	Unchange
O43491	EPB41L2	0.302	0.227	Unchange
P20908	COL5A1	-0.257	0.581	Unchange
P20933	AGA	-0.209	1.111	Unchange
P21281	ATP6V1B2	-0.542	0.602	Unchange
P21399	ACO1	-0.048	0.015	Unchange
P21695	GPD1	-0.042	0.114	Unchange
P21709	EPHA1	-0.204	1.196	Unchange
P21796	VDAC1	-0.031	0.11	Unchange
P21980	TGM2	0.225	0.263	Unchange
O43488	AKR7A2	-0.196	0.493	Unchange
P22234	PAICS	-0.165	0.852	Unchange
P22314	UBA1	-0.211	1.111	Unchange
O43312	MTSS1	-0.25	0.111	Unchange
P22352	GPX3	0.469	1.095	Unchange
P22466	GAL	0.207	1.265	Unchange
P25815	S100P	-0.13	1.125	Unchange
P26022	PTX3	-0.125	0.031	Unchange
P25325	MPST	0.141	0.947	Unchange
P26368	U2AF2	0.356	1.086	Unchange
P29122	PCSK6	-0.206	0.135	Unchange
P29218	IMPA1	0.256	1.046	Unchange
P26038	MSN	-0.285	0.001	Unchange
P29350	PTPN6	0.021	0.177	Unchange
P29590	PML	0.436	0.983	Unchange
O15145	ARPC3	0.089	0.199	Unchange
P29692	EEF1D	-0.032	0.372	Unchange
P30040	ERP29	0.175	0.976	Unchange
O15067	PFAS	0.135	0.874	Unchange
P02745	C1QA	0.167	1.051	Unchange
O15031	PLXNB2	-0.245	0.506	Unchange
P30044	PRDX5	0.397	0.457	Unchange
O14979	HNRNPDL	-0.048	0.088	Unchange
P30048	PRDX3	-0.671	1.095	Unchange
P30050	RPL12	-0.278	0.689	Unchange
P30084	ECHS1	0.132	0.029	Unchange
P30153	PPP2R1A	0.405	0.489	Unchange
P30419	NMT1	0.088	0.373	Unchange
P30479	HLA-B	0.898	1.227	Unchange
P30491	HLA-B	-0.778	0.669	Unchange
P30520	ADSS	-0.371	0.603	Unchange
P30530	AXL	-0.252	0.654	Unchange
P30613	PKLR	0.033	0.604	Unchange
P28838	LAP3	0.145	0.263	Unchange
P28799	GRN	-0.173	0.158	Unchange
P29279	CTGF	0.13	0.059	Unchange
P26885	FKBP2	0.245	1.403	Unchange
P26373	RPL13	-0.32	0.524	Unchange
P26447	S100A4	0.156	0.187	Unchange
P26583	HMGB2	-0.188	0.469	Unchange
P02741	CRP	1.277	1.152	Unchange
P26639	TARS	-0.214	0.043	Unchange
P04179	SOD2	-0.131	0.095	Unchange
P04156	PRNP	0.02	0.284	Unchange
P04062	GBA	-0.044	0.541	Unchange
O15511	ARPC5	-0.097	0.262	Unchange
P26992	CNTFR	0.091	0.182	Unchange
P27482	CALML3	-0.193	1.007	Unchange
P06276	BCHE	-0.079	0.065	Unchange
P27487	DPP4	0.174	0.734	Unchange
O15230	LAMA5	0.153	0.489	Unchange
P02743	APCS	0.143	0.138	Unchange
O15394	NCAM2	0.066	0.413	Unchange
P27824	CANX	-0.462	1.063	Unchange
O15335	CHAD	-0.265	1.064	Unchange
P28065	PSMB9	-0.004	0.094	Unchange
Q92954	PRG4	1.669	9.594	Up
Q96TA1	FAM129B	0.472	2.118	Up
P02679	FGG	1.048	1.357	Up
P02730	SLC4A1	1.879	1.652	Up
Q96EY5	MVB12A	1.427	3.187	Up
P02747	C1QC	0.733	4.21	Up
Q96C19	EFHD2	0.381	1.354	Up
Q96PD5	PGLYRP2	1.572	6.083	Up
P02549	SPTA1	0.779	2.552	Up
Q92743	HTRA1	2.191	10.155	Up
P02749	APOH	0.343	1.67	Up
Q92859	NEO1	0.341	1.537	Up
P02654	APOC1	0.5	2.893	Up
P02765	AHSG	0.783	5.506	Up
P01889	HLA-B	1.151	2.783	Up
P02760	AMBP	0.498	2.06	Up
P02748	C9	1.988	11.845	Up
Q96BZ4	PLD4	0.399	1.327	Up
P02671	FGA	1.782	3.611	Up
P02746	C1QB	0.592	2.969	Up
P01833	PIGR	0.741	2.861	Up
P48061	CXCL12	1.711	7.022	Up
Q99439	CNN2	1.555	5.717	Up
O14791	APOL1	0.366	1.839	Up
O14920	IKBKB	0.85	3.053	Up
Q9UJJ9	GNPTG	1.522	10.555	Up
O15144	ARPC2	0.779	1.757	Up
O15204	ADAMDEC1	1.424	10.055	Up
O15294	OGT	1.247	1.488	Up
Q9UGM5	FETUB	1.718	7.808	Up
O15523	DDX3Y	0.371	1.867	Up
Q9UEW3	MARCO	1.869	8.31	Up
Q9UEU0	VTI1B	1.525	4.135	Up
Q9UBX5	FBLN5	2.39	11.904	Up
Q9UBX1	CTSF	0.53	3.217	Up
O43157	PLXNB1	1.748	7.788	Up
Q9UBS4	DNAJB11	0.409	1.822	Up
O43240	KLK10	2.851	8.882	Up
Q9UBQ6	EXTL2	0.49	1.708	Up
O43280	TREH	0.489	3.447	Up
O14745	SLC9A3R1	0.559	2.357	Up
Q9UL46	PSME2	0.943	4.356	Up
Q9ULF5	SLC39A10	0.744	1.648	Up
O14672	ADAM10	1.484	2.863	Up
A6NJS3	IGHV1OR21-1	0.977	1.454	Up
Q9Y646	CPQ	0.99	5.03	Up
Q9Y5C1	ANGPTL3	1.093	5.175	Up
Q9Y4W6	AFG3L2	1.005	2.223	Up
Q9Y4L1	HYOU1	1.236	7.189	Up
Q9Y490	TLN1	1.405	5.078	Up
O00151	PDLIM1	0.531	2.16	Up
O00187	MASP2	1.379	8.734	Up
O43390	HNRNPR	0.325	1.943	Up
Q9Y3D6	FIS1	0.719	2.278	Up
Q9Y274	ST3GAL6	0.579	3.048	Up
Q9Y265	RUVBL1	1.317	3.511	Up
Q9Y251	HPSE	1.363	4.713	Up
Q9UNW1	MINPP1	1.82	11.167	Up
Q9UNS2	COPS3	0.274	1.318	Up
O14498	ISLR	0.883	5.182	Up
Q9UM47	NOTCH3	0.81	3.916	Up
O14523	C2CD2L	0.406	1.459	Up
O00391	QSOX1	2.357	14.598	Up
P01137	TGFB1	0.362	1.46	Up
O43505	B4GAT1	0.35	2.278	Up
Q9NZK5	CECR1	0.647	1.906	Up
P00352	ALDH1A1	1.689	7.246	Up
Q9BXR6	CFHR5	1.864	3.56	Up
P00451	F8	1.57	3.75	Up
Q9BVK6	TMED9	0.302	2.631	Up
P00736	C1R	0.432	1.987	Up
P00746	CFD	1.391	5.045	Up
P00748	F12	0.821	2.104	Up
P00751	CFB	0.866	3.592	Up
Q99969	RARRES2	1.508	8.73	Up
P01008	SERPINC1	1.006	7.304	Up
P01011	SERPINA3	0.649	2.221	Up
Q99784	OLFM1	1.021	2.12	Up
P01024	C3	0.942	2.807	Up
P01031	C5	1.285	3.969	Up
Q99714	HSD17B10	3.205	28.121	Up
P01034	CST3	1.889	7.837	Up
P01042	KNG1	1.173	9.158	Up
Q9BY77	POLDIP3	1.789	5.132	Up
O95967	EFEMP2	1.664	6.159	Up
O95810	SDPR	0.692	2.168	Up
Q9C0K7	STRADB	0.758	2.772	Up
Q9NY97	B3GNT2	0.729	2.375	Up
Q9NY15	STAB1	1.231	3.418	Up
Q9NTK5	OLA1	0.64	2.183	Up
O60506	SYNCRIP	1.217	3.116	Up
O60664	PLIN3	1.468	3.275	Up
O75144	ICOSLG	0.33	1.365	Up
Q9NQ79	CRTAC1	0.405	2.041	Up
Q9NPH3	IL1RAP	1.258	4.45	Up
Q9NZP8	C1RL	0.624	7.121	Up
Q9NPG4	PCDH12	0.944	4.502	Up
O75663	TIPRL	1.198	2.839	Up
Q9H4M9	EHD1	0.748	2.401	Up
O75874	IDH1	1.62	13.166	Up
Q9H4A3	WNK1	1.75	4.909	Up
O95197	RTN3	0.535	1.656	Up
Q9H0U4	RAB1B	0.509	4.354	Up
Q9GZZ9	UBA5	0.28	1.368	Up
Q9GZZ8	LACRT	0.481	1.916	Up
O75636	FCN3	1.237	7.667	Up
Q92522	H1FX	0.328	2.152	Up
Q15366	PCBP2	0.676	2.049	Up
Q8WZA1	POMGNT1	0.541	3.273	Up
P19526	FUT1	1.367	4.324	Up
P98095	FBLN2	1.068	2.83	Up
P19971	TYMP	0.937	5.993	Up
P84090	ERH	0.307	2.298	Up
P84077	ARF1	1.201	3.016	Up
P83436	COG7	1.852	3.301	Up
P20062	TCN2	1.484	3.866	Up
P81172	HAMP	0.755	2.327	Up
P20160	AZU1	1.598	4.937	Up
P80188	LCN2	0.668	1.731	Up
P78509	RELN	1.156	5.7	Up
P20774	OGN	2.386	10.766	Up
P22061	PCMT1	1.343	8.067	Up
P22087	FBL	0.27	1.785	Up
P68032	ACTC1	1.063	3.07	Up
P22792	CPN2	0.376	1.567	Up
P22897	MRC1	0.608	2.058	Up
P23141	CES1	0.462	2.682	Up
P23142	FBLN1	1.425	7.429	Up
P63000	RAC1	0.563	1.793	Up
P24387	CRHBP	1.081	1.861	Up
P24666	ACP1	0.729	3.929	Up
P25705	ATP5A1	2.412	19.962	Up
P26572	MGAT1	2.417	12.014	Up
P26599	PTBP1	0.629	1.981	Up
P19320	VCAM1	1.913	6.669	Up
P19021	PAM	1.085	3.447	Up
P18428	LBP	1.729	7.141	Up
P18206	VCL	1.247	7.419	Up
Q13153	PAK1	0.448	2.225	Up
P14209	CD99	0.53	2.522	Up
P14555	PLA2G2A	0.642	1.585	Up
P14735	IDE	1.255	4.455	Up
Q12974	PTP4A2	0.371	2.217	Up
P14868	DARS	0.736	2.282	Up
Q12905	ILF2	0.664	1.819	Up
P15144	ANPEP	1.053	5.154	Up
Q12805	EFEMP1	1.968	9.508	Up
P15151	PVR	0.508	1.975	Up
P15153	RAC2	0.651	2.007	Up
Q10469	MGAT2	0.953	2.788	Up
P26640	VARS	1.38	2.583	Up
P15291	B4GALT1	2.542	11.384	Up
Q08211	DHX9	1.409	10.135	Up
Q07960	ARHGAP1	1.142	3.408	Up
Q06323	PSME1	1.483	6.607	Up
Q06033	ITIH3	1.244	5.396	Up
P17813	ENG	0.658	2.674	Up
P17858	PFKL	0.812	2.694	Up
Q04760	GLO1	0.408	2.171	Up
P17900	GM2A	0.815	4.632	Up
Q03591	CFHR1	0.409	2.602	Up
Q03167	TGFBR3	1.322	5.566	Up
P18065	IGFBP2	1.976	4.454	Up
Q02790	FKBP4	0.413	2.793	Up
P15907	ST6GAL1	1.769	8.688	Up
Q13162	PRDX4	0.795	2.298	Up
P62263	RPS14	1.024	3.466	Up
P27635	RPL10	0.587	2.043	Up
P36980	CFHR2	1.225	2.085	Up
P53634	CTSC	0.532	2.391	Up
P37802	TAGLN2	1.129	5.135	Up
P53396	ACLY	0.697	2.569	Up
P38606	ATP6V1A	0.822	2.848	Up
P52566	ARHGDIB	0.513	2.188	Up
P52565	ARHGDIA	1.11	4.214	Up
P39023	RPL3	0.641	3.247	Up
P40197	GP5	0.979	2.916	Up
P51149	RAB7A	0.56	3.34	Up
P50897	PPT1	0.789	3.339	Up
P50552	VASP	0.556	2.497	Up
P49908	SEPP1	0.548	2.837	Up
P43490	NAMPT	1.236	3.971	Up
P49755	TMED10	0.731	2.041	Up
P49411	TUFM	3.546	20.037	Up
P46778	RPL21	0.361	2.039	Up
P46782	RPS5	1.109	5.169	Up
P46926	GNPDA1	1.365	3.102	Up
P48960	CD97	0.496	2.031	Up
P48740	MASP1	0.282	1.612	Up
P46940	IQGAP1	0.717	1.94	Up
P48735	IDH2	0.793	5.204	Up
P46976	GYG1	1.159	3.331	Up
P48509	CD151	0.502	3.591	Up
P36957	DLST	3.582	29.593	Up
P36952	SERPINB5	0.409	1.48	Up
P36543	ATP6V1E1	0.299	1.456	Up
P54920	NAPA	0.887	4.032	Up
P27918	CFP	1.475	2.003	Up
P62068	USP46	1.33	6.846	Up
P28482	MAPK1	0.69	2.812	Up
P28676	GCA	0.489	1.497	Up
P29622	SERPINA4	0.494	3.143	Up
P61586	RHOA	0.914	2.764	Up
P30041	PRDX6	1.441	7.687	Up
P61247	RPS3A	1.264	1.799	Up
P30043	BLVRB	0.92	2.739	Up
P30046	DDT	0.74	2.685	Up
P61081	UBE2M	0.409	1.306	Up
P61019	RAB2A	0.919	6.92	Up
P26927	MST1	0.313	1.582	Up
P60891	PRPS1	0.375	1.668	Up
P60468	SEC61B	1.056	3.305	Up
P59666	DEFA3	0.987	2.277	Up
P58166	INHBE	1.011	3.418	Up
P33176	KIF5B	2.312	10.137	Up
P55957	BID	0.297	2.929	Up
P34896	SHMT1	3.287	8.845	Up
P55268	LAMB2	0.674	2.934	Up
P55263	ADK	0.626	2.404	Up
P35590	TIE1	0.506	2.298	Up
P55103	INHBC	1.212	7.018	Up
P35625	TIMP3	0.561	1.469	Up
P35637	FUS	0.75	2.795	Up
P60709	ACTB	0.72	2.889	Up
Q13200	PSMD2	0.288	1.598	Up
P13804	ETFA	2.793	25.968	Up
P13796	LCP1	0.889	6.96	Up
Q86U17	SERPINA11	1.059	6.299	Up
P05091	ALDH2	1.997	12.359	Up
Q86SQ4	GPR126	0.817	3.005	Up
P05154	SERPINA5	0.711	2.919	Up
Q7Z5M8	ABHD12B	3.584	14.357	Up
P05160	F13B	0.911	5.834	Up
P05362	ICAM1	1.218	5.541	Up
Q71UM5	RPS27L	1.257	6.217	Up
P05534	HLA-A	0.392	2.275	Up
P05543	SERPINA7	0.3	1.639	Up
Q6ZRP7	QSOX2	0.693	4.529	Up
Q6ZRK6	CCDC73	1.011	1.862	Up
P05546	SERPIND1	1.4	9.112	Up
Q6UY14	ADAMTSL4	1.821	7.654	Up
Q6UXH0	ANGPTL8	1.332	2.752	Up
Q6UX71	PLXDC2	0.641	4.216	Up
Q6UX06	OLFM4	0.449	1.732	Up
P06396	GSN	1.604	6.548	Up
P06576	ATP5B	2.528	13.794	Up
P06681	C2	0.996	6.942	Up
P06858	LPL	1.181	3.333	Up
P07357	C8A	1.338	3.551	Up
P07358	C8B	1.21	4.499	Up
Q5T5C0	STXBP5	0.689	1.572	Up
P07360	C8G	1.617	4.292	Up
P05062	ALDOB	1.235	2.653	Up
Q86UD1	OAF	1.436	7.904	Up
Q86UX7	FERMT3	1.504	4.894	Up
Q86VP6	CAND1	0.824	1.764	Up
Q8WZ42	TTN	0.438	3.612	Up
Q8WWZ8	OIT3	1.445	7.362	Up
Q8WWM7	ATXN2L	0.323	2.403	Up
P02788	LTF	0.787	2.608	Up
Q8WUM4	PDCD6IP	1.026	4.388	Up
Q8WUA8	TSKU	1.045	2.18	Up
Q8TDL5	BPIFB1	0.688	3.317	Up
P03951	F11	1.935	8.99	Up
P03952	KLKB1	0.978	4.238	Up
Q8NF91	SYNE1	1.187	4.064	Up
Q8NDA2	HMCN2	0.896	2.931	Up
Q8NC51	SERBP1	0.806	2.21	Up
Q562R1	ACTBL2	0.391	2.547	Up
P04004	VTN	0.665	6.126	Up
P04066	FUCA1	0.301	2.035	Up
Q8N163	CCAR2	1.567	5.021	Up
P04196	HRG	1.004	5.178	Up
Q8IZF2	ADGRF5	0.963	2.65	Up
P04275	VWF	1.791	7.642	Up
P04278	SHBG	1.841	4.83	Up
P04424	ASL	0.847	1.977	Up
Q8IV08	PLD3	1.492	4.31	Up
P04632	CAPNS1	0.97	5.264	Up
Q8IUK5	PLXDC1	0.738	3.319	Up
Q8IUE6	HIST2H2AB	1.433	3.505	Up
Q86YW5	TREML1	2.291	8.421	Up
Q8NBP7	PCSK9	1.014	4.577	Up
P07858	CTSB	0.366	1.57	Up
Q4LDE5	SVEP1	1.382	3.316	Up
P07951	TPM2	0.727	1.607	Up
Q14520	HABP2	0.686	3.219	Up
Q14498	RBM39	1.232	5.165	Up
P11597	CETP	0.581	3.873	Up
Q14314	FGL2	1.047	1.611	Up
P11717	IGF2R	0.286	2.217	Up
P11766	ADH5	1.017	3.395	Up
P12109	COL6A1	0.462	1.833	Up
Q14152	EIF3A	1.108	3.15	Up
P12111	COL6A3	1.416	6.969	Up
Q14118	DAG1	1.717	6.775	Up
P12259	F5	0.947	5.452	Up
P12318	FCGR2A	0.432	2.863	Up
P11226	MBL2	1.543	3.743	Up
P12429	ANXA3	0.415	2.527	Up
P12830	CDH1	1.766	8.297	Up
Q13790	APOF	1.24	3.515	Up
Q13643	FHL3	0.439	1.323	Up
Q13642	FHL1	0.45	1.498	Up
Q13616	CUL1	1.122	5.702	Up
P13489	RNH1	0.866	5.114	Up
Q13423	NNT	0.713	1.842	Up
Q13418	ILK	0.761	2.238	Up
P13598	ICAM2	0.446	1.861	Up
Q13361	MFAP5	0.812	3.712	Up
P13671	C6	1.614	3.472	Up
Q13275	SEMA3F	0.862	1.801	Up
P12724	RNASE3	1.162	3.702	Up
Q92520	FAM3C	1.895	14.078	Up
Q14624	ITIH4	1.098	7.283	Up
Q14766	LTBP1	0.429	1.863	Up
Q16851	UGP2	0.669	2.434	Up
P08133	ANXA6	0.606	3.209	Up
Q16706	MAN2A1	0.748	5.983	Up
P08311	CTSG	1.918	5.994	Up
P08319	ADH4	1.212	5.962	Up
P08571	CD14	2.332	15.284	Up
P08603	CFH	0.628	3.488	Up
P08621	SNRNP70	0.273	1.444	Up
P08697	SERPINF2	0.397	1.821	Up
P08709	F7	0.795	1.911	Up
P09172	DBH	0.402	4.229	Up
P09382	LGALS1	0.92	3.346	Up
Q14697	GANAB	0.365	2.288	Up
Q15582	TGFBI	0.35	1.718	Up
Q15404	RSU1	0.777	1.315	Up
P09622	DLD	0.453	2.881	Up
P09871	C1S	0.391	1.986	Up
P0C0L4	C4A	0.485	1.404	Up
Q15113	PCOLCE	0.504	2.517	Up
P0DJI9	SAA2	2.07	1.687	Up
Q15063	POSTN	2.648	10.57	Up
P10643	C7	1.392	5.674	Up
Q14D04	VEPH1	0.901	3.535	Up
P10909	CLU	1.026	7.695	Up
Q14847	LASP1	0.387	1.572	Up
P11150	LIPC	0.921	3.248	Up
Q15555	MAPRE2	0.901	1.767	Up
P46379	BAG6	0.702	1.583	Up
