# Supplementary material for: The trajectory of vesicular proteomic signatures from HBV‐HCC by chitosan‐magnetic bead‐based separation and DIA‐proteomic analysis
Source: J Extracell Vesicles. 2024 Aug 29;13(9):e12499. doi: 10.1002/jev2.12499 (PMC11359709; doi:10.1002/jev2.12499)
Supplement: Supplementary file 10 — Supplementary Information [file JEV2-13-e12499-s009.xlsx]

## Sheet: Table S7. Dysregulated proteins
Table S8. Dysregulated proteins in HBV-HCC versus LC.
Protein Accessions	Genes	Log2 (fold change)	Log10 (pvalue)	Changes
Q8WWV6	FCAMR	-0.47	1.462	Down
P56199	ITGA1	-0.506	1.579	Down
P07477	PRSS1	-0.405	1.831	Down
O95782	AP2A1	-0.355	1.389	Down
P01036	CST4	-0.333	2.321	Down
Q16610	ECM1	-0.405	1.757	Down
Q9BWP8	COLEC11	-0.45	1.963	Down
P35637	FUS	-0.329	1.373	Down
Q9NZN8	CNOT2	-0.425	1.758	Down
P02647	APOA1	-0.476	2.15	Down
P16401	HIST1H1B	-0.986	1.744	Down
Q8IUX7	AEBP1	-0.759	1.571	Down
O60749	SNX2	-0.624	1.375	Down
O95967	EFEMP2	-0.829	1.884	Down
Q6EMK4	VASN	-0.642	1.397	Down
P00326	ADH1C	-0.582	1.874	Down
Q8IWL1	SFTPA1	-0.778	1.308	Down
P13727	PRG2	-1.029	3.474	Down
P01033	TIMP1	-1.241	1.462	Down
P50570	DNM2	-0.34	2.114	Down
Q99983	OMD	-0.329	1.419	Down
Q9UBX5	FBLN5	-0.747	1.831	Down
Q15782	CHI3L2	-1.133	2.8	Down
P78371	CCT2	-0.375	1.651	Down
P61769	B2M	-0.431	1.837	Down
P36222	CHI3L1	-1.211	1.538	Down
P38117	ETFB	-1.009	2.527	Down
P08575	PTPRC	-0.45	1.502	Down
P30530	AXL	-0.87	1.877	Down
P15822	HIVEP1	-0.806	1.708	Down
P07942	LAMB1	-0.604	1.966	Down
P01601	IGKV1D-16	-1.373	2.139	Down
Q99715	COL12A1	-0.857	4.377	Down
O75643	SNRNP200	-0.333	1.353	Down
O76076	WISP2	-0.756	2.298	Down
Q12805	EFEMP1	-0.96	1.654	Down
P55285	CDH6	-0.5	1.685	Down
P55287	CDH11	-0.808	4.393	Down
Q99784	OLFM1	-1.092	3.371	Down
Q8WZ75	ROBO4	-0.793	4.399	Down
P07602	PSAP	-0.46	2.05	Down
P19320	VCAM1	-0.379	1.99	Down
P26640	VARS	-0.69	1.644	Down
Q9NQC3	RTN4	-0.29	1.583	Down
P08253	MMP2	-0.72	1.579	Down
P08294	SOD3	-0.347	1.756	Down
Q5VT97	SYDE2	-0.331	1.564	Down
P14780	MMP9	-0.366	2.106	Down
Q16853	AOC3	-0.655	2.825	Down
P27797	CALR	-0.413	1.648	Down
P53597	SUCLG1	-0.602	3.717	Down
P35228	NOS2	-0.87	2.932	Down
P01880	IGHD	-0.894	1.823	Down
Q3ZCW2	LGALSL	-0.561	2.441	Down
P50225	SULT1A1	-0.271	1.521	Down
P09603	CSF1	-0.773	2.473	Down
P24592	IGFBP6	-0.402	1.459	Down
P12532	CKMT1A	-0.66	1.693	Down
P10645	CHGA	-0.413	2.223	Down
P07195	LDHB	-0.573	1.589	Down
Q9Y266	NUDC	-0.355	2.169	Down
P12318	FCGR2A	-0.619	2.008	Down
O00461	GOLIM4	-0.523	1.684	Down
P23280	CA6	-0.595	1.587	Down
P06732	CKM	-0.442	1.583	Down
Q14213	EBI3	-0.548	1.395	Down
P02792	FTL	-0.425	2.457	Down
P11047	LAMC1	-0.608	1.786	Down
P22105	TNXB	-0.434	2.803	Down
P02786	TFRC	-1.142	3.315	Down
P43405	SYK	-1.105	2.623	Down
P23142	FBLN1	-0.653	1.582	Down
Q04760	GLO1	-0.4	2.031	Down
B1AJZ9	FHAD1	-0.55	1.394	Down
Q04828	AKR1C1	-0.653	2.043	Down
P11217	PYGM	-1.248	2.307	Down
P22392	NME2	-1.158	1.78	Down
P47755	CAPZA2	-0.578	2.674	Down
P11279	LAMP1	-0.357	2.141	Down
P63241	EIF5A	-0.565	1.89	Down
P46776	RPL27A	-0.423	1.809	Down
P22692	IGFBP4	-0.504	1.894	Down
Q8WWA0	ITLN1	-0.519	1.504	Down
P12111	COL6A3	-0.739	2.137	Down
P50148	GNAQ	-0.573	2.659	Down
Q9H8L6	MMRN2	-1.032	5.78	Down
O15031	PLXNB2	-0.513	1.477	Down
P69905	HBA1	-0.392	1.324	Down
P69891	HBG1	-0.386	1.484	Down
P07327	ADH1A	-1.873	1.652	Down
P24043	LAMA2	-0.364	1.694	Down
P13611	VCAN	-0.373	1.7	Down
Q9UNX3	RPL26L1	-0.513	2.152	Down
P00451	F8	-0.373	2.137	Down
P40227	CCT6A	-0.342	1.677	Down
P07307	ASGR2	-0.571	1.64	Down
P13598	ICAM2	-0.338	1.327	Down
Q9UIB8	CD84	-0.394	1.727	Down
Q71UM5	RPS27L	-0.297	1.561	Down
Q13616	CUL1	-0.865	1.918	Down
P12955	PEPD	-0.844	1.392	Down
P17301	ITGA2	-0.523	1.952	Down
Q9UM47	NOTCH3	-0.37	2.125	Down
Q9UNN8	PROCR	-0.542	1.339	Down
P00558	PGK1	-1.092	1.466	Down
P00568	AK1	-0.548	1.622	Down
O14498	ISLR	-0.761	1.807	Down
P46783	RPS10	-0.39	1.754	Down
P11586	MTHFD1	-0.569	1.827	Down
Q03167	TGFBR3	-0.152	0.271	Unchange
Q03591	CFHR1	0.16	0.911	Unchange
Q04756	HGFAC	0.293	0.62	Unchange
Q02985	CFHR3	0.635	0.957	Unchange
Q02790	FKBP4	0.01	0.393	Unchange
Q04695	KRT17	0.444	1.23	Unchange
Q02952	AKAP12	-0.123	0.531	Unchange
Q02878	RPL6	-0.111	0.1	Unchange
Q04917	YWHAH	-0.176	0.377	Unchange
Q02818	NUCB1	0.318	0.05	Unchange
P84095	RHOG	-0.405	1.195	Unchange
Q02413	DSG1	0.17	0.012	Unchange
P78417	GSTO1	0.197	0.125	Unchange
P78386	KRT85	-0.496	0.025	Unchange
P78324	SIRPA	-0.508	1.179	Unchange
P68871	HBB	-0.12	1.121	Unchange
P68431	HIST1H3A	-0.216	0.101	Unchange
P68402	PAFAH1B2	0.07	0.646	Unchange
P68400	CSNK2A1	0.377	0.798	Unchange
P68371	TUBB4B	0.03	0.024	Unchange
P68366	TUBA4A	0.224	0.139	Unchange
P68363	TUBA1B	-0.048	0.18	Unchange
P68104	EEF1A1	-0.258	0.57	Unchange
P68032	ACTC1	0.406	0.52	Unchange
P67936	TPM4	-0.394	0.034	Unchange
P67809	YBX1	-0.39	0.826	Unchange
P63313	TMSB10	-0.302	0.117	Unchange
P63261	ACTG1	-0.057	0.53	Unchange
P63244	RACK1	-0.404	0.188	Unchange
P78527	PRKDC	-0.1	0.082	Unchange
P80188	LCN2	-0.171	0.306	Unchange
P80511	S100A12	0.148	0.276	Unchange
P80723	BASP1	-0.204	0.032	Unchange
Q02224	CENPE	0.373	0.568	Unchange
Q01995	TAGLN	0.282	0.376	Unchange
Q01813	PFKP	0.314	0.736	Unchange
Q01518	CAP1	0.388	0.443	Unchange
Q01469	FABP5	0.517	0.649	Unchange
Q01130	SRSF2	0.447	0.23	Unchange
Q01105	SET	-0.304	0.33	Unchange
Q01082	SPTBN1	-0.556	0.36	Unchange
Q02543	RPL18A	0.265	0.061	Unchange
Q00839	HNRNPU	-0.106	0.54	Unchange
Q00013	MPP1	-0.125	0.595	Unchange
P98160	HSPG2	-0.264	0.936	Unchange
P98095	FBLN2	-0.548	0.856	Unchange
P84103	SRSF3	0.305	0.516	Unchange
P84098	RPL19	-0.409	1.095	Unchange
P84090	ERH	0.007	0.652	Unchange
P84077	ARF1	0.542	0.286	Unchange
P81605	DCD	0.119	2.222	Unchange
Q00610	CLTC	-0.214	0.777	Unchange
Q05655	PRKCD	0.064	0.033	Unchange
A0A075B759	PPIAL4D	-0.862	0.563	Unchange
Q06210	GFPT1	-0.12	0.916	Unchange
Q13813	SPTAN1	0.02	0.096	Unchange
Q13790	APOF	0.436	0.068	Unchange
Q13740	ALCAM	0.088	0.002	Unchange
Q13643	FHL3	0.244	0.072	Unchange
Q13642	FHL1	-0.357	0.855	Unchange
Q13576	IQGAP2	0.275	0.051	Unchange
Q13546	RIPK1	-0.012	0.849	Unchange
Q13510	ASAH1	0.011	0.313	Unchange
Q13822	ENPP2	0.027	0.503	Unchange
Q13492	PICALM	-0.056	0.378	Unchange
Q13421	MSLN	-0.472	0.299	Unchange
Q13418	ILK	0.397	0.725	Unchange
Q13404	UBE2V1	0.323	0.027	Unchange
Q13361	MFAP5	-0.267	0.928	Unchange
Q13347	EIF3I	0.286	0.718	Unchange
Q13283	G3BP1	0.111	0.493	Unchange
Q13275	SEMA3F	0.366	0.481	Unchange
Q13263	TRIM28	0.406	0.532	Unchange
Q13444	ADAM15	-0.317	0.778	Unchange
Q13231	CHIT1	0.382	1.272	Unchange
Q13835	PKP1	0.122	0.004	Unchange
Q13867	BLMH	0.139	0.183	Unchange
Q14573	ITPR3	-0.229	0.269	Unchange
Q14566	MCM6	0.006	0.621	Unchange
Q14525	KRT33B	-0.165	0.127	Unchange
Q14517	FAT1	0.095	0.582	Unchange
Q14515	SPARCL1	0.047	1.257	Unchange
Q14498	RBM39	-0.4	0.95	Unchange
Q14393	GAS6	-0.144	0.105	Unchange
Q14315	FLNC	0.188	1.228	Unchange
Q13838	DDX39B	0.054	0.349	Unchange
Q14247	CTTN	0.041	0.082	Unchange
Q14210	LY6D	-0.05	0.332	Unchange
Q14203	DCTN1	-0.088	0.268	Unchange
Q14166	TTLL12	-0.315	0.043	Unchange
Q14126	DSG2	-0.162	0.762	Unchange
Q14118	DAG1	-0.009	0.627	Unchange
Q14112	NID2	0.092	0.084	Unchange
Q14103	HNRNPD	-0.203	0.262	Unchange
Q14019	COTL1	-0.076	0.01	Unchange
Q14242	SELPLG	-0.022	0.055	Unchange
Q06033	ITIH3	0.255	0.232	Unchange
Q13228	SELENBP1	0.312	0.186	Unchange
Q13201	MMRN1	0.373	0.861	Unchange
Q09666	AHNAK	-0.213	0.448	Unchange
Q08830	FGL1	-0.327	0.794	Unchange
Q08722	CD47	-0.362	0.951	Unchange
Q08554	DSC1	0.158	0.108	Unchange
Q08380	LGALS3BP	-0.368	0.178	Unchange
Q08257	CRYZ	0.202	0.819	Unchange
Q08211	DHX9	-0.313	0.155	Unchange
Q08188	TGM3	0.274	0.016	Unchange
Q0VD83	APOBR	0.465	0.464	Unchange
Q08170	SRSF4	-0.059	0.647	Unchange
Q07955	SRSF1	-0.035	0.093	Unchange
Q07954	LRP1	-0.295	0.863	Unchange
Q07812	BAX	-0.097	0.299	Unchange
Q07507	DPT	-0.446	0.539	Unchange
Q07020	RPL18	-0.308	0.512	Unchange
Q06830	PRDX1	-0.178	0.33	Unchange
Q06481	APLP2	0.315	0.259	Unchange
Q06323	PSME1	0.523	0.579	Unchange
Q07960	ARHGAP1	0.192	0.095	Unchange
Q13219	PAPPA	0.273	0.778	Unchange
Q10469	MGAT2	0.742	0.483	Unchange
Q12792	TWF1	-0.009	0.014	Unchange
Q13200	PSMD2	-0.425	1.028	Unchange
Q13177	PAK2	0.092	0.64	Unchange
Q13153	PAK1	0.069	0.753	Unchange
Q13151	HNRNPA0	0.064	0.576	Unchange
Q13148	TARDBP	-0.05	0.478	Unchange
Q13126	MTAP	-0.231	0.051	Unchange
Q13094	LCP2	0.316	0.031	Unchange
Q13093	PLA2G7	-0.404	0.768	Unchange
Q11201	ST3GAL1	0.141	0.018	Unchange
Q12974	PTP4A2	0.072	0.461	Unchange
Q12931	TRAP1	0.107	1.401	Unchange
Q12913	PTPRJ	-0.167	0.633	Unchange
Q12907	LMAN2	0.068	0.216	Unchange
Q12906	ILF3	0.673	0.9	Unchange
Q12905	ILF2	-0.396	0.867	Unchange
Q12873	CHD3	-0.72	0.025	Unchange
Q12841	FSTL1	0.154	0.134	Unchange
Q12794	HYAL1	0.329	1.059	Unchange
Q12955	ANK3	-0.274	0.79	Unchange
Q08945	SSRP1	-0.165	1.807	Unchange
P62714	PPP2CB	-0.193	0.807	Unchange
P63104	YWHAZ	-0.402	0.024	Unchange
P52907	CAPZA1	-0.274	0.003	Unchange
P52790	HK3	-0.089	0.59	Unchange
P52701	MSH6	-0.066	0.359	Unchange
P52566	ARHGDIB	0.285	0.698	Unchange
P52565	ARHGDIA	0.166	0.216	Unchange
P52209	PGD	0.306	0.524	Unchange
P51991	HNRNPA3	-0.025	0.191	Unchange
P51884	LUM	-0.358	0.974	Unchange
P51693	APLP1	0.108	0.12	Unchange
P53004	BLVRA	-0.208	0.156	Unchange
P51692	STAT5B	0.17	0.166	Unchange
P51659	HSD17B4	-0.099	0.41	Unchange
P51571	SSR4	-0.146	0.306	Unchange
P51153	RAB13	-0.472	0.251	Unchange
P51149	RAB7A	0.092	0.597	Unchange
P50995	ANXA11	-0.063	0.085	Unchange
P50991	CCT4	-0.377	0.599	Unchange
P50990	CCT8	0.054	0.233	Unchange
P50914	RPL14	0.267	0.138	Unchange
P50897	PPT1	0.095	0.285	Unchange
P51665	PSMD7	0.123	0.805	Unchange
P50579	METAP2	0.608	0.382	Unchange
P53396	ACLY	0.051	0.036	Unchange
P53621	COPA	0.654	0.461	Unchange
P55268	LAMB2	-0.214	0.833	Unchange
P55265	ADAR	0.664	0.895	Unchange
P55263	ADK	-0.103	0.222	Unchange
P55209	NAP1L1	0.148	0.05	Unchange
P55084	HADHB	-0.147	0.63	Unchange
P55072	VCP	-0.114	0.243	Unchange
P55060	CSE1L	0.089	0.234	Unchange
P55058	PLTP	-0.074	0.294	Unchange
P55010	EIF5	-0.012	0.348	Unchange
P53618	COPB1	-0.336	0.81	Unchange
P54920	NAPA	0.393	0.555	Unchange
P54819	AK2	-0.094	0.352	Unchange
P54652	HSPA2	-0.429	0.682	Unchange
P54578	USP14	0.193	0.197	Unchange
P54577	YARS	-0.214	0.588	Unchange
P54136	RARS	0.132	0.146	Unchange
P54108	CRISP3	-0.1	0.077	Unchange
P53999	SUB1	0.58	0.755	Unchange
P53990	IST1	-0.062	0.231	Unchange
P53634	CTSC	0.448	0.552	Unchange
P54886	ALDH18A1	0.686	0.242	Unchange
P55290	CDH13	-0.211	0.474	Unchange
P50552	VASP	0.363	0.219	Unchange
P50454	SERPINH1	1.012	0.844	Unchange
P48960	CD97	0.264	0.054	Unchange
P48741	HSPA7	0.068	0.985	Unchange
P48740	MASP1	0.12	0.074	Unchange
P48739	PITPNB	0.14	0.003	Unchange
P48735	IDH2	0.227	0.319	Unchange
P48723	HSPA13	0.099	0.128	Unchange
P48668	KRT6C	0.452	0.584	Unchange
P48643	CCT5	-0.24	0.669	Unchange
P48637	GSS	-0.014	0.122	Unchange
P49189	ALDH9A1	0.088	0.031	Unchange
P48444	ARCN1	0.419	0.124	Unchange
P48061	CXCL12	-0.525	0.818	Unchange
P48059	LIMS1	0.575	0.545	Unchange
P48047	ATP5O	0.131	0.116	Unchange
P47929	LGALS7	0.238	0.33	Unchange
P47756	CAPZB	0.303	0.684	Unchange
P46976	GYG1	-0.037	0.211	Unchange
P46940	IQGAP1	0.204	0.6	Unchange
P46939	UTRN	-0.122	0.725	Unchange
P46926	GNPDA1	0.12	0.353	Unchange
P48163	ME1	-0.072	0.176	Unchange
P50502	ST13	0.576	0.516	Unchange
P49207	RPL34	-0.255	0.155	Unchange
P49321	NASP	0.32	0.588	Unchange
P50452	SERPINB8	-0.045	0.199	Unchange
P50395	GDI2	0.327	0.366	Unchange
P50281	MMP14	-0.158	0.753	Unchange
P49913	CAMP	0.184	0.276	Unchange
P49908	SEPP1	-0.045	0.059	Unchange
P49862	KLK7	0.188	0.32	Unchange
P49773	HINT1	-0.146	1.304	Unchange
P49767	VEGFC	0.135	0.526	Unchange
P49755	TMED10	-0.077	0.526	Unchange
P49257	LMAN1	-0.141	0.323	Unchange
P49748	ACADVL	0.051	0.239	Unchange
P49746	THBS3	-0.168	0.584	Unchange
P49721	PSMB2	0.282	0.216	Unchange
P49720	PSMB3	-0.405	0.311	Unchange
P49591	SARS	0.013	0.205	Unchange
P49588	AARS	-0.158	0.197	Unchange
P49419	ALDH7A1	-0.257	0.487	Unchange
P49411	TUFM	0.156	0.048	Unchange
P49368	CCT3	-0.213	0.174	Unchange
P49327	FASN	-0.095	0.366	Unchange
P49747	COMP	-0.292	1.196	Unchange
P55769	SNU13	-0.092	0.805	Unchange
P55774	CCL18	-0.037	0.255	Unchange
P55786	NPEPPS	-0.01	0.123	Unchange
P62333	PSMC6	-0.506	0.492	Unchange
P62330	ARF6	-0.385	0.877	Unchange
P62328	TMSB4X	-0.162	0.187	Unchange
P62318	SNRPD3	0.183	0.153	Unchange
P62316	SNRPD2	-0.072	0.494	Unchange
P62314	SNRPD1	-0.001	0.388	Unchange
P62280	RPS11	-0.041	0.441	Unchange
P62277	RPS13	0.484	0.749	Unchange
P62269	RPS18	0.315	0.048	Unchange
P62424	RPL7A	-0.425	0.363	Unchange
P62266	RPS23	-0.442	0.554	Unchange
P62258	YWHAE	-0.091	0.63	Unchange
P62249	RPS16	1.029	0.367	Unchange
P62244	RPS15A	0.502	0.76	Unchange
P62241	RPS8	0.587	0.42	Unchange
P62195	PSMC5	0.167	0.092	Unchange
P62191	PSMC1	0.115	0.247	Unchange
P62158	CALM1	0.231	0.366	Unchange
P62136	PPP1CA	-0.105	0.388	Unchange
P62081	RPS7	0.058	0.435	Unchange
P62263	RPS14	-0.494	1.219	Unchange
P62068	USP46	0.343	1.294	Unchange
P62491	RAB11A	0.152	0.68	Unchange
P62701	RPS4X	-0.01	0.024	Unchange
P63000	RAC1	0.011	0.219	Unchange
P62979	RPS27A	0.014	0.748	Unchange
P62942	FKBP1A	-0.366	0.399	Unchange
P62937	PPIA	-0.86	0.479	Unchange
P62917	RPL8	0.192	0.558	Unchange
P62913	RPL11	0.299	0.353	Unchange
P62910	RPL32	-0.079	0.065	Unchange
P62906	RPL10A	0.169	0.531	Unchange
P62899	RPL31	0.114	0.852	Unchange
P62495	ETF1	0.262	1.116	Unchange
P62888	RPL30	0.016	0.55	Unchange
P62873	GNB1	0.087	0.165	Unchange
P62857	RPS28	0.102	0.222	Unchange
P62854	RPS26	0.343	0.927	Unchange
P62829	RPL23	0.217	0.025	Unchange
P62826	RAN	-0.204	1.023	Unchange
P62820	RAB1A	-0.168	0.084	Unchange
P62805	HIST1H4A	-0.191	0.072	Unchange
P62753	RPS6	-0.302	0.684	Unchange
P62750	RPL23A	0.233	0.322	Unchange
P62879	GNB2	0.44	0.884	Unchange
P61981	YWHAG	-0.687	1.278	Unchange
P61978	HNRNPK	-0.139	0.961	Unchange
P61970	NUTF2	-0.103	0.239	Unchange
P60903	S100A10	0.072	0.328	Unchange
P60900	PSMA6	0.163	0.097	Unchange
P60891	PRPS1	0.437	0.258	Unchange
P60866	RPS20	0.29	0.599	Unchange
P60842	EIF4A1	-0.264	0.373	Unchange
P60709	ACTB	0.116	0.283	Unchange
P60660	MYL6	0.396	0.499	Unchange
P60468	SEC61B	-0.194	0.361	Unchange
P60331	KRTAP10-1	-0.246	0.138	Unchange
P60953	CDC42	0.075	0.585	Unchange
P60174	TPI1	-0.519	1.17	Unchange
P59998	ARPC4	0.111	0.39	Unchange
P59666	DEFA3	0.259	0.282	Unchange
P58546	MTPN	-0.031	0.331	Unchange
P58335	ANTXR2	-0.157	0.505	Unchange
P57737	CORO7	0.161	1.049	Unchange
P56537	EIF6	0.021	0.292	Unchange
P55957	BID	-0.474	0.716	Unchange
P55899	FCGRT	0.843	1.048	Unchange
P55884	EIF3B	0.047	0.198	Unchange
P60033	CD81	0.358	0.306	Unchange
P60981	DSTN	0.333	0.164	Unchange
P60985	KRTDAP	0.421	0.921	Unchange
P61006	RAB8A	0.375	0.281	Unchange
P61960	UFM1	0.118	0.301	Unchange
P61923	COPZ1	-0.233	0.856	Unchange
P61916	NPC2	0.195	0.377	Unchange
P61803	DAD1	0.065	0.158	Unchange
P61626	LYZ	0.306	0.087	Unchange
P61604	HSPE1	0.333	0.05	Unchange
P61586	RHOA	0.606	0.77	Unchange
P61513	RPL37A	-0.026	0.272	Unchange
P61353	RPL27	0.158	0.507	Unchange
P61247	RPS3A	1.339	1.263	Unchange
P61225	RAP2B	0.077	0.176	Unchange
P61224	RAP1B	0.547	0.916	Unchange
P61160	ACTR2	0.057	0.568	Unchange
P61158	ACTR3	0.203	0.042	Unchange
P61106	RAB14	-0.329	0.553	Unchange
P61088	UBE2N	0.124	0.241	Unchange
P61086	UBE2K	0.043	0.196	Unchange
P61081	UBE2M	0.163	0.35	Unchange
P61077	UBE2D3	-0.08	0.012	Unchange
P61026	RAB10	-0.396	0.955	Unchange
P61019	RAB2A	-0.02	0.077	Unchange
P63173	RPL38	0.033	0.001	Unchange
Q14574	DSC3	0.098	0.208	Unchange
Q15233	NONO	0.065	0.196	Unchange
Q14624	ITIH4	0.602	0.818	Unchange
Q9H0E2	TOLLIP	0.274	0.312	Unchange
Q9GZZ9	UBA5	0.185	0.016	Unchange
Q9GZZ8	LACRT	-0.204	0.19	Unchange
Q9GZT9	EGLN1	-0.567	1.06	Unchange
Q9C0K7	STRADB	0.107	0.097	Unchange
Q9C0C9	UBE2O	-0.05	0.358	Unchange
Q9C0B1	FTO	-0.306	0.195	Unchange
Q9C075	KRT23	-0.037	0.063	Unchange
Q9BZQ8	FAM129A	-0.149	1.494	Unchange
Q9BYJ1	ALOXE3	0.068	0.705	Unchange
Q9BYJ0	FGFBP2	0.408	0.507	Unchange
Q9BYH1	SEZ6L	0.288	0.868	Unchange
Q9BYE9	CDHR2	0.401	0.243	Unchange
Q9BY77	POLDIP3	0.205	0.3	Unchange
Q9BY32	ITPA	-0.08	0.038	Unchange
Q9BXN1	ASPN	0.091	1.376	Unchange
Q9BXJ4	C1QTNF3	0.096	0.137	Unchange
Q9BWD1	ACAT2	-0.496	0.861	Unchange
Q9BVA1	TUBB2B	0.158	0.005	Unchange
Q9H0U4	RAB1B	-0.327	0.741	Unchange
Q9H0W9	C11orf54	0.267	0.12	Unchange
Q9H173	SIL1	-0.014	0.678	Unchange
Q9H1E1	RNASE7	0.103	0.519	Unchange
Q9HD45	TM9SF3	0.135	0.172	Unchange
Q9HCY8	S100A14	0.075	0.277	Unchange
Q9HCU0	CD248	-0.364	0.37	Unchange
Q9HC84	MUC5B	0.328	0.242	Unchange
Q9HBI1	PARVB	-0.069	0.447	Unchange
Q9HB71	CACYBP	-0.381	0.393	Unchange
Q9HB40	SCPEP1	-0.125	0.604	Unchange
Q9H6X2	ANTXR1	-0.142	0.443	Unchange
Q9H4M9	EHD1	-0.001	0.063	Unchange
Q9BUN1	MENT	0.166	0.708	Unchange
Q9H4G4	GLIPR2	-0.272	0.605	Unchange
Q9H4A4	RNPEP	-0.013	0.038	Unchange
Q9H4A3	WNK1	0.019	0.103	Unchange
Q9H3U1	UNC45A	0.057	0.177	Unchange
Q9H3G5	CPVL	-0.619	0.748	Unchange
Q9H2X3	CLEC4M	-0.068	0.406	Unchange
Q9H2P0	ADNP	-0.221	2.035	Unchange
Q9H299	SH3BGRL3	-0.146	0.95	Unchange
Q9H257	CARD9	-0.655	0.944	Unchange
Q9H254	SPTBN4	-0.302	0.051	Unchange
Q9H4B7	TUBB1	0.474	0.291	Unchange
Q9BTY2	FUCA2	-0.17	0.253	Unchange
Q9BTT0	ANP32E	0.811	1.278	Unchange
Q9BTM1	H2AFJ	0.214	0.37	Unchange
Q96S96	PEBP4	-0.285	0.224	Unchange
Q96RL7	VPS13A	-0.434	0.464	Unchange
Q96RD9	FCRL5	-0.072	0.187	Unchange
Q96QR1	SCGB3A1	0.821	1.054	Unchange
Q96QK1	VPS35	-0.025	0.349	Unchange
Q96QA5	GSDMA	-0.103	0.159	Unchange
Q96Q06	PLIN4	0.162	0.122	Unchange
Q96PK6	RBM14	-0.5	0.75	Unchange
Q96PD5	PGLYRP2	0.301	0.041	Unchange
Q96T23	RSF1	0.244	0.129	Unchange
Q96P63	SERPINB12	0.151	0.383	Unchange
Q96KP4	CNDP2	-0.206	0.57	Unchange
Q96KN2	CNDP1	-0.383	0.067	Unchange
Q96IY4	CPB2	-0.335	0.71	Unchange
Q96IU4	ABHD14B	0.228	0.551	Unchange
Q96HW7	INTS4	0.033	0.001	Unchange
Q96FQ6	S100A16	-0.402	0.003	Unchange
Q96FJ2	DYNLL2	-0.102	0.197	Unchange
Q96F86	EDC3	-0.16	0.069	Unchange
Q96EE4	CCDC126	0.295	0.358	Unchange
Q96N23	CFAP54	0.054	0.439	Unchange
Q9HD89	RETN	-0.464	0.451	Unchange
Q96T51	RUFY1	0.034	0.004	Unchange
Q99436	PSMB7	0.364	0.754	Unchange
Q9BSJ8	ESYT1	0.094	0.141	Unchange
Q9BS26	ERP44	0.131	0.052	Unchange
Q9BRA2	TXNDC17	-0.103	0.067	Unchange
Q9BQE3	TUBA1C	-0.085	0.055	Unchange
Q9BPV8	P2RY13	-0.039	0.226	Unchange
Q99880	HIST1H2BL	-0.141	0.138	Unchange
Q99873	PRMT1	-0.302	1.117	Unchange
Q99832	CCT7	-0.198	0.342	Unchange
Q99829	CPNE1	0.234	0.728	Unchange
Q96TA1	FAM129B	-0.211	0.297	Unchange
Q99805	TM9SF2	-0.168	1.558	Unchange
Q99733	NAP1L4	-0.035	0.209	Unchange
Q99729	HNRNPAB	-0.12	0.232	Unchange
Q99714	HSD17B10	-0.034	0.131	Unchange
Q99623	PHB2	0.2	0.108	Unchange
Q99613	EIF3C	-0.26	0.374	Unchange
Q99542	MMP19	-0.01	0.579	Unchange
Q99536	VAT1	0.366	0.597	Unchange
Q99497	PARK7	-0.39	0.544	Unchange
Q99459	CDC5L	-0.047	0.38	Unchange
Q99798	ACO2	-0.012	0.429	Unchange
Q9HDC9	APMAP	-0.257	1.038	Unchange
Q9NPG4	PCDH12	-0.533	0.36	Unchange
Q9NPH3	IL1RAP	0.401	0.378	Unchange
Q9UQP3	TNN	0.441	1.188	Unchange
Q9UQ80	PA2G4	-0.295	0.327	Unchange
Q9UNW1	MINPP1	-0.199	0.635	Unchange
Q9UNS2	COPS3	0.315	1.108	Unchange
Q9ULV4	CORO1C	0.238	0.684	Unchange
Q9ULI3	HEG1	-0.193	0.447	Unchange
Q9ULF5	SLC39A10	-0.525	0.501	Unchange
Q9UL46	PSME2	0.106	0.447	Unchange
Q9UL25	RAB21	-0.014	0.394	Unchange
Q9Y230	RUVBL2	0.25	0.236	Unchange
Q9UKZ9	PCOLCE2	0.255	0.931	Unchange
Q9UKM9	RALY	0.051	0.337	Unchange
Q9UKK9	NUDT5	0.132	0.078	Unchange
Q9UK59	DBR1	0.055	0.071	Unchange
Q9UK55	SERPINA10	0.147	0.049	Unchange
Q9UJU6	DBNL	0.14	0.014	Unchange
Q9UJJ9	GNPTG	-0.013	0.316	Unchange
Q9UJ70	NAGK	0.084	0.289	Unchange
Q9UIV8	SERPINB13	-0.158	0.86	Unchange
Q9UI42	CPA4	0.325	0.422	Unchange
Q9UKU6	TRHDE	0.092	0.565	Unchange
Q9UHX3	ADGRE2	-0.1	0.028	Unchange
Q9Y240	CLEC11A	-0.176	0.668	Unchange
Q9Y274	ST3GAL6	0.215	1.078	Unchange
Q9Y6N5	SQRDL	0.016	0.59	Unchange
Q9Y6K1	DNMT3A	0.207	0.509	Unchange
Q9Y6C2	EMILIN1	-0.014	0.646	Unchange
Q9Y696	CLIC4	0.062	0.665	Unchange
Q9Y678	COPG1	0.208	1.019	Unchange
Q9Y646	CPQ	0.148	0.564	Unchange
Q9Y613	FHOD1	-0.112	0.765	Unchange
Q9Y5Y7	LYVE1	-0.243	0.97	Unchange
Q9Y5B9	SUPT16H	0.31	0.592	Unchange
Q9Y265	RUVBL1	0.456	0.552	Unchange
Q9Y4W6	AFG3L2	-0.025	0.241	Unchange
Q9Y490	TLN1	0.192	1.315	Unchange
Q9Y446	PKP3	0.269	0.452	Unchange
Q9Y3R4	NEU2	0.156	0.066	Unchange
Q9Y3I1	FBXO7	0.106	0.106	Unchange
Q9Y3D6	FIS1	0.181	0.182	Unchange
Q9Y2T3	GDA	-0.149	0.541	Unchange
Q9Y2Q3	GSTK1	-0.123	1.008	Unchange
Q9Y287	ITM2B	0.23	0.014	Unchange
Q9Y277	VDAC3	-0.165	0.098	Unchange
Q9Y4L1	HYOU1	0.096	0.366	Unchange
Q96DA0	ZG16B	0.233	0.749	Unchange
Q9UHX1	PUF60	0.223	1.328	Unchange
Q9UHG3	PCYOX1	0.026	0.462	Unchange
Q9NYV6	RRN3	-0.63	0.336	Unchange
Q9NYF8	BCLAF1	-0.038	0.001	Unchange
Q9NY97	B3GNT2	0.126	0.175	Unchange
Q9NY65	TUBA8	0.01	0.249	Unchange
Q9NY15	STAB1	0.1	0.076	Unchange
Q9NUQ9	FAM49B	0.379	0.018	Unchange
Q9NT62	ATG3	0.08	0.09	Unchange
Q9NSB4	KRT82	0.152	0.124	Unchange
Q9NSB2	KRT84	-0.231	0.16	Unchange
Q9NZH8	IL36G	-0.001	0.13	Unchange
Q9NRW1	RAB6B	-0.045	0.146	Unchange
Q9NR99	MXRA5	0.174	0.214	Unchange
Q9NR45	NANS	-0.019	0.122	Unchange
Q9NR31	SAR1A	0.419	0.442	Unchange
Q9NR30	DDX21	-0.373	0.625	Unchange
Q9NQR4	NIT2	-0.022	0.155	Unchange
Q9NQ84	GPRC5C	-0.146	0.071	Unchange
Q9NQ79	CRTAC1	0.091	0.165	Unchange
Q9NQ38	SPINK5	-0.16	0.179	Unchange
Q9NPR2	SEMA4B	0.026	0.057	Unchange
Q9NRN5	OLFML3	-0.1	0.399	Unchange
Q9UHL4	DPP7	0.219	0.164	Unchange
Q9NZI7	UBP1	0.268	1.178	Unchange
Q9NZL9	MAT2B	-0.504	0.697	Unchange
Q9UHD8	2024-09-09	0.251	1.449	Unchange
Q9UGM5	FETUB	0.586	0.209	Unchange
Q9UGM3	DMBT1	0.089	0.024	Unchange
Q9UEW3	MARCO	0.732	1.106	Unchange
Q9UEU0	VTI1B	0.212	0.238	Unchange
Q9UBX1	CTSF	-0.224	0.146	Unchange
Q9UBW5	BIN2	0.096	0.003	Unchange
Q9UBT2	UBA2	0.058	0.907	Unchange
Q9UBS4	DNAJB11	0.047	0.128	Unchange
Q9NZK5	CECR1	0.029	0.104	Unchange
Q9UBQ7	GRHPR	-0.344	0.659	Unchange
Q9UBP4	DKK3	-0.233	0.772	Unchange
Q9UBF2	COPG2	-0.144	1.098	Unchange
Q9P2T1	GMPR2	0.175	0.169	Unchange
Q9P2P1	NYNRIN	-0.362	0.269	Unchange
Q9P258	RCC2	0.141	0.326	Unchange
Q9NZT1	CALML5	0.453	1.136	Unchange
Q9NZQ7	CD274	0.073	0.014	Unchange
Q9NZP8	C1RL	0.29	0.952	Unchange
Q9NZN3	EHD3	0.236	0.107	Unchange
Q9UBQ6	EXTL2	-0.427	0.777	Unchange
Q14623	IHH	-0.255	0.98	Unchange
Q96CX2	KCTD12	0.194	0.424	Unchange
Q96BZ4	PLD4	-0.236	0.234	Unchange
Q504Y2	PKDCC	0.199	0.552	Unchange
Q4LDE5	SVEP1	-0.68	1	Unchange
Q3LXA3	TKFC	-0.309	0.566	Unchange
Q27J81	INF2	-0.091	0.034	Unchange
Q1KMD3	HNRNPUL2	0.195	0.404	Unchange
Q16881	TXNRD1	-0.144	1.126	Unchange
Q16851	UGP2	0.283	0.267	Unchange
Q16822	PCK2	-0.238	0.058	Unchange
Q16778	HIST2H2BE	-0.216	0.112	Unchange
Q16777	HIST2H2AA3	0.756	0.976	Unchange
Q16769	QPCT	-0.535	0.057	Unchange
Q16706	MAN2A1	-0.531	1.098	Unchange
Q16698	DECR1	-0.056	0.114	Unchange
Q16658	FSCN1	-0.241	0.622	Unchange
Q16643	DBN1	0.02	0.017	Unchange
Q16629	SRSF7	-0.219	0.278	Unchange
Q16563	SYPL1	0.048	0.642	Unchange
Q16401	PSMD5	-0.264	0.646	Unchange
Q16378	PRR4	-0.079	0.143	Unchange
Q53H76	PLA1A	0.187	0.534	Unchange
Q53RD9	FBLN7	0.427	0.126	Unchange
Q562R1	ACTBL2	-0.06	0.238	Unchange
Q58FF6	HSP90AB4P	-0.333	0.458	Unchange
Q6UB98	ANKRD12	-0.193	0.906	Unchange
Q6PL18	ATAD2	-0.189	0.068	Unchange
Q6P988	NOTUM	0.315	0.887	Unchange
Q6P4A8	PLBD1	0.07	0.487	Unchange
Q6KB66	KRT80	0.252	0.17	Unchange
Q6E0U4	DMKN	-0.309	1.075	Unchange
Q66K66	TMEM198	0.279	0.492	Unchange
Q5VYK3	ECM29	-0.083	0.619	Unchange
Q5VXI9	LIPN	0.505	0.321	Unchange
Q16270	IGFBP7	0.862	0.911	Unchange
Q5VVQ6	YOD1	0.185	0.523	Unchange
Q5TZA2	CROCC	-0.069	0.842	Unchange
Q5TDH0	DDI2	0.255	0.351	Unchange
Q5T750	XP32	0.004	0.545	Unchange
Q5T749	KPRP	0.009	0.345	Unchange
Q5T1M5	FKBP15	-0.168	0.887	Unchange
Q5SQ64	LY6G6F	0.023	0.806	Unchange
Q5JRA6	MIA3	-0.054	0.53	Unchange
Q5D862	FLG2	-0.16	0.895	Unchange
Q58FF8	HSP90AB2P	-0.34	0.483	Unchange
Q5VU43	PDE4DIP	-0.191	0.569	Unchange
Q16186	ADRM1	0.448	0.302	Unchange
Q16181	2024-09-07	0.233	0.144	Unchange
Q15942	ZYX	0.065	0.266	Unchange
Q15126	PMVK	-0.199	1.129	Unchange
Q15113	PCOLCE	-0.326	0.344	Unchange
Q15084	PDIA6	0.285	0.177	Unchange
Q15080	NCF4	0.099	0.466	Unchange
Q15063	POSTN	0.218	0.451	Unchange
Q15046	KARS	0.557	0.208	Unchange
Q15029	EFTUD2	-0.112	0.136	Unchange
Q15019	2024-09-02	0.064	0.189	Unchange
Q15008	PSMD6	0.055	0.024	Unchange
Q15149	PLEC	0.084	0.171	Unchange
Q14CN4	KRT72	0.268	0.135	Unchange
Q14974	KPNB1	-0.086	0.589	Unchange
Q14956	GPNMB	-0.08	0.43	Unchange
Q14934	NFATC4	-0.326	0.336	Unchange
Q14914	PTGR1	-0.218	0.132	Unchange
Q14847	LASP1	0.115	0.338	Unchange
Q14767	LTBP2	0.048	0.745	Unchange
Q14766	LTBP1	0.424	0.962	Unchange
Q14764	MVP	0.007	0.721	Unchange
Q14643	ITPR1	0.264	0.02	Unchange
Q14980	NUMA1	0.068	0.447	Unchange
Q6UVK1	CSPG4	-0.047	1.499	Unchange
Q15166	PON3	0.099	0.03	Unchange
Q15293	RCN1	-0.088	0.432	Unchange
Q15904	ATP6AP1	-0.492	0.873	Unchange
Q15848	ADIPOQ	-0.718	0.73	Unchange
Q15843	NEDD8	-0.219	0.346	Unchange
Q15833	STXBP2	-0.234	0.219	Unchange
Q15828	CST6	-0.042	0.236	Unchange
Q15819	UBE2V2	-0.109	0.646	Unchange
Q15746	MYLK	0.255	0.041	Unchange
Q15717	ELAVL1	-0.063	0.068	Unchange
Q15691	MAPRE1	-0.059	0.35	Unchange
Q15181	PPA1	0.119	0.371	Unchange
Q15631	TSN	-0.042	0.718	Unchange
Q15555	MAPRE2	0.405	0.581	Unchange
Q15517	CDSN	0.165	0.302	Unchange
Q15485	FCN2	0.782	0.311	Unchange
Q15404	RSU1	0.416	0.449	Unchange
Q15393	SF3B3	0.136	0.91	Unchange
Q15389	ANGPT1	-0.122	0.35	Unchange
Q15366	PCBP2	-0.144	0.001	Unchange
Q15365	PCBP1	0.418	0.493	Unchange
Q15323	KRT31	0.006	0.148	Unchange
Q15582	TGFBI	-0.119	0.167	Unchange
Q6UWP8	SBSN	0.068	0.512	Unchange
Q6UX06	OLFM4	-0.234	0.057	Unchange
Q6UX71	PLXDC2	-0.355	0.287	Unchange
Q8WWY7	WFDC12	0.077	0.072	Unchange
Q8WVV4	POF1B	0.131	0.175	Unchange
Q8WVM8	SCFD1	-0.315	0.831	Unchange
Q8WUM4	PDCD6IP	0.383	0.582	Unchange
Q8WUA8	TSKU	0.099	0.173	Unchange
Q8TER0	SNED1	0.055	0.001	Unchange
Q8TDZ2	MICAL1	-0.383	0.476	Unchange
Q8TD30	GPT2	-0.55	0.196	Unchange
Q8TCU6	PREX1	-0.037	0.117	Unchange
Q8WZ42	TTN	-0.014	0.522	Unchange
Q8NI99	ANGPTL6	-0.537	0.597	Unchange
Q8NF91	SYNE1	0.144	0.163	Unchange
Q8NEX9	SDR9C7	-0.047	0.576	Unchange
Q8NDA2	HMCN2	0.328	1.126	Unchange
Q8NC51	SERBP1	-0.157	0.224	Unchange
Q8NBP7	PCSK9	0.356	0.995	Unchange
Q8NBJ4	GOLM1	-0.671	0.675	Unchange
Q8N9N7	LRRC57	-0.313	1.259	Unchange
Q8N8K9	KIAA1958	-0.355	0.503	Unchange
Q8N1N4	KRT78	0.178	0.224	Unchange
Q8NG11	TSPAN14	0.095	0.084	Unchange
Q8N163	CCAR2	0.463	1.123	Unchange
Q8WZA1	POMGNT1	-0.236	0.4	Unchange
Q92496	CFHR4	0.376	1.193	Unchange
Q96AG4	LRRC59	-0.08	0.127	Unchange
Q96AE4	FUBP1	0.131	0.159	Unchange
Q969Q0	RPL36AL	0.02	0.248	Unchange
Q969H8	MYDGF	0.021	0.161	Unchange
Q92954	PRG4	0.476	0.737	Unchange
Q92945	KHSRP	0.126	0.933	Unchange
Q92930	RAB8B	-0.295	0.666	Unchange
Q92882	OSTF1	0.05	0.179	Unchange
Q92859	NEO1	-0.39	0.685	Unchange
Q92187	ST8SIA4	0.016	0.178	Unchange
Q92841	DDX17	0.029	0.071	Unchange
Q92820	GGH	0.106	0.355	Unchange
Q92817	EVPL	0.352	0.301	Unchange
Q92743	HTRA1	0.563	1.045	Unchange
Q92736	RYR2	-0.114	0.2	Unchange
Q92688	ANP32B	-0.119	0.2	Unchange
Q92626	PXDN	-0.071	0.004	Unchange
Q92530	PSMF1	-0.074	0.104	Unchange
Q92522	H1FX	-0.019	0.074	Unchange
Q92520	FAM3C	-0.206	0.156	Unchange
Q92835	INPP5D	0.235	0.145	Unchange
Q96C19	EFHD2	-0.068	0.562	Unchange
Q8N128	FAM177A1	-0.292	0.037	Unchange
Q8IZ83	ALDH16A1	-0.128	0.362	Unchange
Q7Z5M8	ABHD12B	-0.517	0.325	Unchange
Q7Z5L0	VMO1	-0.095	0.577	Unchange
Q7Z4W1	DCXR	-0.076	0.275	Unchange
Q7Z4R8	C6orf120	-0.031	0.094	Unchange
Q7Z406	MYH14	0.294	0.131	Unchange
Q7LGC8	CHST3	0.367	0.943	Unchange
Q7L9L4	MOB1A	0.011	0.041	Unchange
Q7L576	CYFIP1	-0.092	0.444	Unchange
Q7KZF4	SND1	0.302	0.012	Unchange
Q7Z794	KRT77	0.157	0.091	Unchange
Q76LX8	ADAMTS13	-0.276	0.563	Unchange
Q709C8	VPS13C	-0.299	1.064	Unchange
Q6ZVX7	NCCRP1	0.492	1.273	Unchange
Q6ZRP7	QSOX2	0.149	0.782	Unchange
Q6ZRK6	CCDC73	-0.045	0.023	Unchange
Q6YHK3	CD109	0.077	0.406	Unchange
Q6XQN6	NAPRT	-0.436	1.292	Unchange
Q6UY14	ADAMTSL4	-0.346	0.398	Unchange
Q6UXH0	ANGPTL8	-0.032	0.479	Unchange
Q6UXB8	PI16	-0.39	0.961	Unchange
Q70J99	UNC13D	-1.117	0.183	Unchange
Q8IZF2	ADGRF5	-0.08	0.643	Unchange
Q7Z7G0	ABI3BP	-0.224	1.128	Unchange
Q86SG5	S100A7A	0.207	0.518	Unchange
Q8IYT4	KATNAL2	-0.006	0.235	Unchange
Q8IXL6	FAM20C	0.098	0.002	Unchange
Q8IW75	SERPINA12	0.332	0.606	Unchange
Q8IW45	CARKD	0.169	0.002	Unchange
Q8IV08	PLD3	0.041	0.459	Unchange
Q8IUK5	PLXDC1	-0.456	0.499	Unchange
Q8IUE6	HIST2H2AB	-0.231	0.417	Unchange
Q86YZ3	HRNR	-0.13	0.719	Unchange
Q86YW5	TREML1	0.873	0.748	Unchange
Q7Z7M8	B3GNT8	-0.023	0.362	Unchange
Q86X29	LSR	0.111	0.442	Unchange
Q86VP6	CAND1	0.362	0.384	Unchange
Q86VB7	CD163	-0.313	1.171	Unchange
Q86UX7	FERMT3	0.347	1.254	Unchange
Q86UX2	ITIH5	0.235	0.63	Unchange
Q86UD1	OAF	-0.149	0.379	Unchange
Q86U17	SERPINA11	-0.492	0.172	Unchange
Q86TY3	C14orf37	-0.238	1.364	Unchange
Q86TH1	ADAMTSL2	-0.089	0.677	Unchange
Q86SQ4	GPR126	0.433	0.787	Unchange
Q86VV4	RANBP3L	-0.498	0.601	Unchange
P46782	RPS5	-0.065	0.08	Unchange
P46379	BAG6	0.011	0.005	Unchange
P46779	RPL28	-0.088	0.363	Unchange
P05534	HLA-A	-0.297	0.383	Unchange
P05452	CLEC3B	-0.69	0.938	Unchange
P05451	REG1A	-0.255	0.747	Unchange
P05388	RPLP0	-0.051	0.202	Unchange
P05387	RPLP2	-0.127	0.031	Unchange
P05386	RPLP1	0.193	0.327	Unchange
P05362	ICAM1	-0.238	0.461	Unchange
P05204	HMGN2	0.036	0.445	Unchange
P05198	EIF2S1	0.088	0.171	Unchange
P05164	MPO	0.151	0.144	Unchange
P05161	ISG15	0.045	0.138	Unchange
P05160	F13B	0.481	1.068	Unchange
P05156	CFI	0.398	0.41	Unchange
P05155	SERPING1	0.148	0.286	Unchange
P05154	SERPINA5	0.027	0.349	Unchange
P05121	SERPINE1	-0.125	0.084	Unchange
P05120	SERPINB2	0.314	0.59	Unchange
P05107	ITGB2	0.268	0.462	Unchange
P05106	ITGB3	-0.248	0.466	Unchange
P05543	SERPINA7	-0.054	0.162	Unchange
P05091	ALDH2	-0.085	0.22	Unchange
P05556	ITGB1	0.036	0.823	Unchange
P05787	KRT8	-0.271	0.991	Unchange
P07333	CSF1R	-0.233	1.363	Unchange
P07305	H1F0	0.258	0.228	Unchange
P07203	GPX1	0.473	0.09	Unchange
P07108	DBI	0.02	0.974	Unchange
P07093	SERPINE2	-0.136	0.313	Unchange
P06865	HEXA	-0.141	0.27	Unchange
P06858	LPL	-0.613	0.622	Unchange
P06753	TPM3	-0.258	0.073	Unchange
P06748	NPM1	-0.317	0.617	Unchange
P06746	POLB	-0.278	0.185	Unchange
P06744	GPI	-0.016	0.022	Unchange
P06733	ENO1	-0.293	0.005	Unchange
P06727	APOA4	-0.066	0.316	Unchange
P06703	S100A6	-0.272	0.238	Unchange
P06576	ATP5B	-0.18	0.064	Unchange
P06454	PTMA	0.316	0.61	Unchange
P06396	GSN	0.34	0.069	Unchange
P06280	GLA	-0.219	0.243	Unchange
P06276	BCHE	0.435	0.608	Unchange
P05783	KRT18	-0.091	0.626	Unchange
P07355	ANXA2	0.106	0.085	Unchange
P05090	APOD	-0.241	2.002	Unchange
P05067	APP	0.7	0.351	Unchange
P04062	GBA	0.138	0.908	Unchange
P04040	CAT	0.031	0.053	Unchange
P03973	SLPI	0.011	0.275	Unchange
P03950	ANG	0.265	0.808	Unchange
P02810	PRH1	0.202	0.628	Unchange
P02795	MT1E	0.471	0.872	Unchange
P02790	HPX	-0.167	0.153	Unchange
P02788	LTF	0.204	0.107	Unchange
P02787	TF	-0.167	0.06	Unchange
P02776	PF4	-0.089	0.551	Unchange
P02775	PPBP	0.654	0.87	Unchange
P02774	GC	0.084	0.27	Unchange
P02768	ALB	-0.076	0.183	Unchange
P02766	TTR	0.482	0.397	Unchange
P02765	AHSG	0.381	1.015	Unchange
P02763	ORM1	0.198	0.094	Unchange
P02760	AMBP	0.307	0.547	Unchange
P02753	RBP4	0.013	0.068	Unchange
P02751	FN1	0.151	0.762	Unchange
P04066	FUCA1	-0.327	0.108	Unchange
P05089	ARG1	0.227	0.02	Unchange
P04075	ALDOA	-0.535	0.425	Unchange
P04083	ANXA1	-0.58	0.163	Unchange
P05062	ALDOB	-0.293	0.034	Unchange
P05023	ATP1A1	0.214	0.032	Unchange
P04899	GNAI2	0.017	0.149	Unchange
P04844	RPN2	-1.791	1.262	Unchange
P04843	RPN1	-0.152	0.3	Unchange
P04839	CYBB	0.07	0.183	Unchange
P04792	HSPB1	-0.315	0.134	Unchange
P04424	ASL	-0.139	0.14	Unchange
P04406	GAPDH	-0.044	0.166	Unchange
P04279	SEMG1	0.13	0.437	Unchange
P04278	SHBG	-0.233	0.365	Unchange
P04275	VWF	-0.006	0.518	Unchange
P04264	KRT1	0.145	0.02	Unchange
P04217	A1BG	0.047	0.05	Unchange
P04196	HRG	-0.219	0.163	Unchange
P04180	LCAT	0.325	0.818	Unchange
P04179	SOD2	-0.357	0.892	Unchange
P04156	PRNP	0.11	0.48	Unchange
P04114	APOB	-0.069	0.138	Unchange
P04080	CSTB	-0.595	0.685	Unchange
P07359	GP1BA	0.316	0.272	Unchange
P07437	TUBB	-0.353	0.24	Unchange
P07585	DCN	-0.209	0.122	Unchange
P10599	TXN	0.257	0.037	Unchange
P10586	PTPRF	-0.236	0.156	Unchange
P10451	SPP1	-0.117	0.186	Unchange
P46781	RPS9	0.076	0.287	Unchange
P0DMV8	HSPA1A	0.13	0.013	Unchange
P0DJI9	SAA2	-0.519	0.313	Unchange
P0DJI8	SAA1	-0.253	0.353	Unchange
P0CG05	IGLC2	-0.25	1.412	Unchange
P0C7H8	KRTAP2-1	-0.889	0.115	Unchange
P0C0S5	H2AFZ	0.227	0.188	Unchange
P0C0L5	C4B	-0.065	0.606	Unchange
P0C0L4	C4A	0.123	0.742	Unchange
P09960	LTA4H	0.327	0.623	Unchange
P09874	PARP1	-0.798	0.76	Unchange
P09871	C1S	0.058	0.051	Unchange
P09668	CTSH	0.02	0.227	Unchange
P09651	HNRNPA1	-0.127	0.756	Unchange
P09622	DLD	-0.181	0.112	Unchange
P09601	HMOX1	-0.077	0.041	Unchange
P10619	CTSA	0.026	0.625	Unchange
P09525	ANXA4	-0.051	1.189	Unchange
P10643	C7	0.45	0.801	Unchange
P10720	PF4V1	-0.105	0.202	Unchange
P12081	HARS	0.12	0.08	Unchange
P12035	KRT3	-0.173	0.811	Unchange
P12004	PCNA	0.041	0.562	Unchange
P11940	PABPC1	0.044	0.31	Unchange
P11766	ADH5	0.227	0.19	Unchange
P11678	EPX	-0.697	1.056	Unchange
P11597	CETP	-0.371	0.222	Unchange
P11413	G6PD	-0.023	0.009	Unchange
P11362	FGFR1	0.013	0.035	Unchange
P11277	SPTB	-0.003	0.013	Unchange
P11226	MBL2	0.006	0.474	Unchange
P11215	ITGAM	0.394	0.796	Unchange
P11169	SLC2A3	-0.138	0.3	Unchange
P11166	SLC2A1	0.423	1.006	Unchange
P11150	LIPC	0.231	0.558	Unchange
P11142	HSPA8	-0.203	0.081	Unchange
P11021	HSPA5	0.198	0.77	Unchange
P10809	HSPD1	0.285	0.156	Unchange
P10768	ESD	-0.122	0.34	Unchange
P10644	PRKAR1A	0.037	0.512	Unchange
P09493	TPM1	0.374	0.269	Unchange
P09488	GSTM1	-0.338	0.368	Unchange
P09486	SPARC	-0.86	0.378	Unchange
P08238	HSP90AB1	0.021	0.163	Unchange
P08195	SLC3A2	-0.163	0.552	Unchange
P08185	SERPINA6	0.322	0.266	Unchange
P08174	CD55	0.193	0.026	Unchange
P08133	ANXA6	0.329	1.031	Unchange
P08123	COL1A2	0.514	0.37	Unchange
P07998	RNASE1	-0.05	0.671	Unchange
P07996	THBS1	0.059	0.305	Unchange
P07988	SFTPB	0.174	0.03	Unchange
P07954	FH	-0.189	0.399	Unchange
P07951	TPM2	0.084	0.092	Unchange
P07910	HNRNPC	-0.324	0.036	Unchange
P07900	HSP90AA1	0.038	0.057	Unchange
P07858	CTSB	0.088	0.016	Unchange
P07814	EPRS	-0.085	0.019	Unchange
P07741	APRT	-0.069	0.972	Unchange
P07737	PFN1	-0.184	0.328	Unchange
P07711	CTSL	-0.292	0.042	Unchange
P07686	HEXB	0.313	0.89	Unchange
P08246	ELANE	-0.311	0.348	Unchange
P08311	CTSG	0.719	0.744	Unchange
P08319	ADH4	-0.037	0.254	Unchange
P08493	MGP	-0.102	0.041	Unchange
P09429	HMGB1	0.058	0.047	Unchange
P09382	LGALS1	-0.17	0.03	Unchange
P09211	GSTP1	0.041	0.258	Unchange
P09172	DBH	0.118	2.399	Unchange
P09110	ACAA1	-0.281	0.088	Unchange
P09104	ENO2	0.306	0.44	Unchange
P08865	RPSA	-0.147	0.437	Unchange
P08833	IGFBP1	-0.133	0.913	Unchange
P08779	KRT16	-0.152	0.392	Unchange
P02750	LRG1	-0.076	0.127	Unchange
P08758	ANXA5	0.225	0.413	Unchange
P08697	SERPINF2	0.416	0.9	Unchange
P08670	VIM	0.004	0.252	Unchange
P08637	FCGR3A	-0.563	0.654	Unchange
P08621	SNRNP70	0.209	1.479	Unchange
P08581	MET	0.21	0.745	Unchange
P08571	CD14	0.081	0.098	Unchange
P08567	PLEK	-0.462	0.083	Unchange
P08519	LPA	1.676	0.672	Unchange
P08514	ITGA2B	-0.306	0.176	Unchange
P08727	KRT19	0.136	0.682	Unchange
P12109	COL6A1	-0.262	0.659	Unchange
P02749	APOH	0.187	0.369	Unchange
P02747	C1QC	-0.299	0.42	Unchange
O43866	CD5L	-0.621	1.139	Unchange
O43865	AHCYL1	0.131	0.034	Unchange
O43809	NUDT21	-0.183	0.715	Unchange
O43790	KRT86	-0.102	0.262	Unchange
O43707	ACTN4	-0.214	0.344	Unchange
O43681	ASNA1	0.153	0.138	Unchange
O43548	TGM5	0.192	0.058	Unchange
O43505	B4GAT1	0.312	0.481	Unchange
O43491	EPB41L2	-0.245	0.728	Unchange
O43488	AKR7A2	-0.026	0.094	Unchange
O43312	MTSS1	-0.803	0.82	Unchange
O43240	KLK10	0.189	0.2	Unchange
O43175	PHGDH	0.42	0.009	Unchange
O43157	PLXNB1	0.332	0.089	Unchange
O43143	DHX15	-0.013	0.267	Unchange
O15523	DDX3Y	0.108	0.209	Unchange
O15511	ARPC5	-0.286	1.095	Unchange
O15498	YKT6	0.228	0.024	Unchange
O15394	NCAM2	-0.255	1.226	Unchange
O60234	GMFG	-0.206	0.376	Unchange
O15335	CHAD	-0.019	0.017	Unchange
O60240	PLIN1	-0.105	0.172	Unchange
O60279	SUSD5	-0.333	0.697	Unchange
O75340	PDCD6	0.242	0.879	Unchange
O75339	CILP	0.258	0.096	Unchange
O75251	NDUFS7	-0.498	0.937	Unchange
O75223	GGCT	0.333	0.36	Unchange
O75146	HIP1R	-0.102	1.029	Unchange
O75144	ICOSLG	-0.142	0.304	Unchange
O75131	CPNE3	0.376	0.496	Unchange
O75083	WDR1	0.214	0.446	Unchange
O60911	CTSV	0.172	0.607	Unchange
O60763	USO1	-0.188	0.423	Unchange
O60701	UGDH	-0.125	0.132	Unchange
O60667	FCMR	-0.085	0.397	Unchange
O60664	PLIN3	-0.044	0.437	Unchange
O60610	DIAPH1	-0.032	0.537	Unchange
O60547	GMDS	0.055	0.139	Unchange
O60506	SYNCRIP	0.335	0.313	Unchange
O60462	NRP2	-0.128	0.388	Unchange
O60437	PPL	0.192	0.12	Unchange
O60282	KIF5C	0.259	1.425	Unchange
O60259	KLK8	-0.619	1.281	Unchange
O75342	ALOX12B	0.104	0.361	Unchange
O15294	OGT	0.459	0.711	Unchange
O15204	ADAMDEC1	-0.644	1.041	Unchange
O00429	DNM1L	0.356	0.012	Unchange
O00391	QSOX1	-0.258	0.468	Unchange
O00299	CLIC1	0.303	0.758	Unchange
O00292	LEFTY2	-0.201	0.096	Unchange
O00231	PSMD11	-0.25	0.616	Unchange
O00194	RAB27B	0.24	0.063	Unchange
O00187	MASP2	0.492	0.734	Unchange
O00151	PDLIM1	-0.092	0.033	Unchange
E9PAV3	NACA	0.183	0.321	Unchange
B9A064	IGLL5	-0.248	1.121	Unchange
A8MWD9	SNRPG	0.322	0.854	Unchange
A6NMZ7	COL6A6	-0.125	0.309	Unchange
A6NMB1	SIGLEC16	-1.146	0.849	Unchange
A6NJS3	IGHV1OR21-1	-0.114	0.09	Unchange
A6NJ16	IGHV4OR15-8	-0.834	0.947	Unchange
A6NI72	NCF1	0.17	0.612	Unchange
A4UGR9	XIRP2	-0.713	0.782	Unchange
A1L4H1	SSC5D	0.447	0.02	Unchange
A0M8Q6	IGLC7	-0.921	1.007	Unchange
O00468	AGRN	-0.17	0.259	Unchange
O15230	LAMA5	-0.29	0.517	Unchange
O00533	CHL1	-0.25	0.43	Unchange
O00571	DDX3X	0.616	0.573	Unchange
O15195	VILL	0.292	1.115	Unchange
O15145	ARPC3	-0.175	0.668	Unchange
O15144	ARPC2	0.084	0.023	Unchange
O15143	ARPC1B	-0.191	0.768	Unchange
O15067	PFAS	0.057	0.205	Unchange
O14979	HNRNPDL	0.432	0.846	Unchange
O14920	IKBKB	0.103	0.079	Unchange
O14818	PSMA7	0.051	0.029	Unchange
O14791	APOL1	0.596	1.265	Unchange
O14786	NRP1	0.114	0.179	Unchange
O14745	SLC9A3R1	-0.134	0.164	Unchange
O14732	IMPA2	0.151	0.873	Unchange
O14686	KMT2D	0.258	0	Unchange
O14672	ADAM10	0.003	0.484	Unchange
O14594	NCAN	0.361	0.44	Unchange
O14523	C2CD2L	0.111	0.177	Unchange
O00748	CES2	-0.034	0.109	Unchange
O00602	FCN1	0.103	0.099	Unchange
O00592	PODXL	0.219	1.107	Unchange
O00560	SDCBP	0.324	0.233	Unchange
O75356	ENTPD5	0.404	0.656	Unchange
O75367	H2AFY	0.112	0.145	Unchange
O75369	FLNB	-0.085	0.32	Unchange
P01859	IGHG2	-0.544	0.636	Unchange
P01857	IGHG1	-0.037	0.539	Unchange
P01834	IGKC	-0.18	0.411	Unchange
P01764	IGHV3-23	-0.419	0.463	Unchange
P01602	IGKV1-5	-0.913	1.236	Unchange
P01591	JCHAIN	-0.46	0.857	Unchange
P01344	IGF2	-0.191	0.097	Unchange
P01127	PDGFB	0.405	0.468	Unchange
P01111	NRAS	0.205	0.29	Unchange
P01040	CSTA	0.134	0.765	Unchange
P01034	CST3	-0.204	0.815	Unchange
P01023	A2M	0.138	0.306	Unchange
P01019	AGT	-0.333	0.807	Unchange
P01011	SERPINA3	-0.029	0.241	Unchange
P01009	SERPINA1	-0.267	0.547	Unchange
P01008	SERPINC1	0.227	0.506	Unchange
P00966	ASS1	0.064	0.12	Unchange
P00918	CA2	0.054	0.421	Unchange
P00915	CA1	-0.486	0.152	Unchange
P01860	IGHG3	-0.488	0.384	Unchange
P00747	PLG	0.439	0.978	Unchange
P01861	IGHG4	-0.103	0.952	Unchange
P01876	IGHA1	-0.476	0.933	Unchange
P02746	C1QB	-0.302	0.22	Unchange
P02745	C1QA	-0.267	0.212	Unchange
P02743	APCS	0.772	0.738	Unchange
P02741	CRP	0.084	0.381	Unchange
P02730	SLC4A1	0.699	0.148	Unchange
P02679	FGG	-0.727	0.635	Unchange
P02675	FGB	-0.699	0.693	Unchange
P02671	FGA	0.192	0.181	Unchange
P02652	APOA2	-0.004	0.1	Unchange
P02649	APOE	0.017	1.051	Unchange
P02549	SPTA1	0.468	0.915	Unchange
P02545	LMNA	-0.504	0.189	Unchange
P02538	KRT6A	0.627	0.606	Unchange
P02533	KRT14	0.281	0.329	Unchange
P02461	COL3A1	0.323	0.885	Unchange
P02452	COL1A1	0.536	0.83	Unchange
P02042	HBD	-0.163	1.352	Unchange
P01892	HLA-A	-0.188	0.1	Unchange
P01877	IGHA2	-0.274	0.904	Unchange
P01871	IGHM	-0.322	1.015	Unchange
P00746	CFD	0.176	0.044	Unchange
P00740	F9	0.023	0.143	Unchange
P00738	HP	0.708	0.636	Unchange
O95336	PGLS	0.462	1.06	Unchange
O95197	RTN3	0.518	1.245	Unchange
O94985	CLSTN1	0.214	0.595	Unchange
O94769	ECM2	0.11	0.795	Unchange
O76013	KRT36	0.114	0.249	Unchange
O76011	KRT34	0.401	0.263	Unchange
O75882	ATRN	0.59	0.433	Unchange
O75874	IDH1	0.089	0.069	Unchange
O75828	CBR3	0.127	0.034	Unchange
O75746	SLC25A12	0.176	0.229	Unchange
O75636	FCN3	0.138	0.316	Unchange
O75635	SERPINB7	0.513	1.203	Unchange
O75608	LYPLA1	0.64	0.937	Unchange
O75594	PGLYRP1	-0.368	0.716	Unchange
O75531	BANF1	-0.025	0.413	Unchange
O75439	PMPCB	0.235	0.726	Unchange
O75436	VPS26A	-0.322	0.853	Unchange
O75396	SEC22B	-0.016	0.074	Unchange
O75390	CS	0.2	0.591	Unchange
O95372	LYPLA2	-0.326	0.2	Unchange
O95428	PAPLN	-0.637	1.154	Unchange
O95433	AHSA1	0.273	1.29	Unchange
O95445	APOM	0.045	0.784	Unchange
P00736	C1R	0.102	0.145	Unchange
P00734	F2	0.521	0.816	Unchange
P00505	GOT2	0.126	0.464	Unchange
P00492	HPRT1	-0.306	0.487	Unchange
P00491	PNP	-0.769	1.128	Unchange
P00488	F13A1	-0.116	0.019	Unchange
P00450	CP	0.764	0.332	Unchange
P00441	SOD1	0.064	0.088	Unchange
P00390	GSR	-0.189	0.071	Unchange
P02748	C9	0.538	1.164	Unchange
P00352	ALDH1A1	0.584	0.322	Unchange
P00325	ADH1B	-0.329	0.677	Unchange
O95954	FTCD	-0.094	0.111	Unchange
O95865	DDAH2	0.591	0.654	Unchange
O95810	SDPR	-0.257	0.332	Unchange
O95747	OXSR1	-0.071	0.23	Unchange
O95716	RAB3D	-0.014	0.283	Unchange
O95678	KRT75	0.347	0.119	Unchange
O95497	VNN1	-0.023	0.147	Unchange
O95466	FMNL1	-0.293	0.692	Unchange
P00338	LDHA	-0.824	1.268	Unchange
P12110	COL6A2	-0.313	0.691	Unchange
P10155	TROVE2	0.014	0.307	Unchange
P12236	SLC25A6	-0.092	0.073	Unchange
P29622	SERPINA4	0.045	0.121	Unchange
P29590	PML	0.31	0.694	Unchange
P29508	SERPINB3	0.1	0.096	Unchange
P29401	TKT	-0.315	0.515	Unchange
P29350	PTPN6	-0.116	0.053	Unchange
P29218	IMPA1	0.158	0.751	Unchange
P29144	TPP2	-0.155	0.787	Unchange
P29122	PCSK6	0.44	1.19	Unchange
P28838	LAP3	-0.092	0.043	Unchange
P29692	EEF1D	-0.15	0.364	Unchange
P28799	GRN	0.059	0.226	Unchange
P28482	MAPK1	-0.167	0.427	Unchange
P28370	SMARCA1	-0.15	0.038	Unchange
P28300	LOX	-0.165	0.4	Unchange
P28074	PSMB5	0.051	0.353	Unchange
P28072	PSMB6	0.189	0.155	Unchange
P28070	PSMB4	-0.199	0.499	Unchange
P28066	PSMA5	-0.353	0.171	Unchange
P28065	PSMB9	-0.068	0.445	Unchange
P28062	PSMB8	0.197	0.917	Unchange
P28676	GCA	-0.085	0.24	Unchange
P27824	CANX	0.441	0.156	Unchange
P30040	ERP29	0.099	1.553	Unchange
P30043	BLVRB	-0.297	0.572	Unchange
P31150	GDI1	0.123	0.363	Unchange
P31146	CORO1A	-0.206	0.437	Unchange
P31040	SDHA	-1.318	0.217	Unchange
P31025	LCN1	0.305	0.087	Unchange
P30740	SERPINB1	-0.326	0.908	Unchange
P30626	SRI	0.506	0.538	Unchange
P30613	PKLR	0.293	0.318	Unchange
P30520	ADSS	0.16	0.167	Unchange
P30491	HLA-B	-0.548	0.449	Unchange
P30041	PRDX6	0.398	0.463	Unchange
P30479	HLA-B	-0.08	0.721	Unchange
P30153	PPP2R1A	-0.506	1.068	Unchange
P30101	PDIA3	-0.383	1.21	Unchange
P30086	PEBP1	-0.821	1.019	Unchange
P30085	CMPK1	-0.16	0.272	Unchange
P30084	ECHS1	-0.411	0.063	Unchange
P30050	RPL12	0.064	0.137	Unchange
P30048	PRDX3	-0.042	0.205	Unchange
P30046	DDT	-0.304	0.888	Unchange
P30044	PRDX5	0.35	0.086	Unchange
P30419	NMT1	-0.653	1.042	Unchange
P31151	S100A7	0.123	0.298	Unchange
P27635	RPL10	-0.357	0.173	Unchange
P27482	CALML3	0.282	0.48	Unchange
P25205	MCM3	0.072	0.123	Unchange
P24821	TNC	-0.421	0.995	Unchange
P24752	ACAT1	-0.281	0.198	Unchange
P24593	IGFBP5	-0.413	1.213	Unchange
P24534	EEF1B2	-0.072	0.329	Unchange
P24387	CRHBP	0.073	0.423	Unchange
P24298	GPT	-0.155	0.337	Unchange
P24158	PRTN3	0.124	0.819	Unchange
P23528	CFL1	0.219	0.161	Unchange
P25311	AZGP1	-0.012	0.358	Unchange
P23526	AHCY	-0.117	0.204	Unchange
P23471	PTPRZ1	0.301	0.371	Unchange
P23470	PTPRG	0.282	0.333	Unchange
P23468	PTPRD	-0.02	0.298	Unchange
P23396	RPS3	-0.111	0.128	Unchange
P23381	WARS	-0.432	0.549	Unchange
P23284	PPIB	0.258	0.564	Unchange
P23246	SFPQ	0.102	0.006	Unchange
P23229	ITGA6	1.025	1.274	Unchange
P23141	CES1	0.151	0.154	Unchange
P23490	LOR	-0.012	0.756	Unchange
P27487	DPP4	0.18	0.252	Unchange
P25325	MPST	-0.083	0.107	Unchange
P25705	ATP5A1	0.009	0.145	Unchange
P27348	YWHAQ	-0.252	0.095	Unchange
P27169	PON1	0.163	0.619	Unchange
P27105	STOM	-1.105	0.997	Unchange
P26992	CNTFR	0.666	1.256	Unchange
P26927	MST1	0.054	0.093	Unchange
P26641	EEF1G	-0.062	0.398	Unchange
P26639	TARS	-0.083	0.095	Unchange
P26599	PTBP1	0.382	1.071	Unchange
P26583	HMGB2	-0.009	0.104	Unchange
P25398	RPS12	-0.039	0.74	Unchange
P26572	MGAT1	0.144	0.015	Unchange
P26373	RPL13	0.456	0.386	Unchange
P26368	U2AF2	0.409	0.801	Unchange
P26038	MSN	-0.017	0.392	Unchange
P26022	PTX3	-0.983	0.555	Unchange
P25815	S100P	-0.1	1.281	Unchange
P25788	PSMA3	0.052	0.399	Unchange
P25787	PSMA2	0.034	0.188	Unchange
P25786	PSMA1	0.029	0.252	Unchange
P25774	CTSS	-0.253	0.207	Unchange
P26447	S100A4	-0.468	0.734	Unchange
P31153	MAT2A	-0.346	0.759	Unchange
P31327	CPS1	-0.188	0.391	Unchange
P31431	SDC4	0.302	0.536	Unchange
P41159	LEP	0.027	0.28	Unchange
P41091	EIF2S3	-0.214	0.141	Unchange
P40967	PMEL	-0.117	0.049	Unchange
P40926	MDH2	-0.062	0.361	Unchange
P40925	MDH1	0.04	0.251	Unchange
P40763	STAT3	0.104	0.229	Unchange
P40429	RPL13A	-0.001	1.028	Unchange
P40261	NNMT	0.095	1.137	Unchange
P40197	GP5	0.687	0.456	Unchange
P41218	MNDA	0.016	0.263	Unchange
P40121	CAPG	0.368	0.643	Unchange
P39656	DDOST	0.188	0.354	Unchange
P39060	COL18A1	0.309	0.984	Unchange
P39059	COL15A1	0.185	0.186	Unchange
P39023	RPL3	-0.223	0.676	Unchange
P39019	RPS19	0.608	1.089	Unchange
P38919	EIF4A3	0.115	0.4	Unchange
P38646	HSPA9	-0.708	0.95	Unchange
P38606	ATP6V1A	0.293	0.476	Unchange
P38571	LIPA	-0.006	0.615	Unchange
P39687	ANP32A	-0.048	0.476	Unchange
P38159	RBMX	0.17	0.574	Unchange
P41222	PTGDS	-0.492	0.994	Unchange
P42166	TMPO	-0.072	0.173	Unchange
P46778	RPL21	0.059	0.144	Unchange
P46777	RPL5	-0.042	0.099	Unchange
P46459	NSF	-0.097	0.32	Unchange
Q9Y6R7	FCGBP	0.134	0.207	Unchange
P46087	NOP2	0.348	0.733	Unchange
P46060	RANGAP1	-0.065	0.055	Unchange
P46013	MKI67	-0.009	0.149	Unchange
P45974	USP5	-0.063	0.026	Unchange
P45880	VDAC2	0.062	0.134	Unchange
P41250	GARS	0.187	0.039	Unchange
P43652	AFM	0.119	0.624	Unchange
P43487	RANBP1	-0.123	0.813	Unchange
P43307	SSR1	-0.083	0.102	Unchange
P43251	BTD	0.268	0.108	Unchange
P43243	MATR3	0.222	1.015	Unchange
P43121	MCAM	-0.292	0.741	Unchange
P42785	PRCP	-0.26	0.216	Unchange
P42765	ACAA2	-0.155	0.266	Unchange
P42357	HAL	0.308	0.298	Unchange
P42229	STAT5A	0.249	1.195	Unchange
P43490	NAMPT	0.635	0.771	Unchange
P37840	SNCA	-0.234	0.588	Unchange
P37837	TALDO1	0.365	0.504	Unchange
P37802	TAGLN2	1.096	1.032	Unchange
P35232	PHB	-0.262	1.56	Unchange
P35030	PRSS3	0.114	1.062	Unchange
P34932	HSPA4	0.183	0.446	Unchange
P34897	SHMT2	-0.08	0.507	Unchange
P34896	SHMT1	-0.155	0.772	Unchange
P34096	RNASE4	-0.069	0.591	Unchange
P33908	MAN1A1	-0.302	0.17	Unchange
P33316	DUT	0	0.326	Unchange
P33176	KIF5B	0.096	0.182	Unchange
P35241	RDX	-0.029	0.006	Unchange
P33151	CDH5	-0.224	0.802	Unchange
P32320	CDA	0.532	0.958	Unchange
P32119	PRDX2	0.096	0.688	Unchange
P31949	S100A11	-0.134	0.055	Unchange
P31948	STIP1	-0.083	0.271	Unchange
P31947	SFN	0.465	0.85	Unchange
P31946	YWHAB	-0.128	0.295	Unchange
P31944	CASP14	0.084	0.14	Unchange
P31943	HNRNPH1	-0.059	0.24	Unchange
P31939	ATIC	-0.074	0.351	Unchange
P32969	RPL9	0.424	0.755	Unchange
P35268	RPL22	-0.022	0.434	Unchange
P35442	THBS2	0.011	0.232	Unchange
P35443	THBS4	-0.138	0.845	Unchange
P36980	CFHR2	0.258	0.21	Unchange
P36959	GMPR	-0.478	0.445	Unchange
P36957	DLST	-0.023	0.348	Unchange
P36955	SERPINF1	-0.157	0.205	Unchange
P36952	SERPINB5	0.43	1.177	Unchange
P36871	PGM1	0.149	0.426	Unchange
P36578	RPL4	-0.048	0.265	Unchange
P36543	ATP6V1E1	0.126	0.366	Unchange
P36542	ATP5C1	0.145	0.271	Unchange
P35998	PSMC2	-0.102	0.266	Unchange
P35916	FLT4	-0.171	0.17	Unchange
P35908	KRT2	0.083	0.197	Unchange
P35858	IGFALS	0.415	0.842	Unchange
P35754	GLRX	-0.157	0.008	Unchange
P35625	TIMP3	0.282	0.887	Unchange
P35613	BSG	0.289	0.864	Unchange
P35590	TIE1	-0.262	0.374	Unchange
P35579	MYH9	0.362	0.918	Unchange
P35555	FBN1	-0.402	0.063	Unchange
P35542	SAA4	0.081	0.344	Unchange
P35527	KRT9	0.229	0.085	Unchange
P22897	MRC1	-0.243	0.896	Unchange
P22891	PROZ	0.438	0.809	Unchange
P24666	ACP1	0.22	0.042	Unchange
P22735	TGM1	0.286	0.153	Unchange
P16452	EPB42	0.27	0.049	Unchange
P16403	HIST1H1C	-0.492	0.374	Unchange
P16284	PECAM1	0.017	0.245	Unchange
P16278	GLB1	0.17	1.356	Unchange
P16157	ANK1	0.185	0.02	Unchange
P16152	CBR1	0.136	0.041	Unchange
P16150	SPN	-0.056	0.321	Unchange
P16112	ACAN	0.448	0.394	Unchange
P16615	ATP2A2	0.42	0.167	Unchange
P16070	CD44	-0.031	0.325	Unchange
P15907	ST6GAL1	0.78	0.762	Unchange
P15880	RPS2	0.235	0.101	Unchange
P15814	IGLL1	-0.432	1.236	Unchange
P15531	NME1	0.213	0.145	Unchange
P15291	B4GALT1	0.257	0.229	Unchange
P15169	CPN1	0.475	0.661	Unchange
P15153	RAC2	0.466	0.732	Unchange
P15151	PVR	-0.593	1.3	Unchange
P15924	DSP	0.05	0.085	Unchange
P16671	CD36	0.169	0.267	Unchange
P16949	STMN1	-0.189	0.093	Unchange
P17174	GOT1	-0.029	0.194	Unchange
P18850	ATF6	-0.152	1.506	Unchange
P18669	PGAM1	0.195	0.103	Unchange
P18627	LAG3	-0.253	0.911	Unchange
P18621	RPL17	-0.116	0.023	Unchange
P18428	LBP	-0.171	0.022	Unchange
P18206	VCL	0.341	0.084	Unchange
P18124	RPL7	-0.072	0.054	Unchange
P18085	ARF4	0.222	0.264	Unchange
P18077	RPL35A	0.076	0.496	Unchange
P17987	TCP1	0.158	0.509	Unchange
P17980	PSMC3	0.255	0.554	Unchange
P17936	IGFBP3	0.098	0.026	Unchange
P17931	LGALS3	-0.336	0.982	Unchange
P17900	GM2A	-0.211	0.439	Unchange
P17858	PFKL	-0.196	0.457	Unchange
P17844	DDX5	-0.019	0.071	Unchange
P17813	ENG	-0.077	0.043	Unchange
P17655	CAPN2	0.38	0.97	Unchange
P17213	BPI	0.145	0.61	Unchange
P15144	ANPEP	0.377	0.781	Unchange
P15121	AKR1B1	0.436	0.943	Unchange
P15104	GLUL	0.344	0.452	Unchange
P14923	JUP	0.17	0.115	Unchange
P13647	KRT5	0.2	0.161	Unchange
P13646	KRT13	-0.035	0.334	Unchange
P13645	KRT10	0.138	0.081	Unchange
P13639	EEF2	-0.122	0.104	Unchange
P13591	NCAM1	0.364	0.084	Unchange
P13501	CCL5	0.306	0.138	Unchange
P13497	BMP1	-0.025	0.649	Unchange
P13489	RNH1	0.091	0.443	Unchange
P13473	LAMP2	0.395	1.21	Unchange
P13284	IFI30	-0.13	1.027	Unchange
P13224	GP1BB	0.245	0.015	Unchange
P13010	XRCC5	-0.082	0.211	Unchange
P12956	XRCC6	0.287	0.338	Unchange
P12931	SRC	-0.044	0.152	Unchange
P12882	MYH1	-0.062	0.072	Unchange
P12814	ACTN1	-0.293	0.004	Unchange
P12277	CKB	-0.701	0.914	Unchange
P12273	PIP	0.457	1.063	Unchange
P12268	IMPDH2	-0.236	0.173	Unchange
P13667	PDIA4	0.13	0.642	Unchange
P19012	KRT15	0.062	0.627	Unchange
P13693	TPT1	0.04	0.621	Unchange
P13746	HLA-A	-0.602	0.952	Unchange
P14868	DARS	0.148	0.27	Unchange
P14866	HNRNPL	-0.112	0.214	Unchange
P14770	GP9	0.144	0.421	Unchange
P14678	SNRPB	0.535	0.409	Unchange
P14625	HSP90B1	-0.269	0.652	Unchange
P14618	PKM	0.041	0.138	Unchange
P14555	PLA2G2A	0.051	0.562	Unchange
P14543	NID1	0.438	0.239	Unchange
P14324	FDPS	0.128	0.107	Unchange
P14314	PRKCSH	-0.006	0.059	Unchange
P14209	CD99	0.108	0.081	Unchange
P14174	MIF	-0.941	0.451	Unchange
P14151	SELL	-0.351	0.512	Unchange
P13987	CD59	0.077	0.973	Unchange
P13929	ENO3	-0.342	0.072	Unchange
P13804	ETFA	0.054	0.349	Unchange
P13798	APEH	0.178	0.646	Unchange
P13797	PLS3	-0.012	0.272	Unchange
P13796	LCP1	0.092	0.238	Unchange
P13716	ALAD	0.202	0.32	Unchange
P19013	KRT4	-0.474	0.447	Unchange
P18065	IGFBP2	-0.184	0.408	Unchange
Q9Y6Z7	COLEC10	0.279	0.016	Unchange
P22466	GAL	0.085	0.09	Unchange
P19878	NCF2	-0.077	0.098	Unchange
P20930	FLG	-0.142	0.338	Unchange
P22352	GPX3	0.455	0.502	Unchange
P22314	UBA1	-0.226	1.246	Unchange
P22234	PAICS	-0.162	0.405	Unchange
P19961	AMY2B	0.031	0.201	Unchange
P22102	GART	0.02	0.958	Unchange
P22087	FBL	-0.025	0.013	Unchange
P19971	TYMP	0.622	0.629	Unchange
P20062	TCN2	0.503	0.237	Unchange
P20073	ANXA7	0.089	0.237	Unchange
P20160	AZU1	0.343	0.639	Unchange
P20340	RAB6A	-0.635	1.275	Unchange
P19823	ITIH2	0.601	0.567	Unchange
P22061	PCMT1	0.061	0.464	Unchange
P20618	PSMB1	0.145	0.221	Unchange
P21926	CD9	-0.45	0.198	Unchange
P20674	COX5A	-0.012	0.051	Unchange
P20700	LMNB1	0.057	0.139	Unchange
P21810	BGN	-0.756	0.8	Unchange
P21796	VDAC1	0.175	0.468	Unchange
P21709	EPHA1	-0.162	1.722	Unchange
P21695	GPD1	-0.58	1.18	Unchange
P21399	ACO1	0.432	0.511	Unchange
P21333	FLNA	-0.16	0.339	Unchange
P20742	PZP	0.299	0.063	Unchange
P20774	OGN	-0.46	0.31	Unchange
P21281	ATP6V1B2	-0.063	0.724	Unchange
P20933	AGA	-0.022	0.779	Unchange
P21980	TGM2	0.355	0.663	Unchange
P19652	ORM2	0.07	0.032	Unchange
P20908	COL5A1	0.297	0.396	Unchange
P19105	MYL12A	0.339	0.09	Unchange
P19526	FUT1	0.328	0.848	Unchange
P19021	PAM	-0.12	0.025	Unchange
P22626	HNRNPA2B1	0.644	0.934	Unchange
P19440	GGT1	-0.248	1.774	Unchange
P22528	SPRR1B	0.017	0.369	Unchange
P19022	CDH2	-0.178	0.402	Unchange
P22532	SPRR2B	-0.224	0.948	Unchange
P19338	NCL	0.092	0.19	Unchange
P04632	CAPNS1	0.949	3.086	Up
Q13409	DYNC1I2	0.752	2.903	Up
A8K2U0	A2ML1	0.374	1.456	Up
Q9Y5C1	ANGPTL3	0.431	1.303	Up
Q9Y5X9	LIPG	0.722	2.007	Up
Q14152	EIF3A	1.002	2.486	Up
Q9Y251	HPSE	0.827	2.056	Up
Q14314	FGL2	0.734	1.454	Up
Q8NBS9	TXNDC5	0.264	1.559	Up
P12429	ANXA3	0.377	1.928	Up
Q14520	HABP2	0.884	3.019	Up
Q8WWM7	ATXN2L	0.346	1.995	Up
O43280	TREH	0.408	3.24	Up
O43390	HNRNPR	0.475	1.699	Up
P12259	F5	0.791	2.426	Up
Q13162	PRDX4	0.684	2.095	Up
P47914	RPL29	0.454	1.631	Up
Q15185	PTGES3	0.54	1.441	Up
P10124	SRGN	1.827	3.168	Up
P11717	IGF2R	0.495	1.726	Up
P04259	KRT6B	0.509	1.695	Up
P04003	C4BPA	0.49	1.972	Up
O00487	PSMD14	0.554	1.651	Up
P03952	KLKB1	0.888	2.414	Up
P03951	F11	0.782	1.913	Up
P10909	CLU	0.768	1.776	Up
Q14D04	VEPH1	0.495	1.516	Up
Q8TDL5	BPIFB1	0.512	1.815	Up
Q8WWZ8	OIT3	0.902	1.403	Up
Q14697	GANAB	0.402	1.398	Up
P10646	TFPI	0.641	1.455	Up
O14773	TPP1	1.391	2.722	Up
P48594	SERPINB4	0.692	1.355	Up
P48509	CD151	0.286	1.939	Up
P62851	RPS25	0.681	1.324	Up
P48507	GCLM	0.419	1.854	Up
P11387	TOP1	0.274	1.704	Up
P12830	CDH1	1.394	3.561	Up
Q13477	MADCAM1	0.37	1.334	Up
P13671	C6	1.559	2.804	Up
Q13423	NNT	1.156	3.679	Up
P04070	PROC	0.659	2.43	Up
P12724	RNASE3	0.766	1.718	Up
P04004	VTN	0.486	1.983	Up
Q92598	HSPH1	0.684	1.358	Up
P00748	F12	0.762	1.386	Up
P05109	S100A8	0.417	1.609	Up
P01137	TGFB1	0.852	1.464	Up
P05997	COL5A2	0.357	1.31	Up
P19827	ITIH1	0.346	1.412	Up
P01042	KNG1	0.746	1.767	Up
P22792	CPN2	0.639	2.918	Up
P07476	IVL	0.384	1.67	Up
P01031	C5	1.211	3.584	Up
P07384	CAPN1	0.705	2.336	Up
P07360	C8G	1.181	3.496	Up
Q99969	RARRES2	1.101	2.223	Up
P58107	EPPK1	0.583	2.019	Up
P58166	INHBE	0.854	1.953	Up
Q9H1B5	XYLT2	0.571	1.778	Up
P07358	C8B	1.165	3.939	Up
Q6P387	C16orf46	0.706	1.844	Up
P07357	C8A	1.261	3.587	Up
P01024	C3	1.19	3.429	Up
Q9BVK6	TMED9	0.335	1.695	Up
P29279	CTGF	0.408	2.38	Up
P00742	F10	0.667	2.114	Up
Q9BXR6	CFHR5	1.704	3.212	Up
P00739	HPR	0.846	1.347	Up
Q02487	DSC2	0.43	1.488	Up
Q5T5C0	STXBP5	0.691	1.922	Up
P18827	SDC1	0.918	3.078	Up
P06681	C2	0.604	1.585	Up
P07225	PROS1	0.662	2.254	Up
P07237	P4HB	0.355	1.348	Up
P00367	GLUD1	0.596	2.679	Up
Q6Q788	APOA5	1.053	2.49	Up
P07339	CTSD	0.418	2.647	Up
P06702	S100A9	0.38	2.09	Up
Q96EY5	MVB12A	0.634	1.679	Up
P61313	RPL15	0.33	1.349	Up
P55103	INHBC	0.744	2.36	Up
P51148	RAB5C	0.938	1.527	Up
Q13103	SPP2	1.381	3.074	Up
P20851	C4BPB	0.56	2.923	Up
P14735	IDE	1.354	4.814	Up
P25789	PSMA4	0.347	1.534	Up
P78509	RELN	0.421	1.614	Up
P00751	CFB	0.857	2.843	Up
P02655	APOC2	1.169	6.006	Up
Q96L46	CAPNS2	0.6	3.296	Up
P52272	HNRNPM	0.396	1.351	Up
P08709	F7	0.749	1.708	Up
P02654	APOC1	0.648	4.209	Up
P80108	GPLD1	0.541	2.237	Up
P08603	CFH	0.513	2.003	Up
Q9NTK5	OLA1	0.54	1.373	Up
P81172	HAMP	0.825	1.526	Up
P83436	COG7	1.403	2.121	Up
O75663	TIPRL	1.088	3.665	Up
P27918	CFP	1.892	2.395	Up
Q5CZC0	FSIP2	0.337	1.659	Up
P01833	PIGR	0.777	2.163	Up
P55056	APOC4	0.774	4.813	Up
P05546	SERPIND1	0.696	1.68	Up
P99999	CYCS	0.815	2.86	Up
P55000	SLURP1	0.393	1.58	Up
P20061	TCN1	0.366	1.865	Up
Q99439	CNN2	1.156	1.478	Up
P01889	HLA-B	0.567	1.667	Up
Q86U42	PABPN1	0.643	1.318	Up
P26885	FKBP2	0.45	1.976	Up
P83731	RPL24	0.527	1.93	Up
P20042	EIF2S2	0.443	3.106	Up
P02656	APOC3	0.667	2.428	Up
