# Supplementary material for: The trajectory of vesicular proteomic signatures from HBV‐HCC by chitosan‐magnetic bead‐based separation and DIA‐proteomic analysis
Source: J Extracell Vesicles. 2024 Aug 29;13(9):e12499. doi: 10.1002/jev2.12499 (PMC11359709; doi:10.1002/jev2.12499)
Supplement: Supplementary file 11 — Supplementary Information [file JEV2-13-e12499-s005.xlsx]

## Sheet: Sheet1
Table S9. Performance of the multi-marker panels in differentiating liver diseases.
Comparsion	Datafold	Classifier	AUC (95%CI)	Specificity (95%CI)	Sensitivity (95%CI)	Average Precision (95%CI)	Accuracy (95%CI)	NPV (95%CI)
HCC/CHB	Training set	AdaBoost	0.995(0.976-1.000)	1.000(1.000-1.000)	1.000(1.000-1.000)	1.000(1.000-1.000)	1.000(1.000-1.000)	1.000(1.000-1.000)
HCC/CHB	Validation set	AdaBoost	0.970(0.924-1.000)	0.885(0.743-1.000)	0.923(0.815-1.000)	0.979(0.940-1.000)	0.904(0.808-0.981)	0.920(0.800-1.000)
HCC/CHB	Training set	Decision Tree	0.931(0.863-0.999)	1.000(1.000-1.000)	0.793(0.633-0.933)	0.942(0.880-1.000)	0.887(0.792-0.962)	0.800(0.666-0.931)
HCC/CHB	Validation set	Decision Tree	0.908(0.830-0.987)	0.923(0.808-1.000)	0.846(0.696-0.964)	0.876(0.786-0.965)	0.885(0.788-0.962)	0.857(0.706-0.966)
HCC/CHB	Training set	Linear SVM	0.968(0.921-1.000)	0.917(0.800-1.000)	0.931(0.821-1.000)	0.980(0.942-1.000)	0.925(0.849-0.981)	0.917(0.792-1.000)
HCC/CHB	Validation set	Linear SVM	0.913(0.836-0.989)	0.923(0.810-1.000)	0.885(0.750-1.000)	0.881(0.792-0.969)	0.904(0.827-0.981)	0.889(0.750-1.000)
HCC/CHB	Training set	Logistic Regression	0.984(0.950-1.000)	0.917(0.800-1.000)	1.000(1.000-1.000)	0.990(0.964-1.000)	0.962(0.906-1.000)	1.000(1.000-1.000)
HCC/CHB	Validation set	Logistic Regression	0.967(0.918-1.000)	0.962(0.875-1.000)	0.885(0.750-1.000)	0.975(0.933-1.000)	0.923(0.846-0.981)	0.893(0.759-1.000)
HCC/CHB	Training set	Random Forest	0.982(0.947-1.000)	1.000(1.000-1.000)	0.897(0.788-1.000)	0.990(0.964-1.000)	0.943(0.887-1.000)	0.889(0.773-1.000)
HCC/CHB	Validation set	Random Forest	0.978(0.939-1.000)	0.923(0.808-1.000)	0.885(0.750-1.000)	0.983(0.949-1.000)	0.904(0.808-0.981)	0.889(0.750-1.000)
HCC/CHB	Training set	RBF SVM	0.989(0.962-1.000)	1.000(1.000-1.000)	0.931(0.826-1.000)	0.995(0.977-1.000)	0.962(0.906-1.000)	0.923(0.815-1.000)
HCC/CHB	Validation set	RBF SVM	0.972(0.928-1.000)	0.962(0.875-1.000)	0.885(0.750-1.000)	0.980(0.942-1.000)	0.923(0.846-0.981)	0.893(0.759-1.000)
HCC/LC	Training set	AdaBoost	0.995(0.976-1.000)	1.000(1.000-1.000)	1.000(1.000-1.000)	1.000(1.000-1.000)	1.000(1.000-1.000)	1.000(1.000-1.000)
HCC/LC	Validation set	AdaBoost	0.932(0.864-1.000)	0.923(0.800-1.000)	0.769(0.591-0.920)	0.945(0.884-1.000)	0.846(0.731-0.942)	0.800(0.654-0.933)
HCC/LC	Training set	Decision Tree	0.948(0.888-1.000)	0.957(0.857-1.000)	0.793(0.636-0.929)	0.954(0.897-1.000)	0.865(0.769-0.942)	0.786(0.630-0.917)
HCC/LC	Validation set	Decision Tree	0.906(0.827-0.985)	0.962(0.875-1.000)	0.769(0.593-0.923)	0.926(0.854-0.997)	0.865(0.769-0.943)	0.806(0.657-0.935)
HCC/LC	Training set	Linear SVM	0.849(0.751-0.946)	0.739(0.538-0.905)	0.897(0.769-1.000)	0.848(0.750-0.945)	0.827(0.712-0.923)	0.850(0.667-1.000)
HCC/LC	Validation set	Linear SVM	0.826(0.722-0.929)	0.731(0.560-0.880)	0.808(0.652-0.952)	0.869(0.777-0.961)	0.769(0.635-0.885)	0.792(0.625-0.950)
HCC/LC	Training set	Logistic Regression	0.866(0.773-0.958)	0.783(0.600-0.947)	0.828(0.676-0.963)	0.888(0.802-0.973)	0.808(0.692-0.904)	0.783(0.600-0.944)
HCC/LC	Validation set	Logistic Regression	0.815(0.710-0.921)	0.769(0.600-0.913)	0.769(0.609-0.923)	0.858(0.763-0.953)	0.769(0.654-0.865)	0.769(0.593-0.923)
HCC/LC	Training set	Random Forest	0.950(0.891-1.000)	0.826(0.647-0.962)	0.897(0.783-1.000)	0.965(0.914-1.000)	0.865(0.769-0.942)	0.864(0.714-1.000)
HCC/LC	Validation set	Random Forest	0.943(0.879-1.000)	0.962(0.875-1.000)	0.769(0.591-0.920)	0.956(0.901-1.000)	0.865(0.769-0.942)	0.806(0.666-0.935)
HCC/LC	Training set	RBF SVM	0.929(0.859-0.999)	0.783(0.600-0.950)	0.966(0.889-1.000)	0.939(0.874-1.000)	0.885(0.788-0.962)	0.947(0.833-1.000)
HCC/LC	Validation set	RBF SVM	0.866(0.773-0.958)	0.808(0.640-0.950)	0.923(0.800-1.000)	0.860(0.766-0.954)	0.865(0.769-0.942)	0.913(0.778-1.000)
HCC/nonHCC	Training set	AdaBoost	0.995(0.981-1.000)	1.000(1.000-1.000)	1.000(1.000-1.000)	1.000(1.000-1.000)	1.000(1.000-1.000)	1.000(1.000-1.000)
HCC/nonHCC	Validation set	AdaBoost	0.956(0.915-0.997)	0.986(0.956-1.000)	0.808(0.647-0.955)	0.943(0.897-0.989)	0.938(0.885-0.979)	0.932(0.872-0.986)
HCC/nonHCC	Training set	Decision Tree	0.955(0.914-0.997)	0.896(0.828-0.957)	0.862(0.727-0.969)	0.891(0.828-0.953)	0.885(0.823-0.948)	0.938(0.873-0.986)
HCC/nonHCC	Validation set	Decision Tree	0.897(0.837-0.958)	0.886(0.808-0.956)	0.846(0.700-0.967)	0.732(0.643-0.820)	0.875(0.812-0.938)	0.939(0.875-0.986)
HCC/nonHCC	Training set	Linear SVM	0.921(0.868-0.975)	0.851(0.765-0.931)	0.897(0.765-1.000)	0.820(0.743-0.897)	0.865(0.792-0.927)	0.950(0.885-1.000)
HCC/nonHCC	Validation set	Linear SVM	0.898(0.838-0.959)	0.814(0.716-0.903)	0.846(0.704-0.966)	0.804(0.725-0.884)	0.823(0.750-0.896)	0.934(0.868-0.985)
HCC/nonHCC	Training set	Logistic Regression	0.937(0.889-0.986)	0.866(0.781-0.941)	0.931(0.826-1.000)	0.816(0.739-0.894)	0.885(0.823-0.948)	0.967(0.917-1.000)
HCC/nonHCC	Validation set	Logistic Regression	0.927(0.875-0.979)	0.886(0.812-0.955)	0.846(0.704-0.966)	0.885(0.821-0.949)	0.875(0.812-0.938)	0.939(0.878-0.986)
HCC/nonHCC	Training set	Random Forest	0.960(0.920-0.999)	0.925(0.864-0.982)	0.793(0.643-0.926)	0.905(0.846-0.963)	0.885(0.823-0.938)	0.912(0.839-0.971)
HCC/nonHCC	Validation set	Random Forest	0.953(0.910-0.995)	1.000(1.000-1.000)	0.769(0.611-0.917)	0.928(0.876-0.980)	0.938(0.885-0.979)	0.921(0.859-0.973)
HCC/nonHCC	Training set	RBF SVM	0.963(0.926-1.000)	0.896(0.825-0.959)	0.966(0.889-1.000)	0.904(0.845-0.963)	0.917(0.854-0.969)	0.984(0.948-1.000)
HCC/nonHCC	Validation set	RBF SVM	0.952(0.910-0.995)	0.857(0.767-0.935)	0.962(0.870-1.000)	0.927(0.874-0.979)	0.885(0.812-0.948)	0.984(0.944-1.000)
